# Supplementary material for: Evolutionary insights from de novo transcriptome assembly and SNP discovery in California white oaks
Source: BMC Genomics. 2015 Jul 28;16(1):552. doi: 10.1186/s12864-015-1761-4 (PMC4517385; doi:10.1186/s12864-015-1761-4)
Supplement: Additional file 16: — d N / d S for each sample at each gene containing at least six SNPs, along with associated Pfam and TAIR annotations. (XLSX 7125 kb) [file 12864_2015_1761_MOESM16_ESM.xlsx]

## Sheet: Additional file 16
				Q. lobata individuals
Gene	Length (bp)	Quercus lobata-Q. douglasii hybrid	Q. lobata (geometric mean)	Sedgwick32	McLaughlin1	Oneals1	Laytonville2	Diamond Springs3	Fort Tejon1	Mariposa2	Hastings247	Woodson2	Mt Diablo5	Malibu Creek1	Hastings163	Woodson6	McLaughlin2	Malibu Creek3	Sedgwick663	Bradley2	Springville5	Fort Tejon6	El Dorado4	Mt Diablo1_2	Mariposa3	Pfam (Abbrev. = ID = Description)	TAIR ID	Symbol	Protein product	Description
m01oak00001CC-t01.1	288																									LTP_2 = F:PF14368 = Probable lipid transfer	AT5G62080		Bifunctional inhibitor/lipid-transfer protein/seed storage 2S albumin superfamily protein	Bifunctional inhibitor/lipid-transfer protein/seed storage 2S albumin superfamily protein; FUNCTIONS IN: lipid binding; INVOLVED IN: lipid transport; LOCATED IN: endomembrane system; EXPRESSED IN: 8 plant structures; EXPRESSED DURING: petal differentiation and expansion stage, E expanded cotyledon stage, D bilateral stage; CONTAINS InterPro DOMAIN/s: Bifunctional inhibitor/plant lipid transfer pr…
m01oak00002CC-t01.1	357		0.0541431							0.0541431																Tryp_alpha_amyl LTP_2 = F:PF00234 F:PF14368 = Protease inhibitor/seed storage/LTP family ~ Probable lipid transfer	AT2G38540	LP1	lipid transfer protein 1	Non-specific lipid transfer protein. Binds calmodulin in a Ca2+-independent manner. Localized to the cell wall. Specifically expressed in L1 epidermal layer. Predicted to be a member of PR-14 pathogenesis-related protein family with the following members: At2g38540/LTP1, At2g38530/LTP2, At5g59320/LTP3, At5g59310/LTP4, At3g51600/LTP5, At3g08770/LTP6, At2g15050/LTP7, At2g18370/LTP8, At2g15325/LTP9,…
m01oak00003cm-t01.1	666
m01oak00003cm-t01.2	309
m01oak00004CC-t01.1	549																									RbcS RuBisCO_small = F:PF12338 D:PF00101 = Ribulose-1,5-bisphosphate carboxylase small subunit ~ Ribulose bisphosphate carboxylase, small chain
m01oak00005cC-t01.1	804	0.0408029	0.0414223	0.040797	0.040797	0.040797	0.040791	0.040797	0.040797	0.040797	0.040797	0.0361965	0.040797	0.0361965	0.040797	0.040797	0.040797	0.0361965	0.040797	0.040797	0.040797	0.040797	0.040797	0.0816392	0.040797	Chloroa_b-bind = F:PF00504 = Chlorophyll A-B binding protein
m01oak00006jf-t01.1	1605
m01oak00006jf-t01.2	450
m01oak00007cf-t01.1	216																									Metallothio_2 = F:PF01439 = Metallothionein
m01oak00010cf-t01.1	162																									RbcS = F:PF12338 = Ribulose-1,5-bisphosphate carboxylase small subunit
m01oak00011CT-t01.1	213																									Tryp_alpha_amyl = F:PF00234 = Protease inhibitor/seed storage/LTP family
m01oak00012CF-t01.1	258
m01oak00013cC-t01.1	594	0.11912	0.131095		0.106765				0.13116	0.128265	0.106894			0.168739				0.0534619			0.16878	0.203259			0.192467	Chloroa_b-bind = F:PF00504 = Chlorophyll A-B binding protein	AT3G22840	ELIP1	Chlorophyll A-B binding family protein	Encodes an early light-inducible protein
m01oak00014cI-t01.1	261																									ACBP = D:PF00887 = Acyl CoA binding protein	AT1G31812	ACBP6	acyl-CoA-binding protein 6	Acyl-CoA-binding protein. Bind acyl-CoA esters and protect acyl-CoAs from degradation by microsomal acyl-hydrolases
m01oak00015CC-t01.1	414																									PP-binding = D:PF00550 = Phosphopantetheine attachment site	AT5G27200	ACP5	acyl carrier protein 5	encodes an acyl carrier protein
m01oak00016Ct-t01.1	519	0.0281213	0.028169	0.0280515	0.0338926	0.0306824	0.0306824	0.0280515	0.0280515	0.0280515	0.0258252	0.0280515	0.0258252	0.0258252	0.0338926	0.0338926	0.0258252	0.0258192	0.0258252	0.0258252	0.0258252	0.0306824	0.0280515	0.0280515	0.0258252	RRM_5 RRM_6 RRM_1 = D:PF13893 D:PF14259 D:PF00076 = RNA recognition motif. (a.k.a. RRM, RBD, or RNP domain) ~ RNA recognition motif (a.k.a. RRM, RBD, or RNP domain) ~ RNA recognition motif. (a.k.a. RRM, RBD, or RNP domain)	AT2G21660	CCR2	cold, circadian rhythm, and RNA binding 2	Encodes a small glycine-rich RNA binding protein that is part of a negative-feedback loop through which AtGRP7 regulates the circadian oscillations of its own transcript. Gene expression is induced by cold. GRP7 appears to promote stomatal opening and reduce tolerance under salt and dehydration stress conditions, but, promotes stomatal closing and thereby increases stress tolerance under conditio…
m01oak00017cF-t01.1	396		2.47721e-09					2.1463e-09	2.14296e-09								2.84423e-09				2.8786e-09					Telomere_Sde2 Rad60-SLD_2 2x:Ubiquitin_2 2x:Rad60-SLD 2x:ubiquitin = D:PF13019 D:PF13881 D:PF14560 F:PF11976 D:PF00240 = Telomere stability and silencing ~ Ubiquitin-2 like Rad60 SUMO-like ~ Ubiquitin-like domain ~ Ubiquitin-2 like Rad60 SUMO-like ~ Ubiquitin family
m01oak00018cF-t01.1	429																									GTP_EFTU = D:PF00009 = Elongation factor Tu GTP binding domain
m01oak00019cC-t01.1	237	7.76922e-10	7.2051e-10	6.63865e-10	7.16369e-10	6.63865e-10	6.63865e-10	7.76922e-10	1.15716e-09	6.63865e-10	6.63865e-10	6.63865e-10	6.63865e-10	6.63865e-10	7.16369e-10	7.16369e-10	7.16369e-10	7.16369e-10	6.63865e-10	7.16369e-10	6.63865e-10	1.15716e-09	6.63865e-10	6.63865e-10	7.16369e-10	Ubiquitin_2 Rad60-SLD ubiquitin = D:PF14560 F:PF11976 D:PF00240 = Ubiquitin-like domain ~ Ubiquitin-2 like Rad60 SUMO-like ~ Ubiquitin family
m01oak00020Ct-t01.1	204
m01oak00021ct-t01.1	747																									GTP_EFTU_D3 GTP_EFTU_D2 = D:PF03143 D:PF03144 = Elongation factor Tu C-terminal domain ~ Elongation factor Tu domain 2
m01oak00022CC-t01.1	810		1.69176	1.37946	1.37946	1.37946		1.37946	1.37946	1.37946	1.37946			1.37946			2.40907	1.37946	1.37946			1.37946	2.06662	10	1.55299		AT3G63095		Tetratricopeptide repeat (TPR)-like superfamily protein	Encodes a Protease inhibitor/seed storage/LTP family protein
m01oak00023CC-t01.1	411																									Histone = D:PF00125 = Core histone H2A/H2B/H3/H4
m01oak00024cC-t01.1	336																									Ribosomal_60s = F:PF00428 = 60s Acidic ribosomal protein	AT5G24510		60S acidic ribosomal protein family	60S acidic ribosomal protein family; FUNCTIONS IN: structural constituent of ribosome; INVOLVED IN: translational elongation; LOCATED IN: cytosolic ribosome, ribosome; EXPRESSED IN: inflorescence meristem, flower; EXPRESSED DURING: petal differentiation and expansion stage; CONTAINS InterPro DOMAIN/s: Ribosomal protein 60S (InterPro:IPR001813); BEST Arabidopsis thaliana protein match is: 60S acid…
m01oak00025cT-t01.1	333																									Ribosomal_L36e = F:PF01158 = Ribosomal protein L36e	AT3G53740		Ribosomal protein L36e family protein	Ribosomal protein L36e family protein; FUNCTIONS IN: structural constituent of ribosome; INVOLVED IN: translation; LOCATED IN: cytosolic ribosome, ribosome, cytosolic large ribosomal subunit, plasma membrane, membrane; EXPRESSED IN: 23 plant structures; EXPRESSED DURING: 13 growth stages; CONTAINS InterPro DOMAIN/s: Ribosomal protein L36e (InterPro:IPR000509); BEST Arabidopsis thaliana protein ma…
m01oak00026Cz-t01.1	249																									Ribosomal_L29e = F:PF01779 = Ribosomal L29e protein family	AT3G06680		Ribosomal L29e protein family	Ribosomal L29e protein family; FUNCTIONS IN: structural constituent of ribosome; INVOLVED IN: translation, ribosome biogenesis; LOCATED IN: ribosome, cytosolic large ribosomal subunit; EXPRESSED IN: 22 plant structures; EXPRESSED DURING: 13 growth stages; CONTAINS InterPro DOMAIN/s: Ribosomal protein L29e (InterPro:IPR002673); BEST Arabidopsis thaliana protein match is: Ribosomal L29e protein fam…
m01oak00028CC-t01.1	903		0.0829895		0.145407	0.116147	0.0581032				0.048339															Ribosomal_L18_c Ribosomal_L18p = D:PF14204 F:PF00861 = Ribosomal L18 C-terminal region ~ Ribosomal L18p/L5e family
m01oak00031cC-t01.1	1092		0.0811962	0.0855512		0.0855512	0.0747648	0.0855512		0.0747491	0.0747648	0.074757	0.0855512	0.0747648	0.0747648	0.074757	0.0596385	0.0855512	0.099933	0.112168	0.0747491		0.0855512	0.0747648	0.099933	SAM_decarbox = F:PF01536 = Adenosylmethionine decarboxylase
m01oak00032cC-t01.1	576																									Ribosomal_S7e = F:PF01251 = Ribosomal protein S7e	AT3G02560		Ribosomal protein S7e family protein	Ribosomal protein S7e family protein; FUNCTIONS IN: structural constituent of ribosome; INVOLVED IN: translation; LOCATED IN: cytosolic small ribosomal subunit, cytosolic ribosome, chloroplast, membrane; EXPRESSED IN: 23 plant structures; EXPRESSED DURING: 16 growth stages; CONTAINS InterPro DOMAIN/s: Ribosomal protein S7e (InterPro:IPR000554); BEST Arabidopsis thaliana protein match is: Ribosoma…
m01oak00033cC-t01.1	522	2.46646e-09	1.07274e-08	2.46646e-09	2.46646e-09	2.46646e-09	2.46646e-09	2.46646e-09	0.0314757	0.0260975	2.46646e-09	2.23606e-09	2.46646e-09	2.46646e-09	2.46646e-09	2.46646e-09	2.23606e-09	2.46646e-09	2.46646e-09	2.46646e-09	2.46646e-09	2.46646e-09	2.46646e-09	2.46646e-09	2.46646e-09	Pro_isomerase = D:PF00160 = Cyclophilin type peptidyl-prolyl cis-trans isomerase/CLD
m01oak00034cC-t01.1	675	0.124763	0.152187	0.137557	0.155082	0.155082	0.137557	0.177615	0.10375	0.177615	0.19398	0.124763	0.137557	0.155082	0.155082	0.155082	0.177615	0.155082	0.124763	0.155082	0.137557	0.155082	0.177615	0.155082	0.177615	Ribosomal_S8e = F:PF01201 = Ribosomal protein S8e
m01oak00035ct-t01.1	1128	0.113578	0.0783338	0.0671927	0.0866134	0.0671927	0.0671927	0.0671927	0.0866134	0.0756893	0.0866134	0.0756893	0.0756893	0.0756893	0.0756893	0.0866134	0.0671927	0.0756893	0.0756893	0.0756893	0.0866134	0.0756893	0.13014	0.0866134	0.0756893	FAD_binding_7 DNA_photolyase = D:PF03441 D:PF00875 = FAD binding domain of DNA photolyase ~ DNA photolyase	AT2G47590	PHR2	photolyase/blue-light receptor 2	photolyase/blue light photoreceptor PHR2 (PHR2) mRNA
m01oak00036Cz-t01.1	171																									S4 = D:PF01479 = S4 domain
m01oak00037cC-t01.1	450																									HMG_box HMG_box_2 = D:PF00505 D:PF09011 = HMG (high mobility group) box ~ HMG-box domain
m01oak00038cf-t01.1	780	0.0859154	0.131637	0.128748	0.152418	0.196313	0.128748	0.171764	0.171764	0.128535	0.0857822	0.128748	0.114247	0.0428458	0.0860469	0.172295	0.171764	0.171764	0.128748	0.171764	0.147149	0.128748	0.128748	0.171764	0.102646
m01oak00039CT-t01.1	873	0.187036	0.313599	0.332267	0.187036	0.499333	0.398689	0.331593	0.149338	0.498844	0.500351		0.373748	0.149338	0.290003	0.290003	0.348684	0.248088	0.398689	0.398689	0.249501	0.348684	0.582808	0.212544	0.249501	Calreticulin = F:PF00262 = Calreticulin family
m01oak00040cC-t01.1	435	0.135399	0.135582	0.135582																						Histone = D:PF00125 = Core histone H2A/H2B/H3/H4
m01oak00041cC-t01.1	417																									PsbR = F:PF04725 = Photosystem II 10 kDa polypeptide PsbR	AT1G79040	PSBR	photosystem II subunit R	Encodes for the 10 kDa PsbR subunit of photosystem II (PSII). This subunit appears to be involved in the stable assembly of PSII, particularly that of the oxygen-evolving complex subunit PsbP. Mutants defective in this gene have reduced amounts of subunits PsbP and PsbQ in PSII. In turn, assembly of PsbR is dependent on the presence of PsbJ
m01oak00042cf-t01.1	228																									Ribosomal_S28e = F:PF01200 = Ribosomal protein S28e
m01oak00043Cz-t01.1	174																									Histone = D:PF00125 = Core histone H2A/H2B/H3/H4
m01oak00044cC-t01.1	795	0.0791188	0.0969406	0.0954986	0.212177	0.105575	0.105575	0.0951106	0.0864187	0.0790759	0.0705155	0.105999	0.0952982	0.0729172	0.0574143	0.0951727	0.118985	0.119068	0.135951	0.0790643	0.0629681	0.115531	0.11946	0.105867	0.0864834	Chloroa_b-bind = F:PF00504 = Chlorophyll A-B binding protein
m01oak00045cC-t01.1	483																									Ribosomal_S17 = D:PF00366 = Ribosomal protein S17	AT3G48930	EMB1080	Nucleic acid-binding, OB-fold-like protein	embryo defective 1080 (EMB1080); FUNCTIONS IN: structural constituent of ribosome; INVOLVED IN: translation, embryo development ending in seed dormancy; LOCATED IN: cytosolic small ribosomal subunit, cytosolic ribosome, cell wall, membrane; EXPRESSED IN: 22 plant structures; EXPRESSED DURING: 13 growth stages; CONTAINS InterPro DOMAIN/s: Nucleic acid-binding, OB-fold-like (InterPro:IPR016027), Nu…
m01oak00046CT-t01.1	663																									Ribosomal_L16 = F:PF00252 = Ribosomal protein L16p/L10e
m01oak00047Ct-t01.1	186																									Ribosomal_S30 = F:PF04758 = Ribosomal protein S30
m01oak00048cF-t01.1	915	0.102503																								DIOX_N 2OG-FeII_Oxy = F:PF14226 D:PF03171 = non-haem dioxygenase in morphine synthesis N-terminal ~ 2OG-Fe(II) oxygenase superfamily	AT5G08640	FLS1	flavonol synthase 1	Encodes a flavonol synthase that catalyzes formation of flavonols from dihydroflavonols
m01oak00049CC-t01.1	312																									TAF Histone = D:PF02969 D:PF00125 = TATA box binding protein associated factor (TAF) ~ Core histone H2A/H2B/H3/H4
m01oak00050ct-t01.1	660	0.0866803	0.107798	0.0505667	0.0505667	0.121891	0.121891	0.121891	0.0505667	0.229542	0.121891	0.229542	0.101086	0.18323	0.101387	0.121891	0.0505667	0.18323	0.152129	0.101086	0.229542	0.0866803	0.121934	0.0867106	0.0505667	2x:RRM_5 2x:RRM_6 2x:RRM_1 = D:PF13893 D:PF14259 D:PF00076 = RNA recognition motif. (a.k.a. RRM, RBD, or RNP domain) ~ RNA recognition motif (a.k.a. RRM, RBD, or RNP domain) ~ RNA recognition motif. (a.k.a. RRM, RBD, or RNP domain)	AT2G37220		RNA-binding (RRM/RBD/RNP motifs) family protein	Encodes a chloroplast RNA binding protein. A substrate of the type III effector HopU1 (mono-ADP-ribosyltransferase). Protein is tyrosine-phosphorylated and its phosphorylation state is modulated in response to ABA in Arabidopsis thaliana seeds
m01oak00051cC-t01.1	507																									TCTP = D:PF00838 = Translationally controlled tumour protein	AT3G16640	TCTP	translationally controlled tumor protein	Encodes a protein homologous to translationally controlled tumor protein (TCTP) from Drosophila. In flies, TCTP functions guanine nucleotide exchange factor in the TOR signaling pathway. TCTP is expressed throughout the plant with highest levels seen in meristematic regions of the shoot and root. Loss of function alleles are not transmitted through the male gametophyte due to defects in pollen tu…
m01oak00052cI-t01.1	474	2.75706e-09	1.70048e-07										3.13167e-09	2.18406e-09				0.0443053					2.75923e-09			Ribosomal_L6e = F:PF01159 = Ribosomal protein L6e
m01oak00053CF-t01.1	795																									Chloroa_b-bind = F:PF00504 = Chlorophyll A-B binding protein
m01oak00054cC-t01.1	426																									Histone = D:PF00125 = Core histone H2A/H2B/H3/H4
m01oak00055CT-t01.1	807	0.446267	0.250146																	0.250146						MIP = F:PF00230 = Major intrinsic protein
m01oak00056cF-t01.1	294	2.05019e-09	2.2651e-09				2.40323e-09	2.40323e-09		2.40323e-09								1.78755e-09					2.40323e-09			Ribosomal_S9 = F:PF00380 = Ribosomal protein S9/S16
m01oak00057CC-t01.1	288																									Ribosomal_L37e = F:PF01907 = Ribosomal protein L37e
m01oak00058CI-t01.1	270																									ABA_WDS = F:PF02496 = ABA/WDS induced protein
m01oak00059cf-t01.1	621																									Ribosomal_L13 = F:PF00572 = Ribosomal protein L13	AT5G48760		Ribosomal protein L13 family protein	Ribosomal protein L13 family protein; FUNCTIONS IN: structural constituent of ribosome; INVOLVED IN: translation; LOCATED IN: cytosolic ribosome, cytosolic large ribosomal subunit, large ribosomal subunit; EXPRESSED IN: 22 plant structures; EXPRESSED DURING: 13 growth stages; CONTAINS InterPro DOMAIN/s: Ribosomal protein L13 (InterPro:IPR005822), Ribosomal protein L13, eukaryotic/archaeal (InterP…
m01oak00060Cf-t01.1	573																									DAHP_synth_2 = F:PF01474 = Class-II DAHP synthetase family
m01oak00061CT-t01.1	252																									PP-binding = D:PF00550 = Phosphopantetheine attachment site
m01oak00062cC-t01.1	339		2.18379e-09																						2.18379e-09	Ribosomal_L35Ae = F:PF01247 = Ribosomal protein L35Ae
m01oak00064cC-t01.1	882		0.114086					0.114086																		Gp_dh_N Gp_dh_C = D:PF00044 D:PF02800 = Glyceraldehyde 3-phosphate dehydrogenase, NAD binding domain ~ Glyceraldehyde 3-phosphate dehydrogenase, C-terminal domain
m01oak00065CC-t01.1	819																									Chloroa_b-bind = F:PF00504 = Chlorophyll A-B binding protein	AT1G44575	NPQ4	Chlorophyll A-B binding family protein	Encoding PSII-S (CP22), a ubiquitous pigment-binding protein associated with photosystem II (PSII) of higher plants. Involved in nonphotochemical quenching rather than in photosynthesis. Mutant has a normal violaxanthin cycle but has a limited capacity of quenching singlet excited chlorophylls and is tolerant to lipid peroxidation
m01oak00066cC-t01.1	537																									Ribosomal_L18ae = D:PF01775 = Ribosomal L18ae/LX protein domain
m01oak00067cC-t01.1	1353	3.66719e-09	4.20611e-09	3.90279e-09	4.46937e-09	5.22582e-09	3.10739e-09	3.90279e-09	4.46996e-09	3.90279e-09	4.81866e-09	4.47186e-09	4.16952e-09	4.81834e-09	3.90087e-09	3.66552e-09	4.82134e-09	5.70701e-09	4.81898e-09	3.90471e-09	3.90279e-09	4.16747e-09	3.45823e-09	4.16747e-09	3.66744e-09	Tubulin_C Tubulin = D:PF03953 D:PF00091 = Tubulin C-terminal domain ~ Tubulin/FtsZ family, GTPase domain
m01oak00068cC-t01.1	1170																									Ribosomal_L3 = F:PF00297 = Ribosomal protein L3
m01oak00069cF-t01.1	483																									Ribosomal_S6e = F:PF01092 = Ribosomal protein S6e
m01oak00070cT-t01.1	435																									Glyoxalase_2 = D:PF12681 = Glyoxalase-like domain	AT5G48480		Lactoylglutathione lyase / glyoxalase I family protein	Lactoylglutathione lyase / glyoxalase I family protein; FUNCTIONS IN: molecular_function unknown; INVOLVED IN: biological_process unknown; LOCATED IN: cellular_component unknown; EXPRESSED IN: 24 plant structures; EXPRESSED DURING: 14 growth stages; Has 30201 Blast hits to 17322 proteins in 780 species: Archae - 12; Bacteria - 1396; Metazoa - 17338; Fungi - 3422; Plants - 5037; Viruses - 0; Other…
m01oak00071CC-t01.1	327																									Ribosomal_S25 = F:PF03297 = S25 ribosomal protein
m01oak00072CT-t01.1	876		3.81007e-08	0.0369093	4.95762e-09	5.67545e-09	5.67545e-09	6.63256e-09	0.0422535			3.28294e-09	5.67982e-09		5.67545e-09		6.63256e-09		4.95762e-09	4.95762e-09	4.95762e-09	4.95762e-09	5.67545e-09		4.96144e-09	AdoHcyase_NAD AdoHcyase IlvN 2-Hacid_dh_C = D:PF00670 D:PF05221 F:PF07991 D:PF02826 = S-adenosyl-L-homocysteine hydrolase, NAD binding domain ~ S-adenosyl-L-homocysteine hydrolase ~ Acetohydroxy acid isomeroreductase, catalytic domain ~ D-isomer specific 2-hydroxyacid dehydrogenase, NAD binding domain
m01oak00073cC-t01.1	855		0.412529															0.347694		0.580413				0.347879			AT2G42840	PDF1	protodermal factor 1	Encodes a putative extracellular proline-rich protein is exclusively expressed in the L1 layer of vegetative, inflorescence and floral meristems and the protoderm of organ primordia
m01oak00075cC-t01.1	705																									Ribosomal_S3_C KH_2 = D:PF00189 D:PF07650 = Ribosomal protein S3, C-terminal domain ~ KH domain
m01oak00076cI-t01.1	330
m01oak00077cC-t01.1	798																									Chloroa_b-bind = F:PF00504 = Chlorophyll A-B binding protein
m01oak00078cf-t01.1	249	0.0722551	0.0722551																	0.0722551						Ribosomal_L35Ae = F:PF01247 = Ribosomal protein L35Ae
m01oak00079cC-t01.1	462																									HMG_box HMG_box_2 = D:PF00505 D:PF09011 = HMG (high mobility group) box ~ HMG-box domain	AT1G20693	HMGB2	high mobility group B2	Encodes a protein belonging to the subgroup of HMGB (high mobility group B) proteins that have a distinctive DNA-binding motif, the HMG-box domain. The motif confers non-sequence specific interaction with linear DNA and structure-specific binding to distorted DNA sites. The HMGB proteins are involved in the assembly of nucleoprotein complexes. Can be phosphorylated by CK2alpha
m01oak00080CT-t01.1	144
m01oak00081CT-t01.1	375																									DUF538 = F:PF04398 = Protein of unknown function, DUF538
m01oak00082jC-t01.1	450																									EFhand_Ca_insen EF-hand_4 4x:EF-hand_1 2x:EF-hand_8 2x:EF-hand_7 4x:EF-hand_5 4x:EF-hand_6 = D:PF08726 F:PF12763 D:PF00036 D:PF13833 D:PF13499 D:PF13202 D:PF13405 = Ca2+ insensitive EF hand ~ Cytoskeletal-regulatory complex EF hand ~ EF hand ~ EF-hand domain pair ~ EF-hand domain pair ~ EF hand ~ EF-hand domain
m01oak00084ci-t01.1	456																									TIM = D:PF00121 = Triosephosphate isomerase
m01oak00085cf-t01.1	459		0.0665526																			0.0665526				Sod_Cu = D:PF00080 = Copper/zinc superoxide dismutase (SODC)	AT1G08830	CSD1	copper/zinc superoxide dismutase 1	Encodes a cytosolic copper/zinc superoxide dismutase CSD1 that can detoxify superoxide radicals. Its expression is affected by miR398-directed mRNA cleavage. Regulated by biotic and abiotic stress
m01oak00086Ct-t01.1	744	3.20832e-09	4.50496e-09		4.43569e-09	5.93808e-09				4.43622e-09	4.43569e-09			4.43569e-09	3.93582e-09	4.43569e-09	4.42773e-09		4.43569e-09			4.43569e-09			4.43569e-09	DAHP_synth_2 = F:PF01474 = Class-II DAHP synthetase family
m01oak00087CC-t01.1	447		0.0451371			0.0421714				0.0493654			0.0493654											0.0493654	0.0369302	NDK = D:PF00334 = Nucleoside diphosphate kinase	AT4G09320	NDPK1	Nucleoside diphosphate kinase family protein	nucleoside diphosphate kinase type 1 (NDPK1) gene, complete
m01oak00089cF-t01.1	78																									SAM_decarbox = F:PF01536 = Adenosylmethionine decarboxylase
m01oak00090cT-t01.1	486																									Ribosomal_L5_C Ribosomal_L5 = D:PF00673 D:PF00281 = ribosomal L5P family C-terminus ~ Ribosomal protein L5
m01oak00092cC-t01.1	429																									Ribosom_S12_S23 = F:PF00164 = Ribosomal protein S12/S23
m01oak00093CC-t01.1	375		0.0571338									0.0571338														Ribosomal_L22e = F:PF01776 = Ribosomal L22e protein family
m01oak00094cC-t01.1	390																									Hydrophob_seed Tryp_alpha_amyl = D:PF14547 F:PF00234 = Hydrophobic seed protein ~ Protease inhibitor/seed storage/LTP family	AT2G45180		Bifunctional inhibitor/lipid-transfer protein/seed storage 2S albumin superfamily protein	Bifunctional inhibitor/lipid-transfer protein/seed storage 2S albumin superfamily protein; FUNCTIONS IN: lipid binding; INVOLVED IN: lipid transport; LOCATED IN: chloroplast thylakoid membrane; EXPRESSED IN: 22 plant structures; EXPRESSED DURING: 13 growth stages; CONTAINS InterPro DOMAIN/s: Bifunctional inhibitor/plant lipid transfer protein/seed storage (InterPro:IPR016140), Plant lipid transfe…
m01oak00095cC-t01.1	465		3.38083e-09			3.38083e-09		3.38083e-09		3.38083e-09							3.38083e-09				3.38083e-09		3.38083e-09			Ribosomal_L23eN Ribosomal_L23 = F:PF03939 F:PF00276 = Ribosomal protein L23, N-terminal domain ~ Ribosomal protein L23
m01oak00096CC-t01.1	504																									Copper-bind = D:PF00127 = Copper binding proteins, plastocyanin/azurin family
m01oak00097JC-t01.1	750		5.87397e-09																5.87397e-09							Ribosomal_S6e = F:PF01092 = Ribosomal protein S6e
m01oak00098CC-t01.1	378																									Ribosomal_S10 = F:PF00338 = Ribosomal protein S10p/S20e
m01oak00099cC-t01.1	585		0.151598													0.151598										2x:Ribosomal_L6 = D:PF00347 = Ribosomal protein L6	AT4G10450		Ribosomal protein L6 family	Ribosomal protein L6 family; FUNCTIONS IN: structural constituent of ribosome, rRNA binding; INVOLVED IN: translation; LOCATED IN: cytosolic ribosome, cytosolic large ribosomal subunit, large ribosomal subunit; EXPRESSED IN: 23 plant structures; EXPRESSED DURING: 13 growth stages; CONTAINS InterPro DOMAIN/s: Ribosomal protein L6 (InterPro:IPR000702), Ribosomal protein L6, alpha-beta domain (Inter…
m01oak00100cT-t01.1	195
m01oak00101Ct-t01.1	546	3.2027e-09																								S10_plectin = D:PF03501 = Plectin/S10 domain
m01oak00102CC-t01.1	339		1.73292e-09	1.78685e-09		1.78685e-09			1.78685e-09	1.78685e-09	1.78685e-09									1.58071e-09				1.58071e-09	1.78685e-09	Ribosomal_L7Ae = D:PF01248 = Ribosomal protein L7Ae/L30e/S12e/Gadd45 family
m01oak00103JF-t01.1	1551	5.0719e-09	9.841e-09	5.45196e-09	5.07219e-09	4.72956e-09	5.46753e-09	4.72956e-09	4.72956e-09	4.72956e-09	4.72956e-09	4.72956e-09	5.07219e-09	4.72956e-09	4.72956e-09	5.46753e-09	5.46753e-09	4.72956e-09	4.71634e-09	4.72956e-09	5.07219e-09	4.42576e-09	0.0186449	5.07219e-09	5.46753e-09	HSP70 = F:PF00012 = Hsp70 protein
m01oak00104cF-t01.1	243
m01oak00105jC-t01.1	1950	0.0210763	0.0107546	0.0118808	0.0101516	0.0105358	0.0113937	0.0105358	0.00979377	0.0114018	0.0101516	0.0109497	0.0101516	0.0109547	0.0113937	0.0105358	0.0105358	0.0113966	0.0101516	0.0114018	0.0105358	0.0101516	0.0118808	0.0101516	0.0109354	HSP70 = F:PF00012 = Hsp70 protein
m01oak00106CC-t01.1	651																									Ribosomal_L1 = D:PF00687 = Ribosomal protein L1p/L10e family
m01oak00107CT-t01.1	252																									Ribosomal_L40e ubiquitin = F:PF01020 D:PF00240 = Ribosomal L40e family ~ Ubiquitin family
m01oak00108CC-t01.1	1077	4.75629e-09	1.89304e-08	4.75629e-09	4.35432e-09	4.35432e-09	4.75629e-09	4.75629e-09	4.7379e-09	4.75629e-09	4.35432e-09	4.75629e-09	4.35432e-09	4.35432e-09	4.75629e-09	4.35432e-09	0.0294184	4.35432e-09	4.35432e-09	4.35432e-09	0.0294216	4.75629e-09	4.75629e-09	4.75629e-09	4.35432e-09	Glycolytic = D:PF00274 = Fructose-bisphosphate aldolase class-I	AT2G36460		Aldolase superfamily protein	Aldolase superfamily protein; FUNCTIONS IN: copper ion binding; INVOLVED IN: response to cadmium ion, response to salt stress, pentose-phosphate shunt; LOCATED IN: mitochondrion, plasma membrane, membrane; EXPRESSED IN: 24 plant structures; EXPRESSED DURING: 15 growth stages; CONTAINS InterPro DOMAIN/s: Aldolase-type TIM barrel (InterPro:IPR013785), Fructose-bisphosphate aldolase, class-I (InterP…
m01oak00109CC-t01.1	879	0.225012	0.173144			0.187181	0.187181					0.16016	0.16016		0.16016	0.187181					0.187181			0.16016		XET_C Glyco_hydro_16 = F:PF06955 D:PF00722 = Xyloglucan endo-transglycosylase (XET) C-terminus ~ Glycosyl hydrolases family 16	AT4G03210	XTH9	xyloglucan endotransglucosylase/hydrolase 9	encodes a member of xyloglucan endotransglucosylase/hydrolases (XTHs) that catalyze the cleavage and molecular grafting of xyloglucan chains function in loosening and rearrangement of the cell wall. Gene is expressed in shoot apex region, flower buds, flower stalks and internodes bearing flowers
m01oak00110CC-t01.1	624																									Ribosomal_L13e = F:PF01294 = Ribosomal protein L13e
m01oak00111cF-t01.1	816	0.0859842	0.0445432	0.0337159	0.0320963	0.0511021	0.0510338	0.056897	0.0430667	0.0337159	0.0511021		0.0511021	0.0320963	0.0462986	0.0462986	0.0463607	0.0390659	0.0511021	0.0390134	0.0429698	0.0636472	0.0511021	0.0463607	0.0429698	Calreticulin = F:PF00262 = Calreticulin family
m01oak00112cC-t01.1	273																									Ribosomal_L7Ae = D:PF01248 = Ribosomal protein L7Ae/L30e/S12e/Gadd45 family
m01oak00113cf-t01.1	498																									ATP-synt_ab = F:PF00006 = ATP synthase alpha/beta family, nucleotide-binding domain
m01oak00114cf-t01.1	324																									Ribosomal_S7e = F:PF01251 = Ribosomal protein S7e
m01oak00115cf-t01.1	1335	3.17277e-09	4.15705e-09	4.52287e-09	3.1732e-09	4.16977e-09					3.86712e-09	4.50523e-09			4.16977e-09		4.16977e-09				4.52226e-09				4.52226e-09	HSP90 = F:PF00183 = Hsp90 protein
m01oak00116cC-t01.1	552																									Ribosomal_L22 = D:PF00237 = Ribosomal protein L22p/L17e
m01oak00117cC-t01.1	372																									Ribosomal_L29 = F:PF00831 = Ribosomal L29 protein
m01oak00118cC-t01.1	225																									MIP = F:PF00230 = Major intrinsic protein
m01oak00119cC-t01.1	1170	6.82596e-09	2.52383e-06			0.0305352	4.94481e-09									4.94481e-09			0.0277365	4.94481e-09						ACP_syn_III Chal_sti_synt_N Chal_sti_synt_C ACP_syn_III_C FAE1_CUT1_RppA = D:PF08545 D:PF00195 D:PF02797 D:PF08541 F:PF08392 = 3-Oxoacyl-[acyl-carrier-protein (ACP)] synthase III ~ Chalcone and stilbene synthases, N-terminal domain ~ Chalcone and stilbene synthases, C-terminal domain ~ 3-Oxoacyl-[acyl-carrier-protein (ACP)] synthase III C terminal ~ FAE1/Type III polyketide synthase-like protein
m01oak00120cC-t01.1	999																									Ldh_1_C Ldh_1_N = D:PF02866 F:PF00056 = lactate/malate dehydrogenase, alpha/beta C-terminal domain ~ lactate/malate dehydrogenase, NAD binding domain
m01oak00121JF-t01.1	759		0.132451												0.132451											Ribosomal_L10 = F:PF00466 = Ribosomal protein L10
m01oak00122cC-t01.1	423																									Ribosomal_L14 = D:PF00238 = Ribosomal protein L14p/L23e
m01oak00123cC-t01.1	405																									Ribosomal_L14e = F:PF01929 = Ribosomal protein L14	AT4G27090		Ribosomal protein L14	Ribosomal protein L14; FUNCTIONS IN: structural constituent of ribosome; INVOLVED IN: translation, ribosome biogenesis; LOCATED IN: in 8 components; EXPRESSED IN: 24 plant structures; EXPRESSED DURING: 13 growth stages; CONTAINS InterPro DOMAIN/s: Ribosomal protein L14 (InterPro:IPR002784); BEST Arabidopsis thaliana protein match is: Ribosomal protein L14 (TAIR:AT2G20450.1); Has 1807 Blast hits t…
m01oak00124cC-t01.1	480		0.295577									0.295577														eIF-5a = F:PF01287 = Eukaryotic elongation factor 5A hypusine, DNA-binding OB fold
m01oak00125CC-t01.1	1191	6.58257e-09	7.69101e-08		5.92109e-09	0.030289	5.37988e-09	8.48809e-09	6.58645e-09	5.37988e-09	5.37988e-09	4.92595e-09	5.92109e-09	0.0333262	5.92109e-09	5.92109e-09	5.92109e-09	0.030289		4.92595e-09		5.92109e-09	5.37988e-09		5.92109e-09	Glycolytic = D:PF00274 = Fructose-bisphosphate aldolase class-I	AT4G38970	FBA2	fructose-bisphosphate aldolase 2	Protein is tyrosine-phosphorylated and its phosphorylation state is modulated in response to ABA in Arabidopsis thaliana seeds
m01oak00127cC-t01.1	546		3.42389e-09					4.10635e-09						2.71592e-09				3.51066e-09					3.51009e-09			SRPRB Gtr1_RagA Ras Miro Arf MMR_HSR1 = F:PF09439 F:PF04670 D:PF00071 F:PF08477 D:PF00025 F:PF01926 = Signal recognition particle receptor beta subunit ~ Gtr1/RagA G protein conserved region ~ Ras family ~ Miro-like protein ~ ADP-ribosylation factor family ~ 50S ribosome-binding GTPase
m01oak00128CC-t01.1	483																									eIF-5a = F:PF01287 = Eukaryotic elongation factor 5A hypusine, DNA-binding OB fold	AT1G13950	ELF5A-1	eukaryotic elongation factor 5A-1	Encodes eukaryotic translation initiation factor 5A (EIF-5A). In mammalian cells it functions as a shuttle protein that translocates mRNA from the nucleus to cytoplasmic ribosomes. Overexpression results in an increase in both primary and secondary xylem formation. In RNAi suppressed lines, xylem formation is reduced
m01oak00129cC-t01.1	240																									LSM = D:PF01423 = LSM domain
m01oak00131cC-t01.1	402																									Ribosomal_L32e = F:PF01655 = Ribosomal protein L32
m01oak00132cT-t01.1	219																									peroxidase = F:PF00141 = Peroxidase
m01oak00133cT-t01.1	453																									Ribosomal_L28e = F:PF01778 = Ribosomal L28e protein family
m01oak00134CC-t01.1	318																									Ribosomal_L44 = F:PF00935 = Ribosomal protein L44
m01oak00135ct-t01.1	417																									Ribosomal_S8 = D:PF00410 = Ribosomal protein S8
m01oak00136cF-t01.1	939		5.42428e-09		5.42428e-09	5.42428e-09		5.42428e-09					5.42428e-09				5.42428e-09				5.42428e-09					S-AdoMet_synt_C S-AdoMet_synt_M S-AdoMet_synt_N = D:PF02773 D:PF02772 D:PF00438 = S-adenosylmethionine synthetase, C-terminal domain ~ S-adenosylmethionine synthetase, central domain ~ S-adenosylmethionine synthetase, N-terminal domain
m01oak00137cT-t01.1	1062	0.961218	0.650263			0.747071	0.747071	0.48024	0.534131			0.747071		0.48024	0.640652	0.747071		0.747071						0.640652	0.747071	Lipase_GDSL = F:PF00657 = GDSL-like Lipase/Acylhydrolase
m01oak00138cC-t01.1	453																									Ribosomal_S11 = F:PF00411 = Ribosomal protein S11	AT3G52580		Ribosomal protein S11 family protein	Ribosomal protein S11 family protein; CONTAINS InterPro DOMAIN/s: Ribosomal protein S11 (InterPro:IPR001971), Ribosomal S11, conserved site (InterPro:IPR018102); BEST Arabidopsis thaliana protein match is: Ribosomal protein S11 family protein (TAIR:AT3G11510.1); Has 8774 Blast hits to 8774 proteins in 2899 species: Archae - 250; Bacteria - 4863; Metazoa - 589; Fungi - 162; Plants - 729; Viruses -…
m01oak00139Ct-t01.1	348
m01oak00140CT-t01.1	363																									Ribosomal_L34e = F:PF01199 = Ribosomal protein L34e	AT1G26880		Ribosomal protein L34e superfamily protein	Ribosomal protein L34e superfamily protein; FUNCTIONS IN: structural constituent of ribosome; INVOLVED IN: translation, ribosome biogenesis; LOCATED IN: ribosome, nucleolus, chloroplast; EXPRESSED IN: 25 plant structures; EXPRESSED DURING: 15 growth stages; CONTAINS InterPro DOMAIN/s: Ribosomal protein L34e, conserved site (InterPro:IPR018065), Ribosomal protein L34e (InterPro:IPR008195); BEST Ar…
m01oak00141cC-t01.1	645	0.0526623																								Ribosomal_S7 = D:PF00177 = Ribosomal protein S7p/S5e
m01oak00142cF-t01.1	534	0.0623303	0.0518262					0.0518497			0.0518028								0.0518028	0.0518497						peroxidase = F:PF00141 = Peroxidase
m01oak00143CC-t01.1	594																									PsaD = F:PF02531 = PsaD	AT1G03130	PSAD-2	photosystem I subunit D-2	Encodes a protein predicted by sequence similarity with spinach PsaD to be photosystem I reaction center subunit II (PsaD2)
m01oak00144cF-t01.1	1563	5.54606e-09	5.07847e-08	0.0302697	6.48484e-09	6.48233e-09	6.48233e-09	7.08362e-09	6.48233e-09	5.97852e-09	6.48233e-09	5.97852e-09	5.54668e-09	5.97852e-09	7.08048e-09	5.54668e-09	6.48233e-09	0.0255404	7.08048e-09	5.97852e-09	0.0302697	5.97852e-09	6.48233e-09	5.97852e-09	5.97852e-09	Cpn60_TCP1 = F:PF00118 = TCP-1/cpn60 chaperonin family	AT2G28000	CPN60A	chaperonin-60-alpha	Encodes chaperonin-60 alpha, a molecular chaperone involved in Rubisco folding. Mutants display aberrant chloroplast and embryo development
m01oak00145cT-t01.1	441																									CAAD = D:PF14159 = CAAD domains of cyanobacterial aminoacyl-tRNA synthetase
m01oak00146cC-t01.1	414																									Ribosomal_S24e = F:PF01282 = Ribosomal protein S24e
m01oak00147Cz-t01.1	165		0.264225																0.264225						0.264225
m01oak00148cC-t01.1	393																										AT4G16830		Hyaluronan / mRNA binding family	Hyaluronan / mRNA binding family; CONTAINS InterPro DOMAIN/s: Stm1, N-terminal (InterPro:IPR019084), Hyaluronan/mRNA-binding protein (InterPro:IPR006861); BEST Arabidopsis thaliana protein match is: Hyaluronan / mRNA binding family (TAIR:AT4G17520.1); Has 23191 Blast hits to 11934 proteins in 1060 species: Archae - 16; Bacteria - 7670; Metazoa - 7282; Fungi - 1721; Plants - 3144; Viruses - 315; O…
m01oak00149CC-t01.1	363																									Ribosomal_L34e = F:PF01199 = Ribosomal protein L34e
m01oak00150cC-t01.1	795																									Ribosomal_S4e RS4NT KOW S4 = F:PF00900 D:PF08071 F:PF00467 D:PF01479 = Ribosomal family S4e ~ RS4NT (NUC023) domain ~ KOW motif ~ S4 domain
m01oak00151CC-t01.1	561																									Ribosomal_L18e = F:PF00828 = Ribosomal protein L18e/L15
m01oak00152cT-t01.1	1200	0.171056	0.239295	0.240975	0.218801	0.240975	0.240975	0.240975	0.268076	0.240975	0.218801	0.240975	0.240975	0.218801	0.240975	0.268076	0.240975	0.218573	0.268076	0.218801	0.268076	0.240975	0.240975	0.240975	0.218801	MAAL_C Enolase_C Enolase_N = F:PF07476 D:PF00113 D:PF03952 = Methylaspartate ammonia-lyase C-terminus ~ Enolase, C-terminal TIM barrel domain ~ Enolase, N-terminal domain
m01oak00153cC-t01.1	1344	0.0199954	0.0203336	0.0200892	0.0215476	0.0176871	0.0231995	0.0188131	0.0215189	0.0187879	0.0231995	0.0200892	0.0200624	0.016691	0.0215476	0.0200892	0.0200892	0.0215189	0.0231995	0.0200892	0.0215476	0.0187879	0.0200892	0.0200892	0.0200892	GTP_EFTU_D3 GTP_EFTU_D2 GTP_EFTU = D:PF03143 D:PF03144 D:PF00009 = Elongation factor Tu C-terminal domain ~ Elongation factor Tu domain 2 ~ Elongation factor Tu GTP binding domain
m01oak00154CC-t01.1	897	0.125276	0.0706388	0.0621765	0.0621765	0.0621765	0.0621765	0.104232	0.0621765	0.104232	0.0564338	0.104232	0.104232	0.0621765	0.0621765	0.0621765	0.0564338	0.104232	0.0621765	0.0620605	0.0564338	0.0621765	0.0621765	0.0621765	0.104232	2x:Ribosomal_S2 = F:PF00318 = Ribosomal protein S2	AT3G04770	RPSAb	40s ribosomal protein SA B	40s ribosomal protein SA B (RPSAb); FUNCTIONS IN: structural constituent of ribosome; INVOLVED IN: translation; LOCATED IN: cytosolic small ribosomal subunit, cytosolic ribosome, chloroplast, membrane; EXPRESSED IN: 25 plant structures; EXPRESSED DURING: 15 growth stages; CONTAINS InterPro DOMAIN/s: Ribosomal protein S2 (InterPro:IPR001865), Ribosomal protein S2, conserved site (InterPro:IPR01813…
m01oak00155cC-t01.1	1026																									Gp_dh_N Gp_dh_C = D:PF00044 D:PF02800 = Glyceraldehyde 3-phosphate dehydrogenase, NAD binding domain ~ Glyceraldehyde 3-phosphate dehydrogenase, C-terminal domain
m01oak00156jC-t01.1	1320	0.170045	0.21906	0.223982	0.222729	0.222729	0.197629	0.298741	0.197629	0.223982	0.222729	0.238729	0.222729	0.222729	0.222729	0.148978	0.223982	0.222729	0.222729	0.178869	0.222729	0.222729	0.148978	0.222729	0.373689		AT4G26850	VTC2	mannose-1-phosphate guanylyltransferase (GDP)s; GDP-galactose:mannose-1-phosphate guanylyltransferases; GDP-galactose:glucose-1-phosphate guanylyltransferases; GDP-galactose:myoinositol-1-phosphate guanylyltransferases; glucose-1-phosphate guanylyltransferase	Encodes a novel protein involved in ascorbate biosynthesis, which was shown to catalyze the transfer of GMP from GDP-galactose to a variety of hexose-1-phosphate acceptors. Recessive mutation has a reduced amount of vitamin C, lower level of non-photochemical quenching, and reduced rate of conversion of violaxanthin to zeaxanthin in high light
m01oak00157cF-t01.1	159
m01oak00158JC-t01.1	819	0.0742839	0.0766094	0.0667449	0.0743052	0.0837555	0.0837555	0.0441265	0.0743052	0.0837555	0.0743052	0.0667449	0.111487	0.148731	0.100201	0.111519	0.0743052	0.111487	0.0742839	0.055436	0.0473579	0.0667832	0.0605764	0.0743052	0.0667449	Ribosomal_S5_C Ribosomal_S5 = D:PF03719 D:PF00333 = Ribosomal protein S5, C-terminal domain ~ Ribosomal protein S5, N-terminal domain
m01oak00159cC-t01.1	441	0.032036	2.32863e-08	0.0286646	1.92172e-09	1.92172e-09	1.92172e-09	2.14282e-09			1.92172e-09	1.92172e-09	2.14282e-09	1.92172e-09	1.92172e-09	1.92172e-09	1.92172e-09	1.92172e-09	2.14282e-09	0.0259661	1.92172e-09	1.92172e-09	2.14282e-09	1.92172e-09	0.0287307	Ribosomal_L18e = F:PF00828 = Ribosomal protein L18e/L15	AT1G70600		Ribosomal protein L18e/L15 superfamily protein	Ribosomal protein L18e/L15 superfamily protein; FUNCTIONS IN: structural constituent of ribosome; INVOLVED IN: translation; LOCATED IN: cytosolic ribosome, ribosome, cytosolic large ribosomal subunit, membrane; EXPRESSED IN: guard cell, leaf; CONTAINS InterPro DOMAIN/s: Ribosomal protein L18e/L15 (InterPro:IPR021131), Ribosomal protein L15, conserved site (InterPro:IPR001196); BEST Arabidopsis th…
m01oak00160ct-t01.1	1971	0.0829597	0.163725	0.138914	0.178859	0.178859	0.15639	0.15639	0.138914	0.138914	0.178849	0.124933	0.178859	0.178859	0.15639	0.223624	0.208818	0.178859	0.178859	0.138914	0.15639	0.15639	0.138914	0.173671	0.178859	PABP 4x:RRM_5 4x:RRM_6 4x:RRM_1 = F:PF00658 D:PF13893 D:PF14259 D:PF00076 = Poly-adenylate binding protein, unique domain ~ RNA recognition motif. (a.k.a. RRM, RBD, or RNP domain) ~ RNA recognition motif (a.k.a. RRM, RBD, or RNP domain) ~ RNA recognition motif. (a.k.a. RRM, RBD, or RNP domain)	AT2G23350	PAB4	poly(A) binding protein 4	polyadenylate-binding protein, putative / PABP, putative. Member of the Class II family of PABP proteins. Highly and ubiquitously expressed
m01oak00161CF-t01.1	2610	0.27662	0.243549	0.255915	0.239703	0.258272	0.212755	0.225475	0.21082	0.239785	0.275553	0.24978	0.255828	0.258284	0.22126	0.250142	0.255915	0.258284	0.225475	0.239703	0.225475	0.239703	0.225475	0.316556	0.239978	PLAT Lipoxygenase = D:PF01477 D:PF00305 = PLAT/LH2 domain ~ Lipoxygenase
m01oak00162cC-t01.1	249																									Ribosomal_S21e = F:PF01249 = Ribosomal protein S21e	AT5G27700		Ribosomal protein S21e	Ribosomal protein S21e; FUNCTIONS IN: structural constituent of ribosome; INVOLVED IN: translation, ribosome biogenesis; LOCATED IN: cytosolic small ribosomal subunit, ribosome; EXPRESSED IN: 24 plant structures; EXPRESSED DURING: 13 growth stages; CONTAINS InterPro DOMAIN/s: Ribosomal protein S21e, conserved site (InterPro:IPR018279), Ribosomal protein S21e (InterPro:IPR001931); BEST Arabidopsis…
m01oak00163cF-t01.1	159
m01oak00164cc-t01.1	246
m01oak00165jC-t01.1	786		5.34371e-09									4.94223e-09								5.7778e-09						Ribosomal_S3Ae = F:PF01015 = Ribosomal S3Ae family
m01oak00166CC-t01.1	792		5.91894e-09		5.91894e-09					5.91894e-09		5.91894e-09		5.91894e-09							5.91894e-09		5.91894e-09			Ribosomal_S3Ae = F:PF01015 = Ribosomal S3Ae family
m01oak00167cC-t01.1	444																									Ribosomal_S17e = F:PF00833 = Ribosomal S17
m01oak00168Ct-t01.1	372																									Ribosomal_L29 = F:PF00831 = Ribosomal L29 protein
m01oak00169cC-t01.1	666																									RNA_helicase Ras Miro Arf = D:PF00910 D:PF00071 F:PF08477 D:PF00025 = RNA helicase ~ Ras family ~ Miro-like protein ~ ADP-ribosylation factor family
m01oak00171CC-t01.1	426	0.0593571	0.0095692	0.0654724	0.0654724	0.0365251	0.0654724		0.0411459		0.0468562	2.9856e-09	0.0364548	0.0411459	0.0411459	0.0654724	0.0411459	0.0498917	0.0654724	0.0654724	1.71074e-09	0.0654724	0.0654724	0.0411459	0.0654724	Histone = D:PF00125 = Core histone H2A/H2B/H3/H4
m01oak00172cF-t01.1	483																									Ribosomal_L22 = D:PF00237 = Ribosomal protein L22p/L17e
m01oak00173cT-t01.1	255																									Ribosomal_L18e = F:PF00828 = Ribosomal protein L18e/L15
m01oak00174JC-t01.1	696																									Linker_histone = D:PF00538 = linker histone H1 and H5 family
m01oak00175cC-t01.1	450	2.20393e-09																								EFhand_Ca_insen EF-hand_4 4x:EF-hand_1 2x:EF-hand_8 2x:EF-hand_7 4x:EF-hand_5 4x:EF-hand_6 = D:PF08726 F:PF12763 D:PF00036 D:PF13833 D:PF13499 D:PF13202 D:PF13405 = Ca2+ insensitive EF hand ~ Cytoskeletal-regulatory complex EF hand ~ EF hand ~ EF-hand domain pair ~ EF-hand domain pair ~ EF hand ~ EF-hand domain
m01oak00176Ct-t01.1	645	0.0494021	0.0512409	0.0494021	0.0494021	0.0494021	0.0494021	0.0494021	0.0494021	0.0494021	0.0494021	0.0494021	0.0422798	0.0494021	0.0494021	0.0494021	0.0494021	0.0494021	0.0494021	0.0494021	0.0988125	0.0644855	0.0494021	0.0494021	0.0494021	Ribosomal_L19e = F:PF01280 = Ribosomal protein L19e
m01oak00177cC-t01.1	1215	0.201759	0.159771	0.167639	0.167639	0.148848	0.133815	0.148848	0.167639	0.148848	0.148848	0.167639	0.148848	0.167639	0.167639	0.167639	0.167639	0.148848	0.167639	0.167639	0.148848	0.167639	0.167639	0.167639	0.167639	Gp_dh_N Gp_dh_C = D:PF00044 D:PF02800 = Glyceraldehyde 3-phosphate dehydrogenase, NAD binding domain ~ Glyceraldehyde 3-phosphate dehydrogenase, C-terminal domain
m01oak00179cI-t01.1	672																									Ribosomal_60s = F:PF00428 = 60s Acidic ribosomal protein
m01oak00180CF-t01.1	276																									OB_RNB CSD = D:PF08206 D:PF00313 = Ribonuclease B OB domain ~ 'Cold-shock' DNA-binding domain	AT2G21060	GRP2B	glycine-rich protein 2B	glycine-rich protein (AtGRP2b)
m01oak00181CC-t01.1	1185																									ACP_syn_III Chal_sti_synt_N Chal_sti_synt_C ACP_syn_III_C FAE1_CUT1_RppA = D:PF08545 D:PF00195 D:PF02797 D:PF08541 F:PF08392 = 3-Oxoacyl-[acyl-carrier-protein (ACP)] synthase III ~ Chalcone and stilbene synthases, N-terminal domain ~ Chalcone and stilbene synthases, C-terminal domain ~ 3-Oxoacyl-[acyl-carrier-protein (ACP)] synthase III C terminal ~ FAE1/Type III polyketide synthase-like protein	AT5G13930	TT4	Chalcone and stilbene synthase family protein	Encodes chalcone synthase (CHS), a key enzyme involved in the biosynthesis of flavonoids. Required for the accumulation of purple anthocyanins in leaves and stems. Also involved in the regulation of auxin transport and the modulation of root gravitropism
m01oak00183CC-t01.1	1353	4.85581e-09	5.10993e-09	4.85784e-09	4.85784e-09	4.85721e-09	4.84133e-09	5.7338e-09	5.26758e-09	5.75294e-09	5.75294e-09	4.50663e-09	5.26861e-09	4.84807e-09	5.7338e-09	5.75294e-09	4.50605e-09	5.23319e-09	5.75294e-09	5.26758e-09	3.30089e-09	4.85784e-09	5.75294e-09	5.25988e-09	5.26758e-09	Tubulin_C Tubulin = D:PF03953 D:PF00091 = Tubulin C-terminal domain ~ Tubulin/FtsZ family, GTPase domain
m01oak00184CC-t01.1	459																									Ribosomal_S13 = F:PF00416 = Ribosomal protein S13/S18
m01oak00185cC-t01.1	564																									Ribosomal_L18e = F:PF00828 = Ribosomal protein L18e/L15
m01oak00186Ci-t01.1	246																									Ribosomal_S17 = D:PF00366 = Ribosomal protein S17
m01oak00187cT-t01.1	330																									Ribosomal_L14e = F:PF01929 = Ribosomal protein L14
m01oak00188cC-t01.1	441	0.0344089	0.0397305	0.0387954	0.0343803	0.0387954	0.0387954	0.0387954			0.0387954	0.0387954	0.0387954	0.0387954	0.0387954	0.0387954	0.0343803	0.0387954	0.0387954	0.0387954	0.0387954	0.0387954	0.0387954	0.0776689		KOW = F:PF00467 = KOW motif
m01oak00189CT-t01.1	405																									Ribosomal_S13_N Ribosomal_S15 = D:PF08069 D:PF00312 = Ribosomal S13/S15 N-terminal domain ~ Ribosomal protein S15
m01oak00190cC-t01.1	1230	0.0938511	0.114222	0.0806165					0.105705					0.141304								0.141362				Rubrerythrin = D:PF02915 = Rubrerythrin	AT3G56940	CRD1	dicarboxylate diiron protein, putative (Crd1)	Encodes a putative ZIP protein with varying mRNA accumulation in leaves, stems and roots. Has a consensus carboxylate-bridged di-iron binding site
m01oak00191CC-t01.1	279																									Ribosomal_L37ae = F:PF01780 = Ribosomal L37ae protein family	AT3G10950		Zinc-binding ribosomal protein family protein	Zinc-binding ribosomal protein family protein; FUNCTIONS IN: structural constituent of ribosome; INVOLVED IN: translation, ribosome biogenesis; LOCATED IN: ribosome, cytosolic large ribosomal subunit; CONTAINS InterPro DOMAIN/s: Ribosomal protein, zinc-binding domain (InterPro:IPR011332), Ribosomal protein L37ae (InterPro:IPR002674), Ribosomal protein L37ae/L37e, N-terminal domain (InterPro:IPR01…
m01oak00192cC-t01.1	666	4.10927e-09	3.36114e-09	3.18025e-09	3.18025e-09	4.10927e-09	3.18025e-09	3.5867e-09	4.10927e-09	3.18025e-09	2.58971e-09	3.5867e-09	3.5867e-09	3.18025e-09	3.5867e-09	3.18025e-09	3.18025e-09	3.5867e-09	3.5867e-09	2.85584e-09	3.5867e-09	3.5867e-09	3.18025e-09		3.18025e-09	RNA_helicase Ras Miro Arf = D:PF00910 D:PF00071 F:PF08477 D:PF00025 = RNA helicase ~ Ras family ~ Miro-like protein ~ ADP-ribosylation factor family	AT5G55190	RAN3	RAN GTPase 3	A member of RAN GTPase gene family. Encodes a small soluble GTP-binding protein. Likely to be involved in nuclear translocation of proteins. May also be involved in cell cycle progression
m01oak00193CI-t01.1	303		2.20154e-09							2.20154e-09															2.20154e-09	Cu_bind_like = D:PF02298 = Plastocyanin-like domain
m01oak00194cF-t01.1	924		0.517859			0.40094				0.636484					0.401674	0.602717								0.602839
m01oak00195cC-t01.1	1134	2.42641e-09	2.11797e-09	2.0273e-09	2.11461e-09	1.87208e-09	2.11461e-09	1.94671e-09	2.4266e-09	2.20951e-09	2.0273e-09	2.20951e-09	2.11461e-09	1.94671e-09	2.0273e-09	2.20951e-09	2.0273e-09	2.0273e-09	2.41297e-09	2.20951e-09	2.20951e-09	2.11461e-09	2.11461e-09	2.20951e-09	2.11461e-09	Actin = F:PF00022 = Actin	AT5G09810	ACT7	actin 7	Member of Actin gene family. Mutants are defective in germination and root growth
m01oak00196CC-t01.1	609																									NAC UBA = F:PF01849 D:PF00627 = NAC domain ~ UBA/TS-N domain	AT3G12390		Nascent polypeptide-associated complex (NAC), alpha subunit family protein	Nascent polypeptide-associated complex (NAC), alpha subunit family protein; INVOLVED IN: response to salt stress; LOCATED IN: cytosolic ribosome; EXPRESSED IN: 24 plant structures; EXPRESSED DURING: 13 growth stages; CONTAINS InterPro DOMAIN/s: Ubiquitin-associated/translation elongation factor EF1B, N-terminal (InterPro:IPR000449), Nascent polypeptide-associated complex, alpha subunit (InterPro:…
m01oak00197CC-t01.1	537	0.0451202	0.00818317	0.023913	0.023913	1.79072e-09	0.023913	0.0519011	0.023913	0.0519011	1.79072e-09	0.0519011	0.0519011	0.0519011	0.0221646	0.023913	0.023913	0.0519011	0.023913	0.0519011	0.0519011	0.0519011	0.0519011	0.0519011	0.0519011	S10_plectin = D:PF03501 = Plectin/S10 domain	AT5G41520		RNA binding Plectin/S10 domain-containing protein	RNA binding Plectin/S10 domain-containing protein; FUNCTIONS IN: structural constituent of ribosome; INVOLVED IN: translation; LOCATED IN: cytosolic small ribosomal subunit, cytosolic ribosome, cell wall, chloroplast; EXPRESSED IN: 25 plant structures; EXPRESSED DURING: 16 growth stages; CONTAINS InterPro DOMAIN/s: Plectin/S10, N-terminal (InterPro:IPR005326); BEST Arabidopsis thaliana protein ma…
m01oak00198Ci-t01.1	666																									Mito_carr = F:PF00153 = Mitochondrial carrier protein
m01oak00199cF-t01.1	267																									Tubulin_C = D:PF03953 = Tubulin C-terminal domain
m01oak00200CC-t01.1	747		0.015393			0.090365	0.090365	0.090365	0.126988	0.0789077	0.105625	5.95183e-09	0.090365	0.090365	0.090365	0.090365	0.0451846	0.090365	0.0451846	0.105625	0.090351	5.95183e-09	0.105625		0.105625	Bax1-I = F:PF01027 = Inhibitor of apoptosis-promoting Bax1	AT5G47120	BI1	BAX inhibitor 1	Encodes BI-1, a homolog of mammalian Bax inhibitor 1. Functions as an attenuator of biotic and abiotic types of cell death. Bax-induced cell death can be downregulated by ectopically expressing AtBI in planta
m01oak00201cC-t01.1	483																									Polyketide_cyc2 Bet_v_1 = F:PF10604 D:PF00407 = Polyketide cyclase / dehydrase and lipid transport ~ Pathogenesis-related protein Bet v I family
m01oak00202cC-t01.1	1878	0.0878688	0.0770557	0.0709535	0.0769249	0.0658351	0.0709535	0.0878006	0.0658351	0.0709535	0.0818846	0.0877951	0.0947857	0.0658351	0.0766986	0.076708	0.102644	0.0658351	0.0658351	0.0818846	0.0658351	0.0709535	0.0769249	0.0945399	0.0946757	RRM_5 2x:RRM_6 2x:RRM_1 = D:PF13893 D:PF14259 D:PF00076 = RNA recognition motif. (a.k.a. RRM, RBD, or RNP domain) ~ RNA recognition motif (a.k.a. RRM, RBD, or RNP domain) ~ RNA recognition motif. (a.k.a. RRM, RBD, or RNP domain)	AT3G18610	NUC-L2	nucleolin like 2	Encodes ATNUC-L2 (NUCLEOLIN LIKE 2)
m01oak00204CC-t01.1	339																									FKBP_C = D:PF00254 = FKBP-type peptidyl-prolyl cis-trans isomerase	AT5G64350	FKBP12	FK506-binding protein 12	FK506-binding protein 12 (FKBP12); FUNCTIONS IN: FK506 binding, peptidyl-prolyl cis-trans isomerase activity; INVOLVED IN: protein folding; LOCATED IN: chloroplast thylakoid lumen; EXPRESSED IN: 24 plant structures; EXPRESSED DURING: 14 growth stages; CONTAINS InterPro DOMAIN/s: Peptidyl-prolyl cis-trans isomerase, FKBP-type (InterPro:IPR001179); BEST Arabidopsis thaliana protein match is: FKBP-l…
m01oak00205Cc-t01.1	609	2.39722e-09	2.36206e-09	2.89153e-09	2.89153e-09	2.39831e-09	2.20827e-09	2.39796e-09	2.62251e-09	2.20827e-09	2.03539e-09	2.62251e-09	2.20827e-09	2.20827e-09	2.20827e-09	2.62251e-09	2.39796e-09	2.20827e-09	2.39796e-09	2.20827e-09	2.20827e-09	2.20859e-09	2.62251e-09	2.39796e-09	2.04567e-09	Tubulin = D:PF00091 = Tubulin/FtsZ family, GTPase domain
m01oak00206CC-t01.1	1173	0.0399466	0.0611929	0.0319041	0.0399628	0.0319041		0.0641033	0.035466	0.0498353	0.119844	0.0533617	0.0289692		0.0868061		0.059352	0.0641356	0.10671	0.0868061	0.0680214	0.053378	0.0913943	0.0956775	0.106753	3x:Mito_carr = F:PF00153 = Mitochondrial carrier protein
m01oak00207CC-t01.1	594																									Ribosomal_S4 S4 = F:PF00163 D:PF01479 = Ribosomal protein S4/S9 N-terminal domain ~ S4 domain	AT5G39850		Ribosomal protein S4	Ribosomal protein S4; FUNCTIONS IN: structural constituent of ribosome; INVOLVED IN: translation; LOCATED IN: cytosolic small ribosomal subunit, membrane; EXPRESSED IN: 22 plant structures; EXPRESSED DURING: 13 growth stages; CONTAINS InterPro DOMAIN/s: Ribosomal protein S4 (InterPro:IPR001912), Ribosomal protein S4, conserved site (InterPro:IPR018079), Ribosomal protein S4/S9, eukaryotic/archaea…
m01oak00208cF-t01.1	807	0.074918	0.0763216		0.0370494			0.0623546	0.0623359	0.0465319	0.074918	0.074918	0.074918		0.149922	0.149922	0.149922		0.0465319		0.187689	0.0533646	0.074918	0.0533646	0.074918	Synthase_beta ATP-synt_ab_N ATP-synt_ab = F:PF11421 D:PF02874 F:PF00006 = ATP synthase F1 beta subunit ~ ATP synthase alpha/beta family, beta-barrel domain ~ ATP synthase alpha/beta family, nucleotide-binding domain
m01oak00209Cz-t01.1	324
m01oak00212cC-t01.1	756	3.10687e-09	4.91333e-09																4.91333e-09							14-3-3 = D:PF00244 = 14-3-3 protein
m01oak00213Cc-t01.1	726
m01oak00213Cc-t01.2	48
m01oak00215jC-t01.1	366																									Ribosomal_L31e = F:PF01198 = Ribosomal protein L31e	AT5G56710		Ribosomal protein L31e family protein	Ribosomal protein L31e family protein; FUNCTIONS IN: structural constituent of ribosome; INVOLVED IN: translation, ribosome biogenesis; LOCATED IN: cytosolic ribosome, ribosome, cytosolic large ribosomal subunit, cell wall; EXPRESSED IN: 23 plant structures; EXPRESSED DURING: 13 growth stages; CONTAINS InterPro DOMAIN/s: Ribosomal protein L31e (InterPro:IPR000054), Ribosomal protein L31e, conserv…
m01oak00216cC-t01.1	786																									PsbP = F:PF01789 = PsbP	AT1G06680	PSBP-1	photosystem II subunit P-1	Encodes a 23 kD extrinsic protein that is part of photosystem II and participates in the regulation of oxygen evolution
m01oak00217Ci-t01.1	381																									RRM_5 RRM_6 RRM_1 = D:PF13893 D:PF14259 D:PF00076 = RNA recognition motif. (a.k.a. RRM, RBD, or RNP domain) ~ RNA recognition motif (a.k.a. RRM, RBD, or RNP domain) ~ RNA recognition motif. (a.k.a. RRM, RBD, or RNP domain)	AT4G13850	GR-RBP2	glycine-rich RNA-binding protein 2	Encodes a glycine-rich RNA-binding protein. Gene expression is induced by cold
m01oak00218Ct-t01.1	579																									Tryp_alpha_amyl LTP_2 = F:PF00234 F:PF14368 = Protease inhibitor/seed storage/LTP family ~ Probable lipid transfer	AT1G27950	LTPG1	glycosylphosphatidylinositol-anchored lipid protein transfer 1	Encodes LTPG1, a lipid transfer protein with a predicted GPI (glycosylphosphatidylinositol)-anchor domain. Localized in the plasma membrane. Disruption of the LTPG1 gene causes alterations of cuticular lipid composition, but no significant changes on total wax and cutin monomer loads are seen
m01oak00219CC-t01.1	630	0.0485908																								Ribosomal_L19e = F:PF01280 = Ribosomal protein L19e
m01oak00220cC-t01.1	987	2.25651e-09	2.3092e-09	2.25499e-09	2.37725e-09	2.83761e-09	2.51648e-09	2.37725e-09	2.25499e-09	2.51332e-09	2.25499e-09	2.25499e-09	2.25499e-09	2.25672e-09	2.25651e-09	2.37886e-09	2.14602e-09	2.14582e-09	2.14456e-09	2.25499e-09	2.14602e-09	2.14456e-09	2.25499e-09	2.51648e-09	2.37886e-09	7x:WD40 = r:PF00400 = WD domain, G-beta repeat	AT1G18080	ATARCA	Transducin/WD40 repeat-like superfamily protein	Encodes the Arabidopsis thaliana homolog of the tobacco WD-40 repeat ArcA gene
m01oak00221Cz-t01.1	141																									GTP_EFTU_D3 = D:PF03143 = Elongation factor Tu C-terminal domain
m01oak00222JC-t01.1	1533	0.162345	0.351125	0.342695	0.39318	0.342557	0.765623	0.501001	0.39331	0.342557	0.465237	0.465237	0.314026	0.228189	0.228189	0.39331	0.228189	0.45054	0.39331	0.342695	0.228189	0.39331	0.228189	0.465237	0.228189	Thioredoxin_6 2x:Thioredoxin_2 2x:Thioredoxin = D:PF13848 D:PF13098 D:PF00085 = Thioredoxin-like domain ~ Thioredoxin-like domain ~ Thioredoxin	AT1G21750	PDIL1-1	PDI-like 1-1	Encodes a protein disulfide isomerase-like (PDIL) protein, a member of a multigene family within the thioredoxin (TRX) superfamily; isoform contains non-consensus GA donor splice site at intron 9. Transcript levels for this gene are up-regulated in response to three different chemical inducers of ER stress (dithiothreitol, beta-mercaptoethanol, and tunicamycin). Neither AtIRE1-2 nor AtbZIP60 appe…
m01oak00224CC-t01.1	411		3.39335e-09	3.39335e-09	3.39335e-09			3.39335e-09	3.39335e-09			3.39335e-09							3.39335e-09			3.39335e-09				Histone = D:PF00125 = Core histone H2A/H2B/H3/H4
m01oak00225cC-t01.1	411	2.46492e-09																								Histone = D:PF00125 = Core histone H2A/H2B/H3/H4
m01oak00226Ct-t01.1	189																									Histone = D:PF00125 = Core histone H2A/H2B/H3/H4
m01oak00227cC-t01.1	972																									Pro_CA = D:PF00484 = Carbonic anhydrase	AT3G01500	CA1	carbonic anhydrase 1	Encodes a putative beta-carbonic anhydrase betaCA1. Together with betaCA4 (At1g70410) regulates CO2-controlled stomatal movements in guard cells
m01oak00228cC-t01.1	402																									CBFD_NFYB_HMF Histone = D:PF00808 D:PF00125 = Histone-like transcription factor (CBF/NF-Y) and archaeal histone ~ Core histone H2A/H2B/H3/H4
m01oak00229CC-t01.1	471		3.23012e-09	2.92867e-09	3.42805e-09	3.42805e-09	2.92867e-09	3.42805e-09	3.42805e-09		3.40583e-09			3.42805e-09				3.42805e-09	3.42805e-09		2.55411e-09		2.92867e-09		3.42805e-09	Ribosomal_S27 Ubiquitin_2 Rad60-SLD ubiquitin = D:PF01599 D:PF14560 F:PF11976 D:PF00240 = Ribosomal protein S27a ~ Ubiquitin-like domain ~ Ubiquitin-2 like Rad60 SUMO-like ~ Ubiquitin family
m01oak00230cC-t01.1	546																									SRPRB Gtr1_RagA Ras Miro Arf MMR_HSR1 = F:PF09439 F:PF04670 D:PF00071 F:PF08477 D:PF00025 F:PF01926 = Signal recognition particle receptor beta subunit ~ Gtr1/RagA G protein conserved region ~ Ras family ~ Miro-like protein ~ ADP-ribosylation factor family ~ 50S ribosome-binding GTPase
m01oak00231cT-t01.1	489																									Gp_dh_C = D:PF02800 = Glyceraldehyde 3-phosphate dehydrogenase, C-terminal domain
m01oak00232cT-t01.1	336		0.0381536																	0.0567673	0.0256432					NAC = F:PF01849 = NAC domain	AT1G17880	BTF3	basic transcription factor 3	basic transcription factor 3 (BTF3); FUNCTIONS IN: sequence-specific DNA binding transcription factor activity; INVOLVED IN: response to salt stress; LOCATED IN: cellular_component unknown; EXPRESSED IN: 24 plant structures; EXPRESSED DURING: 15 growth stages; CONTAINS InterPro DOMAIN/s: Nascent polypeptide-associated complex NAC (InterPro:IPR002715); BEST Arabidopsis thaliana protein match is: N…
m01oak00233cC-t01.1	1296	0.10556	0.0995422		0.0878497			0.131818		0.105551		0.105551	0.105551	0.105551	0.0878497			0.0878497	0.105551	0.105551	0.0878497	0.0878497	0.0878497	0.105551	0.105551	HSP90 = F:PF00183 = Hsp90 protein
m01oak00234jT-t01.1	1410	0.0843341	1.79461e-08	8.53966e-09	0.0403073	7.58383e-09	6.81874e-09	8.53966e-09	8.53966e-09	6.81874e-09	8.53966e-09	6.81874e-09			6.81874e-09	6.81874e-09	6.81874e-09	7.58383e-09	8.53966e-09	6.81874e-09	8.53966e-09		9.76918e-09		6.19275e-09	HSP70 = F:PF00012 = Hsp70 protein
m01oak00235Ct-t01.1	261																									Ribosomal_S27e = F:PF01667 = Ribosomal protein S27
m01oak00236cC-t01.1	462																									Ribosomal_S19 = D:PF00203 = Ribosomal protein S19
m01oak00237Ci-t01.1	333																										AT2G21870	MGP1	copper ion binding; cobalt ion binding; zinc ion binding	MALE GAMETOPHYTE DEFECTIVE 1 (MGP1); FUNCTIONS IN: copper ion binding, cobalt ion binding, zinc ion binding; INVOLVED IN: biological_process unknown; LOCATED IN: mitochondrion, nucleolus, chloroplast, membrane; EXPRESSED IN: 27 plant structures; EXPRESSED DURING: 17 growth stages; Has 118 Blast hits to 117 proteins in 48 species: Archae - 2; Bacteria - 17; Metazoa - 24; Fungi - 3; Plants - 52; Vi…
m01oak00238cF-t01.1	414																									CS = D:PF04969 = CS domain	AT4G02450		HSP20-like chaperones superfamily protein	HSP20-like chaperones superfamily protein; FUNCTIONS IN: molecular_function unknown; LOCATED IN: plasma membrane; EXPRESSED IN: 24 plant structures; EXPRESSED DURING: 15 growth stages; CONTAINS InterPro DOMAIN/s: CS-like domain (InterPro:IPR007052), HSP20-like chaperone (InterPro:IPR008978), CS domain (InterPro:IPR017447); BEST Arabidopsis thaliana protein match is: HSP20-like chaperones superfam…
m01oak00239cT-t01.1	486																									PGK = D:PF00162 = Phosphoglycerate kinase
m01oak00240cC-t01.1	627		1.09724								1.09724															Cupin_2 Cupin_1 = D:PF07883 D:PF00190 = Cupin domain ~ Cupin	AT5G20630	GER3	germin 3	Encodes a germin-like protein. Its transcripts are more abundant in RNA from leaves collected in the evening, suggesting some kind of circadian regulation
m01oak00241cC-t01.1	2262	0.161801	0.100954	0.100736	0.129099	0.107495	0.100736	0.0765723	0.100715	0.124184	0.0947324	0.0730622	0.120982	0.115267	0.100736	0.100715	0.0846568	0.0804503	0.107495	0.107495	0.107517	0.100715	0.107495	0.107517	0.0947324	Transketolase_N Transketolase_C Transket_pyr = D:PF00456 D:PF02780 D:PF02779 = Transketolase, thiamine diphosphate binding domain ~ Transketolase, C-terminal domain ~ Transketolase, pyrimidine binding domain	AT2G45290		Transketolase	Transketolase; FUNCTIONS IN: catalytic activity, transketolase activity; INVOLVED IN: response to cadmium ion; LOCATED IN: chloroplast stroma, chloroplast; EXPRESSED IN: 25 plant structures; EXPRESSED DURING: 16 growth stages; CONTAINS InterPro DOMAIN/s: Transketolase, bacterial-like (InterPro:IPR005478), Transketolase, N-terminal (InterPro:IPR005474), Transketolase, C-terminal (InterPro:IPR00547…
m01oak00242CF-t01.1	501																									Linker_histone = D:PF00538 = linker histone H1 and H5 family
m01oak00243CI-t01.1	900		5.39121e-09						5.19561e-09		5.19561e-09			5.19561e-09	4.53775e-09	5.19561e-09			6.07274e-09	5.19561e-09		6.07274e-09		6.07274e-09		NAD_binding_4 3Beta_HSD Epimerase = F:PF07993 F:PF01073 F:PF01370 = Male sterility protein ~ 3-beta hydroxysteroid dehydrogenase/isomerase family ~ NAD dependent epimerase/dehydratase family	AT5G28840	GME	GDP-D-mannose 3',5'-epimerase	Encodes a protein with GDP-D-mannose 3',5'-epimerase activity. The enzyme is involved in ascorbate biosynthesis. It catalyzes the conversion of GDP-D-mannose to GDP-L-galactose
m01oak00244cC-t01.1	699																									EF1_GNE = D:PF00736 = EF-1 guanine nucleotide exchange domain
m01oak00245CC-t01.1	210																									Ribosomal_L38e = F:PF01781 = Ribosomal L38e protein family
m01oak00246CC-t01.1	1824	0.425249	0.424746							0.424746																Cpn60_TCP1 = F:PF00118 = TCP-1/cpn60 chaperonin family
m01oak00247Cc-t01.1	1353	0.293953																								AAA = F:PF00004 = ATPase family associated with various cellular activities (AAA)
m01oak00248CC-t01.1	534	0.766324	1.27598	2.56831	1.12505	1.12505	1.45317	1.12505	1.28917	1.12505	1.12505	3.21946	1.28454	1.12505	1.12505	1.12505	1.12505	1.28917	1.12505	1.12505	0.957843	1.12505	1.45416	1.28917	1.12505	Pollen_Ole_e_I = F:PF01190 = Pollen proteins Ole e I like
m01oak00249cC-t01.1	411	0.118802	0.104562	0.0918958	0.122657	0.119073	0.0918958	0.119073	0.139984	0.119073	0.139138	0.119073	0.0918958	0.0918958	0.0918958	0.0918958	0.0918958	0.0918958	0.119073	0.139984	0.0918958	0.0918958	0.0918958	0.0918958	0.0918958	14-3-3 = D:PF00244 = 14-3-3 protein
m01oak00251CC-t01.1	432		0.143412		0.124164	0.124305											0.155726				0.186439		0.155726	0.124676		Ribosomal_S19e = F:PF01090 = Ribosomal protein S19e
m01oak00252JC-t01.1	2532	0.10667	0.097087	0.109784	0.104066	0.11595	0.0591178	0.108055	0.109784	0.109784	0.115812	0.0740373	0.115928	0.0571421	0.115928	0.068451	0.115928	0.0542135	0.109601	0.109762	0.115928	0.109622	0.109762	0.104214	0.103286	EFG_II EFG_IV EFG_C GTP_EFTU_D2 GTP_EFTU = D:PF14492 D:PF03764 D:PF00679 D:PF03144 D:PF00009 = Elongation Factor G, domain II ~ Elongation factor G, domain IV ~ Elongation factor G C-terminus ~ Elongation factor Tu domain 2 ~ Elongation factor Tu GTP binding domain	AT1G56070	LOS1	Ribosomal protein S5/Elongation factor G/III/V family protein	encodes a translation elongation factor 2-like protein that is involved in cold-induced translation. Mutations in this gene specifically blocks low temperature-induced transcription of cold-responsive genes but induces the expression of CBF genes and mutants carrying the recessive mutations fail to acclimate to cold and is freezing sensitive
m01oak00253ct-t01.1	513
m01oak00254cC-t01.1	351	10	6.03166											2.82548	10			2.82548		10					10	SAM_decarbox = F:PF01536 = Adenosylmethionine decarboxylase
m01oak00255CC-t01.1	423		4.46075e-09	1.82356e-09	1.82356e-09	0.028885	2.01102e-09	2.01102e-09	1.82356e-09	2.01102e-09		1.82356e-09	2.01275e-09	1.82356e-09	1.66734e-09	1.99255e-09	1.6659e-09		1.82356e-09	1.82356e-09	1.82356e-09	1.82356e-09		1.66734e-09	2.24203e-09	Ribosomal_L14 = D:PF00238 = Ribosomal protein L14p/L23e
m01oak00256Ct-t01.1	420
m01oak00257cC-t01.1	750		4.83206e-09		4.33838e-09	4.96776e-09	4.97084e-09	3.46152e-09	4.33838e-09	4.97084e-09	4.96776e-09	4.96776e-09	5.80692e-09			3.85363e-09	4.96776e-09	4.97084e-09		5.80692e-09		4.97084e-09	5.80692e-09			Ribosomal_S6e = F:PF01092 = Ribosomal protein S6e
m01oak00258cC-t01.1	1350																									Transferase = F:PF02458 = Transferase family	AT2G19070	SHT	spermidine hydroxycinnamoyl transferase	encodes a protein whose sequence is similar to anthranilate N-hydroxycinnamoyl/benzoyltransferase from Dianthus caryophyllus (gi:2239091)
m01oak00260JF-t01.1	1947	0.185872	0.363991	0.457162	0.34314	0.29083	0.332279	0.332556	0.363292	0.34314	0.332614	0.374069	0.415641	0.354981	0.374069	0.484895	0.332538	0.265845	0.34314	0.34314	0.454771	0.415509	0.415725	0.355004	0.36348	SEO_C SEO_N = F:PF14577 F:PF14576 = Sieve element occlusion C-terminus ~ Sieve element occlusion N-terminus
m01oak00262CC-t01.1	495																									Ribosomal_L21e = F:PF01157 = Ribosomal protein L21e
m01oak00263cT-t01.1	1773	4.09476e-09	2.4806e-08	3.09582e-09	3.22762e-09	2.86148e-09	3.22762e-09	0.012266	3.08809e-09	3.21917e-09	0.011255	3.37131e-09	3.09543e-09	3.22762e-09	3.37131e-09	3.22762e-09	3.08732e-09	2.97451e-09	0.012259	3.22762e-09	3.08732e-09	3.09543e-09	2.97377e-09	3.09543e-09	3.22762e-09	MreB_Mbl HSP70 = F:PF06723 F:PF00012 = MreB/Mbl protein ~ Hsp70 protein
m01oak00264CI-t01.1	513																									Shikimate_DH = F:PF01488 = Shikimate / quinate 5-dehydrogenase
m01oak00265Ci-t01.1	201																									Ribosomal_S25 = F:PF03297 = S25 ribosomal protein
m01oak00266cC-t01.1	654	0.0512496	1.60941e-05	0.0646447	0.0592623	0.0323444	3.09006e-09	3.09006e-09	3.09006e-09	0.0323444		0.0323444	0.0323444	3.09006e-09	5.72282e-09	3.09006e-09	0.0323444	3.09006e-09	0.0323444	0.0323444	0.0323444	0.0324339	3.09006e-09	3.09006e-09	3.09006e-09	PsaL = F:PF02605 = Photosystem I reaction centre subunit XI	AT4G12800	PSAL	photosystem I subunit l	Encodes subunit L of photosystem I reaction center
m01oak00267CC-t01.1	459																									Ribosomal_S13 = F:PF00416 = Ribosomal protein S13/S18
m01oak00268jC-t01.1	861	0.0456295	0.0272038	0.0227747	0.0491048	0.0245668	0.0227747	0.0245701	0.0266612	0.0227747	0.0227747	0.0582307	0.0245668	0.0266612	0.0245668	0.0227747	0.0212215	0.0321021	0.0245668	0.0245668	0.0533427	0.0227747	0.0245668	0.0245668	0.0266612	MIP = F:PF00230 = Major intrinsic protein
m01oak00269cC-t01.1	867	4.60357	6.65928	5.60778	10	10	1.42258	10	1.42258	10	10	10	1.53281	10	10	5.27093	10	10	1.42258	10	10	10	10	10	10	Chloroa_b-bind = F:PF00504 = Chlorophyll A-B binding protein	AT4G10340	LHCB5	light-harvesting complex of photosystem II 5	photosystem II encoding the light-harvesting chlorophyll a/b binding protein CP26 of the antenna system of the photosynthetic apparatus
m01oak00270Cz-t01.1	234																									Ribosomal_L32e = F:PF01655 = Ribosomal protein L32
m01oak00271CC-t01.1	393																									CP12 = F:PF02672 = CP12 domain	AT3G62410	CP12-2	CP12 domain-containing protein 2	CP12-2 encodes a small peptide found in the chloroplast stroma. It belongs to the CP12 gene family thought to be involved in the formation of a supramolecular complex with glyceraldehyde-3-phosphate dehydrogenase (GAPDH) and phosphoribulokinase (PRK) embedded in the Calvin cycle. CP12-2 is coordinately regulated by light with the photosynthetic GAPDH and PRK. The annotation of this gene is based …
m01oak00272cC-t01.1	2301																									2x:DUF1399 = F:PF07173 = Protein of unknown function (DUF1399)
m01oak00273CC-t01.1	1458
m01oak00276cF-t01.1	690		0.0612622				0.0612622																			Pollen_allerg_1 DPBB_1 = D:PF01357 D:PF03330 = Pollen allergen ~ Rare lipoprotein A (RlpA)-like double-psi beta-barrel
m01oak00277cC-t01.1	465																									2x:Rad60-SLD_2 2x:Ubiquitin_2 2x:Rad60-SLD 2x:ubiquitin = D:PF13881 D:PF14560 F:PF11976 D:PF00240 = Ubiquitin-2 like Rad60 SUMO-like ~ Ubiquitin-like domain ~ Ubiquitin-2 like Rad60 SUMO-like ~ Ubiquitin family
m01oak00278cC-t01.1	222																									Ubiquitin_2 ubiquitin = D:PF14560 D:PF00240 = Ubiquitin-like domain ~ Ubiquitin family	AT5G42300	UBL5	ubiquitin-like protein 5	ubiquitin-like protein 5 (UBL5); CONTAINS InterPro DOMAIN/s: Ubiquitin (InterPro:IPR000626), Ubiquitin supergroup (InterPro:IPR019955); BEST Arabidopsis thaliana protein match is: Ubiquitin-like superfamily protein (TAIR:AT3G45180.1); Has 1807 Blast hits to 1807 proteins in 277 species: Archae - 0; Bacteria - 0; Metazoa - 736; Fungi - 347; Plants - 385; Viruses - 0; Other Eukaryotes - 339 (source…
m01oak00279cC-t01.1	912	0.305601	0.35213	0.305764	0.305764	0.382389	0.382389	0.305764	0.305764	0.305764	0.36669	0.382389	0.305764	0.459087	0.305428	0.459087	0.459087	0.459087	0.382389	0.244225	0.305764	0.305764	0.305764	0.382389	0.459087	2x:Ribosomal_S2 = F:PF00318 = Ribosomal protein S2
m01oak00280CF-t01.1	558																									Ribosomal_S8e = F:PF01201 = Ribosomal protein S8e
m01oak00281cC-t01.1	630																									Chalcone = D:PF02431 = Chalcone-flavanone isomerase	AT5G05270		Chalcone-flavanone isomerase family protein	Chalcone-flavanone isomerase family protein; FUNCTIONS IN: intramolecular lyase activity, chalcone isomerase activity; INVOLVED IN: response to karrikin; LOCATED IN: cellular_component unknown; EXPRESSED IN: 20 plant structures; EXPRESSED DURING: 13 growth stages; CONTAINS InterPro DOMAIN/s: Chalcone isomerase, subgroup (InterPro:IPR003466), Chalcone isomerase, 3-layer sandwich (InterPro:IPR01608…
m01oak00282CC-t01.1	252																									HMA = D:PF00403 = Heavy-metal-associated domain	AT1G66240	ATX1	homolog of anti-oxidant 1	homolog of anti-oxidant 1 (ATX1); FUNCTIONS IN: metal ion binding; INVOLVED IN: metal ion transport; LOCATED IN: endomembrane system; EXPRESSED IN: 22 plant structures; EXPRESSED DURING: 13 growth stages; CONTAINS InterPro DOMAIN/s: Heavy metal transport / detoxification protein (InterPro:IPR006121); BEST Arabidopsis thaliana protein match is: copper chaperone (TAIR:AT3G56240.1); Has 1720 Blast h…
m01oak00283cC-t01.1	453	0.17662	0.146891	0.146695	0.146695	0.146695	0.146695	0.146695	0.146695	0.146695	0.146695	0.146695	0.146695	0.221018	0.146695	0.146695	0.146695	0.146695	0.176231	0.146695	0.146695	0.146695	0.146695	0.0834655	0.146695	Ribosomal_L28e = F:PF01778 = Ribosomal L28e protein family	AT4G29410		Ribosomal L28e protein family	Ribosomal L28e protein family; FUNCTIONS IN: structural constituent of ribosome; INVOLVED IN: translation, ribosome biogenesis; LOCATED IN: ribosome, cytosolic large ribosomal subunit, plasma membrane; EXPRESSED IN: 23 plant structures; EXPRESSED DURING: 13 growth stages; CONTAINS InterPro DOMAIN/s: Ribosomal protein L28e (InterPro:IPR002672); BEST Arabidopsis thaliana protein match is: Ribosomal…
m01oak00284ci-t01.1	219																									Ribosomal_L6e = F:PF01159 = Ribosomal protein L6e
m01oak00285jC-t01.1	1341	3.41991e-09	6.7614e-09	4.18239e-09	3.65165e-09	3.23819e-09	3.42048e-09	3.23798e-09	3.42048e-09	3.89482e-09	3.05352e-09	2.90761e-09	2.90761e-09	3.65117e-09	2.75644e-09	3.43287e-09	3.65165e-09	0.0155654	3.43242e-09	4.18239e-09	2.90761e-09	3.42196e-09	4.5038e-09	2.90481e-09	2.6373e-09	Tubulin_C Tubulin = D:PF03953 D:PF00091 = Tubulin C-terminal domain ~ Tubulin/FtsZ family, GTPase domain
m01oak00286JC-t01.1	1092	0.198818	0.294122	0.260559	0.298183	0.348349	0.260531	0.348349	0.260559	0.348349	0.298183	0.260559	0.298183	0.260559	0.298183	0.260559	0.298183	0.298183	0.298183	0.260559	0.298183	0.298183	0.260559	0.348349	0.348349	DIOX_N 2OG-FeII_Oxy = F:PF14226 D:PF03171 = non-haem dioxygenase in morphine synthesis N-terminal ~ 2OG-Fe(II) oxygenase superfamily	AT3G51240	F3H	flavanone 3-hydroxylase	Encodes flavanone 3-hydroxylase that is coordinately expressed with chalcone synthase and chalcone isomerases. Regulates flavonoid biosynthesis
m01oak00287Ji-t01.1	387																									Chloroa_b-bind = F:PF00504 = Chlorophyll A-B binding protein
m01oak00289Jc-t01.1	1419		0.39277								0.39277															AAA = F:PF00004 = ATPase family associated with various cellular activities (AAA)
m01oak00290Ct-t01.1	348																									Ribosomal_60s = F:PF00428 = 60s Acidic ribosomal protein
m01oak00291cf-t01.1	735	0.0448725	3.56863e-09		3.86139e-09			3.4685e-09				3.86818e-09			3.47156e-09		3.14982e-09		3.85945e-09		3.4685e-09				3.4685e-09	Chloroa_b-bind = F:PF00504 = Chlorophyll A-B binding protein	AT3G54890	LHCA1	photosystem I light-harvesting complex gene 1	Encodes a component of the light-harvesting complex associated with photosystem I
m01oak00292jT-t01.1	2391	6.75329e-09	7.36634e-06	7.72763e-09	0.0195651	7.19911e-09	6.74036e-09	0.0419676	7.20349e-09	6.75329e-09	0.0678943	7.20825e-09	0.022602	9.02965e-09	0.0172402	0.0344679	7.72763e-09	8.32722e-09	8.32722e-09	8.32722e-09	0.0195846	8.32722e-09	0.022602	0.0209746	0.0391599	Sucrose_synth Glycos_transf_1 = F:PF00862 F:PF00534 = Sucrose synthase ~ Glycosyl transferases group 1	AT3G43190	SUS4	sucrose synthase 4	Encodes a protein with sucrose synthase activity (SUS4)
m01oak00293cT-t01.1	447																									Ribosomal_S13_N Ribosomal_S15 = D:PF08069 D:PF00312 = Ribosomal S13/S15 N-terminal domain ~ Ribosomal protein S15
m01oak00294CF-t01.1	330																									HATPase_c_3 HATPase_c = D:PF13589 D:PF02518 = Histidine kinase-, DNA gyrase B-, and HSP90-like ATPase ~ Histidine kinase-, DNA gyrase B-, and HSP90-like ATPase
m01oak00295CC-t01.1	981	0.578992	0.386958	0.355749	0.327922	0.536364	0.355749	0.388635	0.355749	0.536364	0.439174	0.355749	0.418673	0.418121	0.47633	0.38329	0.356417	0.388635	0.355749	0.355749	0.355749	0.366593	0.355749	0.355749	0.355749	Asparaginase_2 = D:PF01112 = Asparaginase	AT3G16150		N-terminal nucleophile aminohydrolases (Ntn hydrolases) superfamily protein	N-terminal nucleophile aminohydrolases (Ntn hydrolases) superfamily protein; CONTAINS InterPro DOMAIN/s: Peptidase T2, asparaginase 2 (InterPro:IPR000246); BEST Arabidopsis thaliana protein match is: N-terminal nucleophile aminohydrolases (Ntn hydrolases) superfamily protein (TAIR:AT5G08100.1); Has 3285 Blast hits to 3219 proteins in 891 species: Archae - 113; Bacteria - 1512; Metazoa - 512; Fung…
m01oak00296CT-t01.1	2079	0.117008	0.0635249	0.117058	0.0346362	0.0346362	0.0346362	0.0446109	0.187559	0.117057	0.0892405	0.103953	0.0892455	0.0446109	0.0311514	0.0623015	0.0446109	0.0892455	0.0892405	0.0892827	0.0892827	0.0346362	0.0346362	0.0446109	0.0892827	Meth_synt_2 2x:Meth_synt_1 = D:PF01717 D:PF08267 = Cobalamin-independent synthase, Catalytic domain ~ Cobalamin-independent synthase, N-terminal domain
m01oak00297cC-t01.1	795																									Ribosomal_S4e RS4NT KOW S4 = F:PF00900 D:PF08071 F:PF00467 D:PF01479 = Ribosomal family S4e ~ RS4NT (NUC023) domain ~ KOW motif ~ S4 domain
m01oak00298CC-t01.1	660		0.65038	0.796402		0.795508			0.796402	0.396376	0.727534					0.394913	0.929141	0.39662	1.19299	0.797006				0.437433		GST_N GST_C_2 GST_N_2 GST_N_3 GST_C = D:PF02798 D:PF13410 D:PF13409 D:PF13417 D:PF00043 = Glutathione S-transferase, N-terminal domain ~ Glutathione S-transferase, C-terminal domain ~ Glutathione S-transferase, N-terminal domain ~ Glutathione S-transferase, N-terminal domain ~ Glutathione S-transferase, C-terminal domain	AT1G78380	GSTU19	glutathione S-transferase TAU 19	Encodes a glutathione transferase that is a member of Tau GST gene family. Expression is induced by drought stress, oxidative stress, and high doses of auxin and cytokinin. naming convention according to Wagner et al. (2002) The expression of this gene is upregulated by herbicide safeners such as benoxacor and fenclorim
m01oak00299cI-t01.1	900																									Transketolase_C Transket_pyr = D:PF02780 D:PF02779 = Transketolase, C-terminal domain ~ Transketolase, pyrimidine binding domain
m01oak00300CT-t01.1	246																									Gp_dh_C = D:PF02800 = Glyceraldehyde 3-phosphate dehydrogenase, C-terminal domain
m01oak00301CT-t01.1	369																									Rieske = D:PF00355 = Rieske [2Fe-2S] domain	AT4G03280	PETC	photosynthetic electron transfer C	Encodes the Rieske FeS center of cytochrome b6f complex. Gene is expressed in shoot but not in root. Mutant has reduced electron transport at saturating light intensities and Q-cycle activity is hypersensitive to acidification of the thylakoid lumen
m01oak00302CC-t01.1	366																									Tryp_alpha_amyl LTP_2 = F:PF00234 F:PF14368 = Protease inhibitor/seed storage/LTP family ~ Probable lipid transfer
m01oak00303cC-t01.1	396																									Profilin = D:PF00235 = Profilin
m01oak00305CT-t01.1	1167																									7x:Extensin_2 = F:PF04554 = Extensin-like region
m01oak00306CC-t01.1	1035	0.0451086	0.0436888	0.0447133	0.0447133	0.0394164	0.0394164	0.0447133	0.0482192	0.067091	0.0447133	0.0390865	0.0447133	0.0394164	0.0208406	0.0394164	0.0447133	0.0416796	0.0447133	0.0447133	0.0482192	0.0447133	0.0447133	0.0447133	0.067091	2x:IlvC = F:PF01450 = Acetohydroxy acid isomeroreductase, catalytic domain	AT3G58610		ketol-acid reductoisomerase	ketol-acid reductoisomerase; FUNCTIONS IN: copper ion binding, ketol-acid reductoisomerase activity; INVOLVED IN: response to cadmium ion, branched chain family amino acid biosynthetic process; LOCATED IN: in 6 components; EXPRESSED IN: 26 plant structures; EXPRESSED DURING: 15 growth stages; CONTAINS InterPro DOMAIN/s: Acetohydroxy acid isomeroreductase, catalytic (InterPro:IPR013116), 6-phospho…
m01oak00307CC-t01.1	441		2.12455e-09		2.15785e-09	2.15785e-09	1.93525e-09			1.93525e-09		2.15785e-09	2.15785e-09	2.15785e-09	2.15785e-09	2.15785e-09	2.15785e-09	2.15785e-09	2.15785e-09				2.15785e-09		2.15785e-09	UQ_con = D:PF00179 = Ubiquitin-conjugating enzyme	AT3G52560	UEV1D-4	ubiquitin E2 variant 1D-4	ubiquitin E2 variant 1D-4 (UEV1D-4); CONTAINS InterPro DOMAIN/s: Ubiquitin-conjugating enzyme/RWD-like (InterPro:IPR016135), Ubiquitin-conjugating enzyme, E2 (InterPro:IPR000608); BEST Arabidopsis thaliana protein match is: MMS ZWEI homolog 3 (TAIR:AT2G36060.2)
m01oak00308Ct-t01.1	144																									Ribosomal_S30 = F:PF04758 = Ribosomal protein S30
m01oak00309cC-t01.1	411																									Ribosomal_S24e = F:PF01282 = Ribosomal protein S24e
m01oak00310Ci-t01.1	327																									2x:Glycolytic = D:PF00274 = Fructose-bisphosphate aldolase class-I
m01oak00311CC-t01.1	324																									LTP_2 = F:PF14368 = Probable lipid transfer	AT3G52130		Bifunctional inhibitor/lipid-transfer protein/seed storage 2S albumin superfamily protein	Bifunctional inhibitor/lipid-transfer protein/seed storage 2S albumin superfamily protein; FUNCTIONS IN: lipid binding; INVOLVED IN: lipid transport; LOCATED IN: endomembrane system; EXPRESSED IN: leaf whorl, sepal, flower, seed; EXPRESSED DURING: petal differentiation and expansion stage, E expanded cotyledon stage; CONTAINS InterPro DOMAIN/s: Bifunctional inhibitor/plant lipid transfer protein/…
m01oak00312cC-t01.1	1341	5.41062e-09	5.46112e-09	4.95478e-09	5.95879e-09	4.95413e-09	5.91819e-09	5.41098e-09	5.95879e-09	5.95879e-09	3.94777e-09	5.41098e-09	5.41098e-09	5.41098e-09	5.95879e-09	5.95879e-09	5.95879e-09	4.95478e-09	5.95879e-09	5.95879e-09	4.92029e-09	4.95446e-09	5.95879e-09	4.95413e-09	5.95879e-09	Tubulin_C Tubulin = D:PF03953 D:PF00091 = Tubulin C-terminal domain ~ Tubulin/FtsZ family, GTPase domain
m01oak00313CC-t01.1	1239	0.0369245	6.71544e-09	4.66336e-09		7.02865e-09	7.02865e-09		7.02865e-09					7.02865e-09	7.02865e-09			7.02865e-09				7.02865e-09		7.02865e-09		Iso_dh = D:PF00180 = Isocitrate/isopropylmalate dehydrogenase	AT1G65930	cICDH	cytosolic NADP+-dependent isocitrate dehydrogenase	Encodes a NADP+-isocitrate dehydrogenase that is believed to function in the cytosol. It appears to contribute to NADPH production under oxidative stress, and thereby to participate in redox signalling linked to defense responses
m01oak00315cC-t01.1	1125	0.0567382	0.142789	0.125108	0.139184	0.125121	0.173826	0.173808	0.125095	0.125108	0.15623	0.173826	0.125095	0.113591	0.173826	0.139184	0.113591	0.125095	0.208384	0.134384	0.139198	0.156962	0.125108	0.173826	0.139184	CCT_2 tify = m:PF09425 D:PF06200 = Divergent CCT motif ~ tify domain
m01oak00316cC-t01.1	636		4.39249e-09											4.39249e-09												zf-CCHC RRM_5 RRM_6 RRM_1 = D:PF00098 D:PF13893 D:PF14259 D:PF00076 = Zinc knuckle ~ RNA recognition motif. (a.k.a. RRM, RBD, or RNP domain) ~ RNA recognition motif (a.k.a. RRM, RBD, or RNP domain) ~ RNA recognition motif. (a.k.a. RRM, RBD, or RNP domain)	AT3G26420	ATRZ-1A	RNA-binding (RRM/RBD/RNP motifs) family protein with retrovirus zinc finger-like domain	Zinc finger-containing glycine-rich RNA-binding protein. Cold-inducible. Contributes to the enhancement of freezing tolerance
m01oak00317cF-t01.1	522																									Ldh_1_N 3Beta_HSD = F:PF00056 F:PF01073 = lactate/malate dehydrogenase, NAD binding domain ~ 3-beta hydroxysteroid dehydrogenase/isomerase family
m01oak00318cC-t01.1	279																									Ribosomal_S11 = F:PF00411 = Ribosomal protein S11
m01oak00319cT-t01.1	945	0.12913	0.143136	0.0747121	0.12913	0.150768	0.12913	0.0860466	0.150488	0.22576	0.334115	0.100123	0.401189	0.10049	0.100123	0.112782	0.108994	0.12913	0.150768	0.172273	0.379099	0.12008	0.151199	0.0543893	0.233318	Glyco_hydro_19 = D:PF00182 = Chitinase class I	AT1G05850	POM1	Chitinase family protein	Encodes an endo chitinase-like protein AtCTL1. Essential for tolerance to heat, salt and drought stresses. Also involved in root hair development, cell expansion and response to cytokinin. Allelic to erh2. 11 alleles described in Hauser (1995). Mutant is defective in acquired thermotolerance, appears semidwarf throughout its life cycle and has extra lateral branches. There are two EMS alleles. Ex…
m01oak00320CT-t01.1	471																									BURP = F:PF03181 = BURP domain	AT5G25610	RD22	BURP domain-containing protein	responsive to dehydration 22 (RD22) mediated by ABA
m01oak00321cT-t01.1	621	0.309447	0.258269	0.30921	0.131607	0.23192	0.620795		0.185108		0.30921		0.185108						0.185108	0.185108					0.620795	Pyr_redox_2 = D:PF07992 = Pyridine nucleotide-disulphide oxidoreductase
m01oak00322cC-t01.1	651																									Ribosomal_S7 = D:PF00177 = Ribosomal protein S7p/S5e
m01oak00323cT-t01.1	1113		0.0651029	0.0485703	0.0583624		0.0583624			0.0583624		0.0583624		0.116612	0.0583624	0.0583624	0.0583624		0.116794		0.0583624					Cpn60_TCP1 = F:PF00118 = TCP-1/cpn60 chaperonin family	AT1G24510		TCP-1/cpn60 chaperonin family protein	TCP-1/cpn60 chaperonin family protein; FUNCTIONS IN: protein binding; INVOLVED IN: protein folding, cellular protein metabolic process; LOCATED IN: plasma membrane; EXPRESSED IN: 23 plant structures; EXPRESSED DURING: 14 growth stages; CONTAINS InterPro DOMAIN/s: Chaperone, tailless complex polypeptide 1 (InterPro:IPR017998), Chaperonin Cpn60/TCP-1 (InterPro:IPR002423), T-complex protein 1, epsil…
m01oak00324ct-t01.1	1128	0.118531	0.116062	0.0958219	0.115031	0.115031	0.115031	0.115031	0.115031	0.115031	0.115031	0.115031	0.115031	0.118927	0.115031	0.115031	0.134328	0.115031	0.115031	0.134372	0.101997	0.134372	0.115031	0.115031	0.115031	Inhibitor_I29 Peptidase_C1 = D:PF08246 D:PF00112 = Cathepsin propeptide inhibitor domain (I29) ~ Papain family cysteine protease
m01oak00325cf-t01.1	1305	0.785974	0.726194	0.440685	0.515995	0.887566	0.889788	0.981559	0.776645	0.794674	0.981247	0.451207	0.981247	0.594063	1.03499	0.840257	0.8393	1.03743	0.362952	0.692576	0.653515	0.927421	0.344221	0.887524	0.886557	Pollen_Ole_e_I = F:PF01190 = Pollen proteins Ole e I like	AT4G38770	PRP4	proline-rich protein 4	Encodes one of four proline-rich proteins in Arabidopsis which are predicted to localize to the cell wall. Transcripts are most abundant in aerial organs of the plant
m01oak00326ci-t01.1	417																									Ribosomal_L15e = F:PF00827 = Ribosomal L15
m01oak00327CF-t01.1	279
m01oak00328cT-t01.1	900	0.234333	0.165527	0.175469	0.175469	0.145982	0.145982	0.175469	0.175469	0.124919	0.175469	0.175469	0.175469	0.234071	0.175469	0.124919	0.175469	0.145982	0.175469	0.175469	0.175469	0.175469	0.124919	0.175469	0.175469	ERp29 Thioredoxin_7 Thioredoxin_2 2x:Thioredoxin = D:PF07749 D:PF13899 D:PF13098 D:PF00085 = Endoplasmic reticulum protein ERp29, C-terminal domain ~ Thioredoxin-like ~ Thioredoxin-like domain ~ Thioredoxin
m01oak00330cf-t01.1	210																									Ribosomal_L38e = F:PF01781 = Ribosomal L38e protein family
m01oak00331cf-t01.1	795	3.65784e-09	3.78885e-09	3.65784e-09	4.07176e-09	3.65784e-09	3.65784e-09	4.56381e-09	3.65784e-09	4.07176e-09	3.65784e-09	4.56381e-09	3.65784e-09	3.65784e-09	3.65784e-09	4.07176e-09	3.65784e-09	3.65784e-09	3.31917e-09	4.07176e-09	3.65784e-09	3.65784e-09	3.65784e-09	3.65784e-09	3.65784e-09	GTP_EFTU MMR_HSR1 = D:PF00009 F:PF01926 = Elongation factor Tu GTP binding domain ~ 50S ribosome-binding GTPase
m01oak00332cC-t01.1	219																									DUF2741 = F:PF10890 = Protein of unknown function (DUF2741)	AT5G05370		Cytochrome b-c1 complex, subunit 8 protein	Cytochrome b-c1 complex, subunit 8 protein; CONTAINS InterPro DOMAIN/s: Cytochrome b-c1 complex, subunit 8 (InterPro:IPR020101); BEST Arabidopsis thaliana protein match is: Cytochrome b-c1 complex, subunit 8 protein (TAIR:AT3G10860.1); Has 1807 Blast hits to 1807 proteins in 277 species: Archae - 0; Bacteria - 0; Metazoa - 736; Fungi - 347; Plants - 385; Viruses - 0; Other Eukaryotes - 339 (sourc…
m01oak00333cC-t01.1	426	3.36543e-09																								Ribosomal_L7Ae = D:PF01248 = Ribosomal protein L7Ae/L30e/S12e/Gadd45 family
m01oak00334cf-t01.1	363
m01oak00335CC-t01.1	1350	9.00999e-09	6.63524e-09	6.99287e-09	6.28687e-09	6.28687e-09	6.99287e-09	6.99287e-09	6.28687e-09		6.99287e-09	6.99287e-09			6.99287e-09	6.99287e-09				6.28687e-09		6.28687e-09	6.99287e-09	5.70923e-09		Tubulin_C Tubulin = D:PF03953 D:PF00091 = Tubulin C-terminal domain ~ Tubulin/FtsZ family, GTPase domain
m01oak00336cC-t01.1	1950	0.136726	0.100289	0.087536	0.0875579	0.131991	0.111635	0.102301	0.102256	0.154102	0.131941	0.111684	0.0943211	0.0875579	0.102301	0.0875579	0.102301	0.0440237	0.094357	0.111635	0.102301	0.102712	0.102301	0.0943211	0.111635	PABP 4x:RRM_5 4x:RRM_6 4x:RRM_1 = F:PF00658 D:PF13893 D:PF14259 D:PF00076 = Poly-adenylate binding protein, unique domain ~ RNA recognition motif. (a.k.a. RRM, RBD, or RNP domain) ~ RNA recognition motif (a.k.a. RRM, RBD, or RNP domain) ~ RNA recognition motif. (a.k.a. RRM, RBD, or RNP domain)
m01oak00337cF-t01.1	174																									UQ_con = D:PF00179 = Ubiquitin-conjugating enzyme
m01oak00338Cf-t01.1	486																									MIP = F:PF00230 = Major intrinsic protein
m01oak00339CT-t01.1	501	2.80853e-09	3.18333e-09	3.21942e-09	2.4885e-09	3.21942e-09	3.21942e-09	3.21942e-09		2.80903e-09	3.21942e-09	3.21942e-09	3.21942e-09	3.21942e-09	3.21942e-09	3.21942e-09	3.21942e-09	3.21942e-09	3.76724e-09	3.21942e-09	3.21942e-09	3.21942e-09	3.21942e-09	3.21942e-09	3.21942e-09	GTP_EFTU_D3 = D:PF03143 = Elongation factor Tu C-terminal domain
m01oak00340CT-t01.1	438																									ATP-synt_DE_N = D:PF02823 = ATP synthase, Delta/Epsilon chain, beta-sandwich domain
m01oak00341cT-t01.1	639	0.23408	0.00258531		0.0621953							0.186777			0.051713						0.0386098			4.97944e-09		OSCP = F:PF00213 = ATP synthase delta (OSCP) subunit	AT5G13450	ATP5	delta subunit of Mt ATP synthase	delta subunit of Mt ATP synthase (ATP5); FUNCTIONS IN: hydrogen ion transporting ATP synthase activity, rotational mechanism, cobalt ion binding, zinc ion binding; INVOLVED IN: ATP synthesis coupled proton transport; LOCATED IN: mitochondrion, chloroplast, plasma membrane, membrane, mitochondrial proton-transporting ATP synthase complex, catalytic core F(1); EXPRESSED IN: 27 plant structures; EXP…
m01oak00342cC-t01.1	249
m01oak00343CF-t01.1	1305	6.17134e-09	5.94595e-09	5.6042e-09	5.6042e-09	5.6042e-09		6.17134e-09						6.84204e-09	5.6042e-09		6.84204e-09	6.17134e-09				5.6042e-09	5.6042e-09			Tubulin_C Tubulin = D:PF03953 D:PF00091 = Tubulin C-terminal domain ~ Tubulin/FtsZ family, GTPase domain
m01oak00344cT-t01.1	204																									Chloroa_b-bind = F:PF00504 = Chlorophyll A-B binding protein
m01oak00345cC-t01.1	1236																									W2 = F:PF02020 = eIF4-gamma/eIF5/eIF2-epsilon	AT5G36230		ARM repeat superfamily protein	ARM repeat superfamily protein; FUNCTIONS IN: binding, translation initiation factor activity; INVOLVED IN: regulation of translational initiation; LOCATED IN: membrane; EXPRESSED IN: 24 plant structures; EXPRESSED DURING: 13 growth stages; CONTAINS InterPro DOMAIN/s: eIF4-gamma/eIF5/eIF2-epsilon (InterPro:IPR003307), Armadillo-type fold (InterPro:IPR016024); BEST Arabidopsis thaliana protein mat…
m01oak00346jC-t01.1	1341	0.115623	0.139961	0.115978	0.142559	0.21014	0.190104	0.162336	0.153099	0.162336	0.126796	0.17349	0.135402	0.142559	0.115978	0.102103	0.115978	0.170073	0.115388	0.162336	0.115978	0.135402	0.115978	0.126796	0.142559	Transferase = F:PF02458 = Transferase family	AT5G23940	PEL3	HXXXD-type acyl-transferase family protein	Encodes PERMEABLE LEAVES3 (PEL3), a putative acyl-transferase. Mutation in this locus results in altered trichome phenotype (trcichomes become tangled during leaf expansion). Additional phenotype includes altered cuticle layer
m01oak00347cf-t01.1	273																									Ribosomal_60s = F:PF00428 = 60s Acidic ribosomal protein
m01oak00348cC-t01.1	1479	0.0744499	0.0455737	0.0396515	0.037809	0.0416782	0.0416782	0.0396515	0.0695528	0.0416782	0.0416782	0.0416782	0.055548	0.0396515	0.0416782	0.0528468	0.0416782	0.0529211	0.0396515	0.0396515	0.0556066	0.0694796	0.0416782	0.0396515	0.055548	MetW Methyltransf_PK NodS TehB PCMT CMAS Ubie_methyltran 2x:Methyltransf_12 2x:Methyltransf_25 MTS Methyltransf_23 2x:Methyltransf_18 2x:Methyltransf_31 2x:Methyltransf_11 = F:PF07021 F:PF05891 F:PF05401 F:PF03848 F:PF01135 F:PF02353 F:PF01209 D:PF08242 D:PF13649 D:PF05175 D:PF13489 D:PF12847 D:PF13847 D:PF08241 = Methionine biosynthesis protein MetW ~ AdoMet dependent proline di-methyltransferas…	AT3G18000	XPL1	S-adenosyl-L-methionine-dependent methyltransferases superfamily protein	Arabidopsis thaliana N-methyltransferase-like protein mRNA. Reduce transmission through pollen
m01oak00349CC-t01.1	900	7.21706e-09	5.396e-09	5.396e-09																						3x:Mito_carr = F:PF00153 = Mitochondrial carrier protein	AT5G19760		Mitochondrial substrate carrier family protein	Mitochondrial substrate carrier family protein; FUNCTIONS IN: oxidative phosphorylation uncoupler activity, binding; INVOLVED IN: transport, mitochondrial transport, transmembrane transport; LOCATED IN: in 6 components; EXPRESSED IN: 27 plant structures; EXPRESSED DURING: 16 growth stages; CONTAINS InterPro DOMAIN/s: Mitochondrial carrier protein (InterPro:IPR002067), Mitochondrial substrate carr…
m01oak00352cf-t01.1	183																									LSM = D:PF01423 = LSM domain	AT1G20580		Small nuclear ribonucleoprotein family protein	Small nuclear ribonucleoprotein family protein; FUNCTIONS IN: molecular_function unknown; LOCATED IN: nucleolus, nucleus, small nucleolar ribonucleoprotein complex; EXPRESSED IN: 22 plant structures; EXPRESSED DURING: 13 growth stages; CONTAINS InterPro DOMAIN/s: Like-Sm ribonucleoprotein (LSM) domain (InterPro:IPR001163), Like-Sm ribonucleoprotein (LSM) domain, eukaryotic/archaea-type (InterPro:…
m01oak00353sC-t01.1	1671	0.127864	0.121589	0.118291	0.127996	0.127959	0.105344	0.105344	0.118291	0.118291	0.136673	0.100866	0.127959	0.12149	0.127959	0.106276	0.136633	0.127959	0.118291	0.135225	0.11836	0.127996	0.127996	0.136673	0.11347	iPGM_N Metalloenzyme = D:PF06415 F:PF01676 = BPG-independent PGAM N-terminus (iPGM_N) ~ Metalloenzyme superfamily
m01oak00354cC-t01.1	447																									RWD UQ_con = D:PF05773 D:PF00179 = RWD domain ~ Ubiquitin-conjugating enzyme
m01oak00355CC-t01.1	771		0.282869																					0.334792	0.238998	Chloroa_b-bind = F:PF00504 = Chlorophyll A-B binding protein	AT1G15820	LHCB6	light-harvesting complex photosystem II subunit 6	Lhcb6 protein (Lhcb6), light-harvesting complex of photosystem II
m01oak00357jC-t01.1	1593	0.0574082	0.00161094		9.53318e-09			0.0351218	0.0791744	0.0452257	0.0395259	0.0395259	0.0351349	0.0350441	0.0525303	0.0727286	0.086104	9.5337e-09	0.0395467	1.09052e-08	9.53318e-09	0.0702099		0.0727392	0.0351527	DHquinase_I Shikimate_dh_N Shikimate_DH F420_oxidored = D:PF01487 D:PF08501 F:PF01488 F:PF03807 = Type I 3-dehydroquinase ~ Shikimate dehydrogenase substrate binding domain ~ Shikimate / quinate 5-dehydrogenase ~ NADP oxidoreductase coenzyme F420-dependent
m01oak00358CC-t01.1	435		0.00635212				0.112619				0.112619	0.112619								3.62627e-09		0.112619		0.112619		PSI_PsaH = F:PF03244 = Photosystem I reaction centre subunit VI	AT1G52230	PSAH2	photosystem I subunit H2	photosystem I subunit H2 (PSAH2); FUNCTIONS IN: molecular_function unknown; INVOLVED IN: photosynthesis; LOCATED IN: in 6 components; EXPRESSED IN: 21 plant structures; EXPRESSED DURING: 13 growth stages; CONTAINS InterPro DOMAIN/s: Photosystem I reaction centre subunit VI (InterPro:IPR004928); BEST Arabidopsis thaliana protein match is: photosystem I subunit H-1 (TAIR:AT3G16140.1); Has 102 Blast…
m01oak00359cT-t01.1	660																									Glycolytic = D:PF00274 = Fructose-bisphosphate aldolase class-I
m01oak00360cC-t01.1	1416	0.0907252	0.177742	0.217035	0.151513	0.173455	0.173455	0.173455	0.173455	0.173455	0.173455	0.173455	0.173455	0.173455	0.173455	0.173455	0.173455	0.173455	0.173455	0.173455	0.21711	0.173455	0.173455	0.21696	0.173455	SHMT = D:PF00464 = Serine hydroxymethyltransferase	AT4G13930	SHM4	serine hydroxymethyltransferase 4	Encodes a serine hydroxymethyltransferase maximally expressed in root
m01oak00361cC-t01.1	537	2.5003e-09	9.9653e-09	2.5003e-09				2.25013e-09	2.82179e-09		2.5003e-09	2.03619e-09			2.82179e-09	2.82179e-09	0.0336853			2.5003e-09	2.50421e-09	2.50421e-09	2.82179e-09			Ribosomal_L18ae = D:PF01775 = Ribosomal L18ae/LX protein domain
m01oak00362cC-t01.1	468		0.119058		0.110595		0.110595		0.110595		0.110595			0.110511	0.110595	0.110595		0.110511				0.16622		0.110595	0.165843
m01oak00363cC-t01.1	2298	0.00986821	3.52365e-06	3.69617e-09	0.0218869	0.0317082	0.0105643	3.97496e-09	0.0113689	3.83059e-09	3.69617e-09	3.69617e-09	0.0105563	0.0113611	0.0109519	3.9761e-09	3.69617e-09	3.83059e-09	0.0109519	0.0105643	3.69617e-09	0.0105643	3.69617e-09	3.69617e-09	3.69617e-09	Meth_synt_2 2x:Meth_synt_1 = D:PF01717 D:PF08267 = Cobalamin-independent synthase, Catalytic domain ~ Cobalamin-independent synthase, N-terminal domain	AT5G17920	ATMS1	Cobalamin-independent synthase family protein	Encodes a cytosolic cobalamin-independent methionine synthase, involved in methionine regeneration via the activated methyl cycle (SAM cycle). The protein undergoes thiolation following treatment with the oxidant tert-butylhydroperoxide
m01oak00364cT-t01.1	669		0.0619579				0.0619579																			NAD_binding_10 = D:PF13460 = NADH(P)-binding	AT2G37660		NAD(P)-binding Rossmann-fold superfamily protein	NAD(P)-binding Rossmann-fold superfamily protein; FUNCTIONS IN: copper ion binding; INVOLVED IN: defense response to bacterium; LOCATED IN: thylakoid, apoplast, chloroplast stroma, chloroplast; EXPRESSED IN: 24 plant structures; EXPRESSED DURING: 15 growth stages; CONTAINS InterPro DOMAIN/s: 3-beta hydroxysteroid dehydrogenase/isomerase (InterPro:IPR002225), NAD(P)-binding domain (InterPro:IPR016…
m01oak00365cf-t01.1	624	0.0838016	0.0343275	0.0371651	0.0838016	0.0743282	0.111489	0.0743839	0.0743282	0.0838016	0.0371651	0.0371651	3.09122e-09	0.0838016	0.100121	0.0838016	0.0838016	0.0371651	0.066712	0.0838016	0.111489	0.111489	0.111489	0.0838016	0.0838016	PNRC = F:PF15365 = Proline-rich nuclear receptor coactivator
m01oak00366cF-t01.1	864	0.281066	0.264819	0.281066	0.224454	0.224454	0.281066	0.281066	0.281066	0.281066	0.281066	0.281066	0.280707	0.281066	0.224454	0.281066	0.224454	0.281066	0.281066	0.186712	0.281066	0.281066	0.281066	0.281066	0.281066	2x:TPR_9 2x:TPR_11 2x:TPR_1 2x:TPR_2 = r:PF13371 r:PF13414 r:PF00515 r:PF07719 = Tetratricopeptide repeat ~ TPR repeat ~ Tetratricopeptide repeat ~ Tetratricopeptide repeat	AT4G22670	HIP1	HSP70-interacting protein 1	HSP70-interacting protein 1 (HIP1); FUNCTIONS IN: binding; INVOLVED IN: response to cadmium ion; EXPRESSED IN: 23 plant structures; EXPRESSED DURING: 13 growth stages; CONTAINS InterPro DOMAIN/s: Heat shock chaperonin-binding (InterPro:IPR006636), Tetratricopeptide TPR-1 (InterPro:IPR001440), Tetratricopeptide-like helical (InterPro:IPR011990), Tetratricopeptide repeat-containing (InterPro:IPR013…
m01oak00367cC-t01.1	669		0.106732	0.0756344	0.113526	0.0866295	0.0670825	0.0866295	0.152008	0.113526	0.101289	0.0866295	0.151922	0.151896	0.182705	0.0756344	0.129934	0.202547	0.182705	0.0670825	0.0756344	0.101289	0.113526	0.0670825		EF1_GNE = D:PF00736 = EF-1 guanine nucleotide exchange domain
m01oak00368jT-t01.1	894		0.105408										0.163561				0.0545842						0.131181			Frigida = F:PF07899 = Frigida-like protein
m01oak00370cT-t01.1	450																									Ribonuc_L-PSP = D:PF01042 = Endoribonuclease L-PSP	AT3G20390		endoribonuclease L-PSP family protein	endoribonuclease L-PSP family protein; FUNCTIONS IN: endoribonuclease activity; INVOLVED IN: response to cadmium ion; LOCATED IN: thylakoid, mitochondrion, chloroplast, plastid, vacuole; EXPRESSED IN: 27 plant structures; EXPRESSED DURING: 16 growth stages; CONTAINS InterPro DOMAIN/s: Endoribonuclease L-PSP (InterPro:IPR006175), YjgF-like protein, conserved site (InterPro:IPR019897), Endoribonucl…
m01oak00372CC-t01.1	468																									Skp1 Skp1_POZ = D:PF01466 D:PF03931 = Skp1 family, dimerisation domain ~ Skp1 family, tetramerisation domain
m01oak00373CT-t01.1	2346																									ClpB_D2-small Sigma54_activat UVR Clp_N AAA_2 2x:AAA_5 2x:AAA = D:PF10431 D:PF00158 F:PF02151 F:PF02861 D:PF07724 D:PF07728 F:PF00004 = C-terminal, D2-small domain, of ClpB protein ~ Sigma-54 interaction domain ~ UvrB/uvrC motif ~ Clp amino terminal domain ~ AAA domain (Cdc48 subfamily) ~ AAA domain (dynein-related subfamily) ~ ATPase family associated with various cellular activities (AAA)	AT5G50920	CLPC1	CLPC homolog 1	Encodes a protein that is similar to ATP-dependent Clp protease ATP-binding subunit / ClpC. Involved in protein import into the chloroplast. May provide ATP source that drives the TIC (Translocon at the Inner envelope membrane of Chloroplasts) translocation machinery
m01oak00374cf-t01.1	717		0.0545605						0.0545605																	Hydrophob_seed Tryp_alpha_amyl LTP_2 = D:PF14547 F:PF00234 F:PF14368 = Hydrophobic seed protein ~ Protease inhibitor/seed storage/LTP family ~ Probable lipid transfer
m01oak00375cC-t01.1	1509	0.246933	0.178543	0.157701	0.157701	0.157701	0.197224	0.197292	0.197322	0.15741	0.215931	0.177526	0.165474	0.165404	0.157861	0.239586	0.177403	0.224379	0.197185	0.165046	0.157701	0.157251	0.157701	0.197155	0.183848	Granulin Inhibitor_I29 Peptidase_C1 = F:PF00396 D:PF08246 D:PF00112 = Granulin ~ Cathepsin propeptide inhibitor domain (I29) ~ Papain family cysteine protease
m01oak00376cC-t01.1	378																									Cu_bind_like = D:PF02298 = Plastocyanin-like domain
m01oak00377Ct-t01.1	453																									Ribosomal_S11 = F:PF00411 = Ribosomal protein S11
m01oak00378Ct-t01.1	954	0.3173																								RRM_5 RRM_6 RRM_1 = D:PF13893 D:PF14259 D:PF00076 = RNA recognition motif. (a.k.a. RRM, RBD, or RNP domain) ~ RNA recognition motif (a.k.a. RRM, RBD, or RNP domain) ~ RNA recognition motif. (a.k.a. RRM, RBD, or RNP domain)	AT5G61030	GR-RBP3	glycine-rich RNA-binding protein 3	encodes a glycine-rich RNA binding protein. Gene expression is induced by cold
m01oak00379cC-t01.1	411																									Histone = D:PF00125 = Core histone H2A/H2B/H3/H4
m01oak00380CT-t01.1	441		0.125692	0.125692	0.125692	0.125692	0.125692	0.125692	0.125692	0.125692	0.125692	0.125692	0.125692	0.125692	0.125692	0.125692	0.125692	0.125692	0.125692	0.125692	0.125692	0.125692	0.125692	0.125692	0.125692
m01oak00381Ct-t01.1	225
m01oak00382cC-t01.1	414																									Cpn10 = D:PF00166 = Chaperonin 10 Kd subunit
m01oak00383CC-t01.1	1305	0.17849	0.22953			0.238108	0.1982		0.238108					0.238108					0.238108							NAF Kinase-like Pkinase Pkinase_Tyr = D:PF03822 F:PF14531 D:PF00069 D:PF07714 = NAF domain ~ Kinase-like ~ Protein kinase domain ~ Protein tyrosine kinase	AT4G30960	SIP3	SOS3-interacting protein 3	Encodes CBL-interacting protein kinase 6 (CIPK6). Required for development and salt tolerance
m01oak00384cT-t01.1	1011																									Tubulin_C Tubulin = D:PF03953 D:PF00091 = Tubulin C-terminal domain ~ Tubulin/FtsZ family, GTPase domain
m01oak00385CC-t01.1	408		2.98494e-09			3.0645e-09								3.0645e-09		2.61704e-09		3.0645e-09					3.0645e-09		3.0645e-09	Ribosomal_L27e = F:PF01777 = Ribosomal L27e protein family
m01oak00386CC-t01.1	342																									SUI1 = D:PF01253 = Translation initiation factor SUI1
m01oak00387cT-t01.1	270																									Ribosomal_L2_C = D:PF03947 = Ribosomal Proteins L2, C-terminal domain
m01oak00388Ct-t01.1	894																									UAA TPT 2x:EamA = F:PF08449 F:PF03151 F:PF00892 = UAA transporter family ~ Triose-phosphate Transporter family ~ EamA-like transporter family	AT5G46110	APE2	Glucose-6-phosphate/phosphate translocator-related	mutant has Altered acclimation responses; Chloroplast Triose Phosphate Translocator
m01oak00389cC-t01.1	771	4.10963e-09	1.96058e-06	5.30676e-09		0.106572			5.30676e-09	6.20242e-09		5.30305e-09	4.63448e-09	4.11155e-09	0.0800411		0.0458086	4.11155e-09			4.63664e-09	4.10963e-09	0.214464	0.106993		PfkB = F:PF00294 = pfkB family carbohydrate kinase
m01oak00390Cf-t01.1	1404	0.548994	0.544841	0.509556	0.410368	0.508651	0.509556	0.595146	0.509556	0.640459	0.376336	0.595146	0.640459	0.595146	0.54879	0.376336	0.595146	0.54879	0.469867	0.595146	0.640459	0.595146	0.641598	0.594089	0.640459	Calreticulin = F:PF00262 = Calreticulin family
m01oak00391cF-t01.1	273																									Allene_ox_cyc = F:PF06351 = Allene oxide cyclase
m01oak00392CT-t01.1	492																									Sterile = F:PF03015 = Male sterility protein
m01oak00393cC-t01.1	327		0.414253															0.414253
m01oak00394cT-t01.1	255																									1-cysPrx_C = D:PF10417 = C-terminal domain of 1-Cys peroxiredoxin
m01oak00396CC-t01.1	1299	0.0749208	0.000200503	6.62008e-09									0.033275	0.0299137				0.0299137			0.0665723				4.95119e-09	Gln-synt_N Gln-synt_C = D:PF03951 D:PF00120 = Glutamine synthetase, beta-Grasp domain ~ Glutamine synthetase, catalytic domain	AT5G35630	GS2	glutamine synthetase 2	chloroplastic glutamine synthetase
m01oak00397cI-t01.1	1473	0.0235201	1.17754e-05	0.0215344	5.45618e-09	0.0235184	0.028809	4.27258e-09	0.028809	0.0469672	0.0234786	0.0469672	4.60642e-09	4.99589e-09	4.99589e-09	0.0215344	0.0235184	4.99589e-09	4.60642e-09	4.60642e-09	0.019857	4.99589e-09	4.99589e-09	0.0469672	4.99589e-09	HATPase_c_3 HSP90 HATPase_c = D:PF13589 F:PF00183 D:PF02518 = Histidine kinase-, DNA gyrase B-, and HSP90-like ATPase ~ Hsp90 protein ~ Histidine kinase-, DNA gyrase B-, and HSP90-like ATPase
m01oak00398CC-t01.1	681																									PsbQ = F:PF05757 = Oxygen evolving enhancer protein 3 (PsbQ)	AT4G05180	PSBQ-2	photosystem II subunit Q-2	Encodes the PsbQ subunit of the oxygen evolving complex of photosystem II
m01oak00399CT-t01.1	369																									GST_C_2 GST_C = D:PF13410 D:PF00043 = Glutathione S-transferase, C-terminal domain ~ Glutathione S-transferase, C-terminal domain
m01oak00400CC-t01.1	852	0.159598	0.142187			0.159598					0.159598		0.106523		0.106523		0.159598							0.159598	0.159598	Chloroa_b-bind = F:PF00504 = Chlorophyll A-B binding protein	AT3G08940	LHCB4.2	light-harvesting complex photosystem II	Lhcb4.2 protein (Lhcb4.2, protein involved in the light-harvesting complex of photosystem II
m01oak00401cf-t01.1	171
m01oak00402jC-t01.1	1113		0.301339	0.180021	0.284875	0.331927	0.331927	0.221384	0.398797	0.248442	0.284281		0.398797	0.331927	0.198184	0.331927	0.332066	0.284281	0.332066	0.265984			0.499103	0.248442	0.398797	2x:Mito_carr = F:PF00153 = Mitochondrial carrier protein	AT5G14040	PHT3;1	phosphate transporter 3;1	phosphate transporter 3;1 (PHT3;1); FUNCTIONS IN: binding; INVOLVED IN: transport, transmembrane transport; LOCATED IN: in 6 components; EXPRESSED IN: 27 plant structures; EXPRESSED DURING: 16 growth stages; CONTAINS InterPro DOMAIN/s: Mitochondrial substrate carrier (InterPro:IPR001993), Mitochondrial substrate/solute carrier (InterPro:IPR018108); BEST Arabidopsis thaliana protein match is: phos…
m01oak00403CT-t01.1	300																									Ribosomal_L6 = D:PF00347 = Ribosomal protein L6
m01oak00404CT-t01.1	141
m01oak00405CF-t01.1	348																									Ribosomal_S17e = F:PF00833 = Ribosomal S17
m01oak00406CI-t01.1	1734																									6x:Extensin_2 Pollen_Ole_e_I = F:PF04554 F:PF01190 = Extensin-like region ~ Pollen proteins Ole e I like
m01oak00407cC-t01.1	504																									2x:ATP-synt_C = F:PF00137 = ATP synthase subunit C
m01oak00408CC-t01.1	627	0.49521	0.68959	0.677887	0.677887	0.677887	0.677887	0.677887	0.677887	0.677887	0.677887	0.677887	0.677887	0.677887	0.792665	0.722484	0.677887	0.677887	0.677887	0.792665	0.677887	0.677887	0.677887	0.677887	0.677887	LEA_2 = F:PF03168 = Late embryogenesis abundant protein	AT3G11660	NHL1	NDR1/HIN1-like 1	encodes a protein whose sequence is similar to tobacco hairpin-induced gene (HIN1) and Arabidopsis non-race specific disease resistance gene (NDR1). Expression of this gene is induced by cucumber mosaic virus. Localization of the gene product is similar to that of NHL3 (plasma membrane) but it is yet inconclusive
m01oak00409cC-t01.1	222																									DSS1_SEM1 = F:PF05160 = DSS1/SEM1 family
m01oak00410CT-t01.1	375																									Ldh_1_C = D:PF02866 = lactate/malate dehydrogenase, alpha/beta C-terminal domain
m01oak00411cC-t01.1	561																									Thioredoxin_9 Thioredoxin_2 Thioredoxin = F:PF14595 D:PF13098 D:PF00085 = Thioredoxin ~ Thioredoxin-like domain ~ Thioredoxin
m01oak00412CF-t01.1	1101	0.0522468	0.0345474	0.0413297		0.0288484		0.0413236		0.0413193	0.0320381	0.0413193	0.0482717		0.0320381	0.026141		0.0320381	0.0239295	0.0413076	0.0413193		0.0319801	0.026141		UDPGT = F:PF00201 = UDP-glucoronosyl and UDP-glucosyl transferase	AT4G15480	UGT84A1	UDP-Glycosyltransferase superfamily protein	Encodes a protein that might have sinapic acid:UDP-glucose glucosyltransferase activity
m01oak00413CF-t01.1	696		0.0524721					0.0524721								0.0524721										Peptidase_S10 = D:PF00450 = Serine carboxypeptidase
m01oak00414cC-t01.1	225																									HSBP1 = F:PF06825 = Heat shock factor binding protein 1	AT4G15802	HSBP	heat shock factor binding protein	Encodes a protein with similarity to heat shock factor binding proteins. Involved in negative regulation of heat shock response. Becomes nuclear localized upon heat treatment
m01oak00415CT-t01.1	336																									Chloroa_b-bind = F:PF00504 = Chlorophyll A-B binding protein	AT1G61520	LHCA3	photosystem I light-harvesting complex gene 3	PSI type III chlorophyll a/b-binding protein (Lhca3*1)
m01oak00416cF-t01.1	219
m01oak00416cF-t01.2	231
m01oak00417cf-t01.1	411	0.110685	0.110685						0.110685				0.110685						0.110685	0.110685						Pyr_redox_2 = D:PF07992 = Pyridine nucleotide-disulphide oxidoreductase
m01oak00418cC-t01.1	354		2.63403e-09	2.39553e-09		2.80609e-09												2.80609e-09				2.80609e-09	2.39553e-09			KOW = F:PF00467 = KOW motif
m01oak00419Ct-t01.1	204
m01oak00420cC-t01.1	489																									Redoxin AhpC-TSA = D:PF08534 D:PF00578 = Redoxin ~ AhpC/TSA family	AT1G65980	TPX1	thioredoxin-dependent peroxidase 1	thioredoxin-dependent peroxidase
m01oak00421CC-t01.1	366																									PsbX = F:PF06596 = Photosystem II reaction centre X protein (PsbX)	AT2G06520	PSBX	photosystem II subunit X	Encodes a protein with sequence similarity to the spinach photosystem II subunit PsbX
m01oak00422CC-t01.1	1182	0.13437	0.0867626	0.090537	0.100721	0.0822047	0.0822047	0.0822047	0.0822047	0.100569	0.0822047	0.0822047	0.0822047	0.100721	0.0822047	0.0822047	0.0822047	0.090537	0.0822047	0.090537	0.090537	0.0822047	0.090537	0.090537	0.0822047	S-AdoMet_synt_C S-AdoMet_synt_M S-AdoMet_synt_N = D:PF02773 D:PF02772 D:PF00438 = S-adenosylmethionine synthetase, C-terminal domain ~ S-adenosylmethionine synthetase, central domain ~ S-adenosylmethionine synthetase, N-terminal domain
m01oak00423sC-t01.1	942	0.174712	0.216369	0.21892	0.21872	0.26204	0.306744	0.15198	0.190887	0.174894	0.21872	0.21872	0.255501	0.218492	0.135612	0.255501	0.191086	0.190987	0.229291	0.191086	0.21872	0.255501	0.262385	0.255501	0.21872	2x:RRM_5 2x:RRM_6 2x:RRM_1 = D:PF13893 D:PF14259 D:PF00076 = RNA recognition motif. (a.k.a. RRM, RBD, or RNP domain) ~ RNA recognition motif (a.k.a. RRM, RBD, or RNP domain) ~ RNA recognition motif. (a.k.a. RRM, RBD, or RNP domain)	AT5G50250	CP31B	chloroplast RNA-binding protein 31B	Encodes a RNA binding protein. A substrate of the type III effector HopU1 (mono-ADP-ribosyltransferase). Supports editing of specific CP31A-dependent sites
m01oak00424Cz-t01.1	120																									Cofilin_ADF = D:PF00241 = Cofilin/tropomyosin-type actin-binding protein
m01oak00425cC-t01.1	237																									zf-met2 4F5 = F:PF12907 F:PF04419 = Zinc-binding ~ 4F5 protein family	AT2G23090		Uncharacterised protein family SERF	Uncharacterised protein family SERF; CONTAINS InterPro DOMAIN/s: Uncharacterised protein family SERF (InterPro:IPR007513); Has 164 Blast hits to 164 proteins in 62 species: Archae - 0; Bacteria - 0; Metazoa - 0; Fungi - 42; Plants - 89; Viruses - 0; Other Eukaryotes - 33 (source: NCBI BLink)
m01oak00426CC-t01.1	1773	0.104199																								Cu-oxidase_2 Cu-oxidase_3 Cu-oxidase = D:PF07731 D:PF07732 D:PF00394 = Multicopper oxidase ~ Multicopper oxidase ~ Multicopper oxidase
m01oak00427CC-t01.1	639																									LRRNT_2 LRR_7 LRR_4 2x:LRR_6 3x:LRR_1 = F:PF08263 r:PF13504 F:PF12799 r:PF13516 r:PF00560 = Leucine rich repeat N-terminal domain ~ Leucine rich repeat ~ Leucine Rich repeats (2 copies) ~ Leucine Rich repeat ~ Leucine Rich Repeat
m01oak00428cC-t01.1	342
m01oak00429Cz-t01.1	228
m01oak00430Ct-t01.1	330																									Glycolytic = D:PF00274 = Fructose-bisphosphate aldolase class-I
m01oak00431cf-t01.1	228
m01oak00432cC-t01.1	813	0.146792	0.135032		0.14209							0.0827017								0.189558	0.14209				0.141842	Chloroa_b-bind = F:PF00504 = Chlorophyll A-B binding protein	AT3G61470	LHCA2	photosystem I light-harvesting complex gene 2	Encodes a component of the light-harvesting antenna complex of photosystem I
m01oak00433CF-t01.1	1017	0.16373	0.169952	0.160979	0.184076	0.160979	0.170679	0.184213	0.174667	0.199751	0.184076	0.174667	0.174667	0.160979	0.174797	0.174667	0.174797	0.160979	0.174667	0.160997	0.174797	0.160979	0.163492	0.137907	0.160979	AP2 = D:PF00847 = AP2 domain
m01oak00434CC-t01.1	459																									Ribosomal_S19 = D:PF00203 = Ribosomal protein S19	AT5G09510		Ribosomal protein S19 family protein	Ribosomal protein S19 family protein; FUNCTIONS IN: structural constituent of ribosome; INVOLVED IN: translation; LOCATED IN: cytosolic small ribosomal subunit, cytosolic ribosome, nucleolus, plasma membrane; EXPRESSED IN: 23 plant structures; EXPRESSED DURING: 14 growth stages; CONTAINS InterPro DOMAIN/s: Ribosomal protein S15, eukaryotic/archaeal (InterPro:IPR005713), Ribosomal protein S19/S15 …
m01oak00435CC-t01.1	927		0.790223	1.20625	0.703632		0.703632	0.905975	0.602676		0.703632			0.905975				0.703632	0.905975			0.804731			0.703632	adh_short_C2 KR adh_short = D:PF13561 F:PF08659 D:PF00106 = Enoyl-(Acyl carrier protein) reductase ~ KR domain ~ short chain dehydrogenase
m01oak00436cC-t01.1	1356	8.94909e-09	6.37963e-08	7.82208e-09	0.0461669	7.82208e-09	7.82208e-09	7.82208e-09	6.24424e-09	7.82208e-09	7.82208e-09	7.82208e-09	7.82208e-09	6.9455e-09	7.82208e-09	7.82208e-09	7.82208e-09	0.0693658	6.9455e-09	0.0378446	7.82208e-09	6.24424e-09	6.9455e-09	7.82208e-09	7.81212e-09	MAAL_C Enolase_C Enolase_N = F:PF07476 D:PF00113 D:PF03952 = Methylaspartate ammonia-lyase C-terminus ~ Enolase, C-terminal TIM barrel domain ~ Enolase, N-terminal domain	AT2G36530	LOS2	Enolase	Involved in light-dependent cold tolerance and encodes an enolase. Protein is tyrosine-phosphorylated and its phosphorylation state is modulated in response to ABA in Arabidopsis thaliana seeds
m01oak00437cC-t01.1	1449	0.128059	0.137815	0.127893	0.127947	0.127839	0.127947	0.199222	0.127947	0.199222	0.127893	0.127947	0.127947	0.111841	0.127937	0.127947	0.127947	0.170531	0.199206	0.127947	0.127947	0.127947	0.127947	0.149411	0.127947	Peptidase_S10 = D:PF00450 = Serine carboxypeptidase
m01oak00438cC-t01.1	1734	0.167926	0.194567	0.18467	0.209414	0.235665	0.215824	0.215824	0.191796	0.209414	0.144032	0.191796	0.215699	0.191796	0.209414	0.176888	0.191796	0.176888	0.215824	0.167888	0.191796	0.199107	0.191796	0.199049	0.176888	Thioredoxin_6 Thioredoxin_7 2x:Thioredoxin = D:PF13848 D:PF13899 D:PF00085 = Thioredoxin-like domain ~ Thioredoxin-like ~ Thioredoxin	AT5G60640	PDIL1-4	PDI-like 1-4	Encodes a protein disulfide isomerase-like (PDIL) protein, a member of a multigene family within the thioredoxin (TRX) superfamily. Unlike several other PDI family members, transcript levels for this gene are not up-regulated in response to three different chemical inducers of ER stress (dithiothreitol, beta-mercaptoethanol, and tunicamycin). However, the level of transcripts for this gene is sli…
m01oak00439cC-t01.1	828	0.162657	0.339974																0.489744			0.245103		0.327356		Ribosomal_60s = F:PF00428 = 60s Acidic ribosomal protein
m01oak00440cC-t01.1	432																									Ribosomal_L7Ae = D:PF01248 = Ribosomal protein L7Ae/L30e/S12e/Gadd45 family
m01oak00441cF-t01.1	165
m01oak00442CC-t01.1	297																									Rad60-SLD ubiquitin = F:PF11976 D:PF00240 = Ubiquitin-2 like Rad60 SUMO-like ~ Ubiquitin family
m01oak00443Cf-t01.1	528																									SAM_decarbox = F:PF01536 = Adenosylmethionine decarboxylase
m01oak00444CT-t01.1	453																									Sod_Cu = D:PF00080 = Copper/zinc superoxide dismutase (SODC)	AT2G28190	CSD2	copper/zinc superoxide dismutase 2	Encodes a chloroplastic copper/zinc superoxide dismutase CSD2 that can detoxify superoxide radicals. Its expression is affected by miR398-directed mRNA cleavage
m01oak00445cC-t01.1	453	2.33478e-09	3.30582e-09	3.3613e-09	3.93276e-09	3.93276e-09	3.3613e-09	2.11677e-09	3.93276e-09	2.33525e-09	2.93268e-09	3.93276e-09	3.93276e-09	3.93276e-09	3.93276e-09	3.93276e-09	3.3613e-09	3.93276e-09	1.78026e-09	1.93431e-09	3.93276e-09	2.60175e-09	3.93276e-09	3.93276e-09	3.93276e-09	Histone = D:PF00125 = Core histone H2A/H2B/H3/H4
m01oak00446Ct-t01.1	405																									2x:Galactosyl_T = F:PF01762 = Galactosyltransferase
m01oak00447cC-t01.1	432																									Peptidase_S10 = D:PF00450 = Serine carboxypeptidase
m01oak00448cF-t01.1	261																									NAD_binding_4 = F:PF07993 = Male sterility protein
m01oak00449JC-t01.1	1737	0.0344653	7.93125e-08	0.0309868	7.43752e-09	0.0281311	5.82938e-09	5.43628e-09	5.82938e-09		7.43752e-09	5.09231e-09			5.43628e-09	6.81214e-09		7.43752e-09	5.43628e-09	5.43655e-09	7.43752e-09	0.0257657	6.28296e-09	6.81214e-09	5.09231e-09	Cpn60_TCP1 = F:PF00118 = TCP-1/cpn60 chaperonin family	AT3G23990	HSP60	heat shock protein 60	mitochondrial chaperonin HSP. assist in rapid assembly of the oligomeric protein structures in the mitochondria
m01oak00450cC-t01.1	1209	0.0546751	0.0980941	0.102766	0.102766	0.0877954	0.0941734	0.0822145	0.0822145	0.126914	0.0822145	0.123318	0.0966111	0.102766	0.102766	0.0822145	0.117669	0.117715	0.102766	0.0822145	0.0822145	0.0822145	0.109742	0.144036	0.0822145	Gp_dh_N Gp_dh_C = D:PF00044 D:PF02800 = Glyceraldehyde 3-phosphate dehydrogenase, NAD binding domain ~ Glyceraldehyde 3-phosphate dehydrogenase, C-terminal domain
m01oak00451JC-t01.1	1950	0.00920357	2.41343e-05	3.45011e-09	0.0229379	0.0102185	2.96398e-09	0.00985836	0.0211616	2.67342e-09	0.00951786	2.96398e-09	0.00951786	2.51836e-09	0.00951786	0.00951786	0.0190498	0.0101973	3.75448e-09	3.17961e-09	0.0105943	0.0119521	3.07335e-09	0.0119521	2.96398e-09	HSP70 = F:PF00012 = Hsp70 protein
m01oak00452CC-t01.1	1623	0.0382549	0.000244867	6.86966e-09	0.0554821	0.0277376	0.0554821	6.86966e-09	0.0277376	0.0554821	0.0554821	0.0254035	6.86966e-09	0.0277376	0.0277376	6.86966e-09	0.0277376	6.86966e-09	6.86966e-09	0.0254188	6.86966e-09	0.0254035	0.0254035	0.0277376	0.0277376	Chal_sti_synt_C ACP_syn_III_C FAE1_CUT1_RppA = D:PF02797 D:PF08541 F:PF08392 = Chalcone and stilbene synthases, C-terminal domain ~ 3-Oxoacyl-[acyl-carrier-protein (ACP)] synthase III C terminal ~ FAE1/Type III polyketide synthase-like protein	AT2G26250	KCS10	3-ketoacyl-CoA synthase 10	epidermis-specific, encodes KCS10, a putative 3-ketoacyl-CoA synthase. probably involved in the synthesis of long-chain lipids found in the cuticle
m01oak00453cT-t01.1	387																									MIP = F:PF00230 = Major intrinsic protein
m01oak00454ci-t01.1	336																									Cpn60_TCP1 = F:PF00118 = TCP-1/cpn60 chaperonin family
m01oak00455CT-t01.1	222
m01oak00456jF-t01.1	189																									Glyco_hydro_16 = D:PF00722 = Glycosyl hydrolases family 16
m01oak00457CC-t01.1	969	0.0890338	0.096291	0.0969234	0.0969234	0.118829	0.0969234	0.0969234	0.0969234	0.0969234	0.0969234	0.0969234	0.0969234	0.0969234	0.0886981	0.0969234	0.0969234	0.0969234	0.0969234	0.0886981	0.0817381	0.0969234	0.0969234	0.0969234	0.0969234	HALZ Homeobox = F:PF02183 D:PF00046 = Homeobox associated leucine zipper ~ Homeobox domain
m01oak00458ct-t01.1	1446	0.0447952	0.0432097	0.0427062	0.044784	0.0390699	0.040809	0.0523569	0.0427062	0.044784	0.0470696	0.0495957	0.0470696	0.044784	0.0427062	0.0272045	0.044784	0.0470696	0.044784	0.044784	0.0427062	0.040809	0.044784	0.0390699	0.0427062	GTP_EFTU_D3 GTP_EFTU_D2 GTP_EFTU MMR_HSR1 = D:PF03143 D:PF03144 D:PF00009 F:PF01926 = Elongation factor Tu C-terminal domain ~ Elongation factor Tu domain 2 ~ Elongation factor Tu GTP binding domain ~ 50S ribosome-binding GTPase	AT4G20360	RABE1b	RAB GTPase homolog E1B	RAB GTPase homolog E1B (RABE1b); FUNCTIONS IN: GTP binding, translation elongation factor activity, GTPase activity; INVOLVED IN: peptidyl-cysteine S-nitrosylation; LOCATED IN: in 9 components; EXPRESSED IN: 26 plant structures; EXPRESSED DURING: 15 growth stages; CONTAINS InterPro DOMAIN/s: Translation elongation factor EFTu/EF1A, bacterial/organelle (InterPro:IPR004541), Translation elongation …
m01oak00459cF-t01.1	321		0.0977088			0.100571	0.0858029	0.0858029	0.100571		0.100571	0.100571				0.100571			0.100571			0.100571		0.100571	0.100571	X8 = D:PF07983 = X8 domain	AT1G18650	PDCB3	plasmodesmata callose-binding protein 3	Encodes a member of the X8-GPI family of proteins. It localizes to the plasmodesmata and is predicted to bind callose
m01oak00460cC-t01.1	1176		0.192467	0.0977651	0.208916	0.116557	0.409533	0.175193	0.185723	0.194192	0.234902			0.204535			0.146044	0.185704	0.227573			0.25615			0.204555	DUF4094 Galactosyl_T = F:PF13334 F:PF01762 = Domain of unknown function (DUF4094) ~ Galactosyltransferase	AT1G33430		Galactosyltransferase family protein	Galactosyltransferase family protein; FUNCTIONS IN: transferase activity, transferring hexosyl groups, transferase activity, transferring glycosyl groups; INVOLVED IN: pollen exine formation; LOCATED IN: endomembrane system, membrane; EXPRESSED IN: 12 plant structures; EXPRESSED DURING: 4 anthesis, 4 leaf senescence stage, petal differentiation and expansion stage, E expanded cotyledon stage, D b…
m01oak00461CF-t01.1	327																									Cpn60_TCP1 = F:PF00118 = TCP-1/cpn60 chaperonin family
m01oak00462CC-t01.1	873	0.0765595	0.0875154				0.0875154																			Glyoxalase_4 2x:Glyoxalase_2 2x:Glyoxalase = F:PF13669 D:PF12681 D:PF00903 = Glyoxalase/Bleomycin resistance protein/Dioxygenase superfamily ~ Glyoxalase-like domain ~ Glyoxalase/Bleomycin resistance protein/Dioxygenase superfamily	AT1G11840	GLX1	glyoxalase I homolog	Encodes a glyoxalase I homolog ATGLX1
m01oak00463sC-t01.1	810																									Chloroa_b-bind = F:PF00504 = Chlorophyll A-B binding protein	AT5G54270	LHCB3	light-harvesting chlorophyll B-binding protein 3	Lhcb3 protein is a component of the main light-harvesting chlorophyll a/b-protein complex of Photosystem II (LHC II)
m01oak00464cC-t01.1	1431	0.0658569	1.60708e-08	8.80902e-09	8.75632e-09	8.8256e-09	8.81554e-09	7.81314e-09	7.8356e-09	8.8256e-09	6.39993e-09	0.0365448	8.8256e-09	7.04707e-09	7.8356e-09	6.39143e-09	8.8256e-09	7.8356e-09	8.79027e-09	8.79027e-09	7.80613e-09	6.40033e-09	7.8356e-09	7.82086e-09	8.8256e-09	Plug_translocon SecY = D:PF10559 F:PF00344 = Plug domain of Sec61p ~ SecY translocase
m01oak00465Cf-t01.1	927	1.02108	0.579048			0.849649		0.565694				0.565134							0.565694	0.423663						IlvN = F:PF07991 = Acetohydroxy acid isomeroreductase, catalytic domain
m01oak00466CC-t01.1	672																									RRM_5 RRM_6 RRM_1 = D:PF13893 D:PF14259 D:PF00076 = RNA recognition motif. (a.k.a. RRM, RBD, or RNP domain) ~ RNA recognition motif (a.k.a. RRM, RBD, or RNP domain) ~ RNA recognition motif. (a.k.a. RRM, RBD, or RNP domain)	AT5G64200	SC35	ortholog of human splicing factor SC35	encodes an SC35-like splicing factor of 35 kD localized to the nuclear specks
m01oak00467cC-t01.1	354																									zf-Apc11 zf-rbx1 zf-RING_2 = F:PF12861 F:PF12678 D:PF13639 = Anaphase-promoting complex subunit 11 RING-H2 finger ~ RING-H2 zinc finger ~ Ring finger domain	AT5G20570	RBX1	RING-box 1	Encodes a ring-box 1 like protein and component of the SCF ubiquitinization complex mediating auxin responses. Forms a E3 ubiquitin ligase complex with CUL3A and At1g21780.1 a BTB domain protein
m01oak00468cT-t01.1	990																									RGP = F:PF03214 = Reversibly glycosylated polypeptide
m01oak00469CC-t01.1	918	1.71926e-09	1.5082e-09	1.58749e-09	1.74677e-09	1.56318e-09	1.41461e-09	1.8606e-09	1.36405e-09	1.42017e-09	1.5121e-09	1.4128e-09	1.47705e-09	1.69125e-09	1.37801e-09	1.48454e-09	1.47769e-09	1.51637e-09	1.60172e-09	1.37801e-09	1.42907e-09	1.46797e-09	1.4274e-09	1.59814e-09	1.47705e-09	2x:Telomere_Sde2 Rad60-SLD_2 4x:Ubiquitin_2 4x:Rad60-SLD 4x:ubiquitin = D:PF13019 D:PF13881 D:PF14560 F:PF11976 D:PF00240 = Telomere stability and silencing ~ Ubiquitin-2 like Rad60 SUMO-like ~ Ubiquitin-like domain ~ Ubiquitin-2 like Rad60 SUMO-like ~ Ubiquitin family
m01oak00470CT-t01.1	147																									TAF Histone = D:PF02969 D:PF00125 = TATA box binding protein associated factor (TAF) ~ Core histone H2A/H2B/H3/H4
m01oak00471cC-t01.1	651	0.137878	0.11918	0.082228	0.183172	0.0682766	0.0821747	0.0629105	0.164301	0.0682766	0.102423	0.137393	0.123352	0.149455	0.123352	0.0915286	0.183444	0.224658	0.0915286	0.137482	0.0915286	0.137215	0.123352	0.164452	0.205716
m01oak00472CC-t01.1	1071	4.51582e-09	4.61613e-09	4.51582e-09	4.51582e-09	4.97414e-09	4.51582e-09	4.51582e-09	4.51582e-09	4.51582e-09	4.97414e-09	4.51582e-09	4.51582e-09	4.51582e-09	4.51582e-09	4.51582e-09	4.97414e-09	4.51582e-09	4.51582e-09	4.51582e-09	4.51582e-09	4.51582e-09	4.97414e-09	4.97414e-09	4.51582e-09	Gln-synt_N Gln-synt_C = D:PF03951 D:PF00120 = Glutamine synthetase, beta-Grasp domain ~ Glutamine synthetase, catalytic domain
m01oak00474cF-t01.1	3999	0.109403	0.158958		0.165544		0.186235	0.143367		0.155143		0.137863	0.165544	0.15506		0.145904		0.186218	0.155143	0.143367	0.155198	0.186224		0.155143		CobN-Mg_chel DUF3479 = F:PF02514 F:PF11965 = CobN/Magnesium Chelatase ~ Domain of unknown function (DUF3479)	AT5G13630	GUN5	magnesium-chelatase subunit chlH, chloroplast, putative / Mg-protoporphyrin IX chelatase, putative (CHLH)	Encodes magnesium chelatase involved in plastid-to-nucleus signal transduction
m01oak00475CC-t01.1	1254																									3x:S1 = D:PF00575 = S1 RNA binding domain	AT5G30510	RPS1	ribosomal protein S1	ribosomal protein S1 (RPS1); FUNCTIONS IN: RNA binding; LOCATED IN: thylakoid, chloroplast stroma, chloroplast, membrane; EXPRESSED IN: 24 plant structures; EXPRESSED DURING: 14 growth stages; CONTAINS InterPro DOMAIN/s: Nucleic acid-binding, OB-fold-like (InterPro:IPR016027), Nucleic acid-binding, OB-fold (InterPro:IPR012340), Ribosomal protein S1, RNA-binding domain (InterPro:IPR003029); BEST A…
m01oak00477cC-t01.1	303																									Ribosomal_L6 = D:PF00347 = Ribosomal protein L6
m01oak00478CC-t01.1	2274	0.0590909	0.0406832	0.0351987	0.0986043	0.0303324	0.0334053	0.0954525	0.0454796	0.0454796	0.0289964	0.0317957	0.0628092	0.0557354	0.0303324	0.0303324	0.0351933	0.0703964	0.0303324	0.0351933	0.0303324	0.0317957	0.0303324	0.0351969	0.0454796	GUCT zf-CCHC ResIII DEAD Helicase_C = D:PF08152 D:PF00098 F:PF04851 D:PF00270 F:PF00271 = GUCT (NUC152) domain ~ Zinc knuckle ~ Type III restriction enzyme, res subunit ~ DEAD/DEAH box helicase ~ Helicase conserved C-terminal domain	AT5G26742	emb1138	DEAD box RNA helicase (RH3)	embryo defective 1138 (emb1138); FUNCTIONS IN: in 6 functions; INVOLVED IN: embryo development ending in seed dormancy; LOCATED IN: chloroplast, membrane; EXPRESSED IN: guard cell, leaf; CONTAINS InterPro DOMAIN/s: DNA/RNA helicase, DEAD/DEAH box type, N-terminal (InterPro:IPR011545), GUCT (InterPro:IPR012562), RNA helicase, DEAD-box type, Q motif (InterPro:IPR014014), DEAD-like helicase, N-termi…
m01oak00479cC-t01.1	465																									Ribosomal_L23eN Ribosomal_L23 = F:PF03939 F:PF00276 = Ribosomal protein L23, N-terminal domain ~ Ribosomal protein L23
m01oak00480cC-t01.1	1272	0.570275	0.383236		0.57303		0.381534	0.28468		0.381568	0.333466	1.42388		0.380806	0.284401		0.141767	0.572118	0.213829	0.476635			0.381026			EF1G GST_C_3 GST_N GST_C_2 GST_N_2 GST_N_3 GST_C = D:PF00647 D:PF14497 D:PF02798 D:PF13410 D:PF13409 D:PF13417 D:PF00043 = Elongation factor 1 gamma, conserved domain ~ Glutathione S-transferase, C-terminal domain ~ Glutathione S-transferase, N-terminal domain ~ Glutathione S-transferase, C-terminal domain ~ Glutathione S-transferase, N-terminal domain ~ Glutathione S-transferase, N-terminal doma…
m01oak00481CT-t01.1	444																									Proteasome = D:PF00227 = Proteasome subunit	AT2G27020	PAG1	20S proteasome alpha subunit G1	Encodes 20S proteasome alpha 7 subunit PAG1
m01oak00483CC-t01.1	639	0.128057	0.145994	0.136389	0.173046	0.126345	0.148106	0.148106	0.148106	0.148106	0.148106	0.126345	0.148106	0.149748	0.148106	0.148106	0.136389	0.148106	0.148106	0.148106	0.148106	0.148106	0.148106	0.148106	0.148106	GST_C_2 GST_N_2 GST_N_3 GST_C = D:PF13410 D:PF13409 D:PF13417 D:PF00043 = Glutathione S-transferase, C-terminal domain ~ Glutathione S-transferase, N-terminal domain ~ Glutathione S-transferase, N-terminal domain ~ Glutathione S-transferase, C-terminal domain	AT1G75270	DHAR2	dehydroascorbate reductase 2	dehydroascorbate reductase 2 (DHAR2); FUNCTIONS IN: glutathione binding, glutathione dehydrogenase (ascorbate) activity; INVOLVED IN: protein amino acid glutathionylation; LOCATED IN: plasma membrane; EXPRESSED IN: 25 plant structures; EXPRESSED DURING: 16 growth stages; CONTAINS InterPro DOMAIN/s: Thioredoxin fold (InterPro:IPR012335), Glutathione S-transferase, C-terminal-like (InterPro:IPR0109…
m01oak00484Ci-t01.1	666
m01oak00485CC-t01.1	2478	0.0324252	0.0355266	0.0368102	0.0276536	0.0324388	0.0344879	0.0324388	0.0368086	0.0344848	0.0324267	0.0368102	0.0324267	0.0344879	0.0344864	0.0344879	0.0344864	0.0324388	0.0368102	0.0344879	0.0344879	0.0368102	0.0862565	0.0344879	0.0324252	HATPase_c_3 HSP90 HATPase_c = D:PF13589 F:PF00183 D:PF02518 = Histidine kinase-, DNA gyrase B-, and HSP90-like ATPase ~ Hsp90 protein ~ Histidine kinase-, DNA gyrase B-, and HSP90-like ATPase	AT4G24190	SHD	Chaperone protein htpG family protein	encodes an ortholog of GRP94, an ER-resident HSP90-like protein and is involved in regulation of meristem size and organization. Single and double mutant analyses suggest that SHD may be required for the correct folding and/or complex formation of CLV proteins. Lines carrying recessive mutations in this locus exhibits expanded shoot meristems, disorganized root meristems, and defective pollen tub…
m01oak00486CC-t01.1	315																										AT3G02790		zinc finger (C2H2 type) family protein	zinc finger (C2H2 type) family protein; FUNCTIONS IN: sequence-specific DNA binding transcription factor activity; INVOLVED IN: regulation of transcription; LOCATED IN: intracellular; EXPRESSED IN: 22 plant structures; EXPRESSED DURING: 14 growth stages; CONTAINS InterPro DOMAIN/s: Zinc finger, C2H2-like (InterPro:IPR015880); BEST Arabidopsis thaliana protein match is: zinc finger (C2H2 type) fam…
m01oak00488cC-t01.1	453																									FKBP_C = D:PF00254 = FKBP-type peptidyl-prolyl cis-trans isomerase	AT3G25220	FKBP15-1	FK506-binding protein 15 kD-1	immunophilin (FKBP15-1)
m01oak00489Ct-t01.1	615	0.0967951	0.161358	0.162241	0.162241	0.162241	0.162241	0.143887	0.162241	0.162241	0.162241	0.162241	0.162241	0.162241	0.162241	0.162241	0.162241	0.162241	0.162241	0.162241	0.162241	0.162241	0.162241	0.162241	0.162241		AT1G65720		unknown protein	unknown protein; FUNCTIONS IN: molecular_function unknown; INVOLVED IN: biological_process unknown; LOCATED IN: endomembrane system; EXPRESSED IN: 24 plant structures; EXPRESSED DURING: 15 growth stages; Has 44 Blast hits to 44 proteins in 14 species: Archae - 0; Bacteria - 0; Metazoa - 0; Fungi - 0; Plants - 44; Viruses - 0; Other Eukaryotes - 0 (source: NCBI BLink)
m01oak00490cC-t01.1	438																									eIF-1a = D:PF01176 = Translation initiation factor 1A / IF-1
m01oak00491cC-t01.1	459																									Prok-E2_B UQ_con = F:PF14461 D:PF00179 = Prokaryotic E2 family B ~ Ubiquitin-conjugating enzyme
m01oak00493cF-t01.1	723		4.15139e-09	4.71344e-09																3.65637e-09						3x:Telomere_Sde2 3x:Rad60-SLD_2 3x:Ubiquitin_2 3x:Rad60-SLD 3x:ubiquitin = D:PF13019 D:PF13881 D:PF14560 F:PF11976 D:PF00240 = Telomere stability and silencing ~ Ubiquitin-2 like Rad60 SUMO-like ~ Ubiquitin-like domain ~ Ubiquitin-2 like Rad60 SUMO-like ~ Ubiquitin family
m01oak00494cT-t01.1	417
m01oak00495CC-t01.1	1074	5.3098e-09	4.63789e-09											4.33373e-09		4.33373e-09									5.31174e-09	RGP = F:PF03214 = Reversibly glycosylated polypeptide
m01oak00497cf-t01.1	1749																									UVR 2x:Clp_N AAA_5 AAA = F:PF02151 F:PF02861 D:PF07728 F:PF00004 = UvrB/uvrC motif ~ Clp amino terminal domain ~ AAA domain (dynein-related subfamily) ~ ATPase family associated with various cellular activities (AAA)
m01oak00498cC-t01.1	831		2.06446e-05														0.0639772						6.66173e-09			Porin_3 = F:PF01459 = Eukaryotic porin	AT3G01280	VDAC1	voltage dependent anion channel 1	Encodes a voltage-dependent anion channel (VDAC: AT3G01280/VDAC1, AT5G67500/VDAC2, AT5G15090/VDAC3, AT5G57490/VDAC4, AT5G15090/VDAC5). VDACs are reported to be porin-type, beta-barrel diffusion pores. They are prominently localized in the outer mitochondrial membrane and are involved in metabolite exchange between the organelle and the cytosol
m01oak00499CC-t01.1	474	0.0772267	0.0850478	0.0885739	0.0885739	0.0772267	0.0885739	0.0885739	0.0772267	0.103703	0.103703	0.0772653	0.0772267	0.0772653	0.0772653	0.0772267	0.0885739	0.0885739	0.0885739	0.0772267	0.115977	0.068435	0.0772267	0.102774	0.0772267	Ribosomal_L7Ae = D:PF01248 = Ribosomal protein L7Ae/L30e/S12e/Gadd45 family	AT5G08180		Ribosomal protein L7Ae/L30e/S12e/Gadd45 family protein	Ribosomal protein L7Ae/L30e/S12e/Gadd45 family protein; FUNCTIONS IN: RNA binding; LOCATED IN: nucleolus; EXPRESSED IN: 22 plant structures; EXPRESSED DURING: 13 growth stages; CONTAINS InterPro DOMAIN/s: H/ACA ribonucleoprotein complex, subunit Nhp2, eukaryote (InterPro:IPR002415), Ribosomal protein L7Ae/L8/Nhp2 family (InterPro:IPR018492), Ribosomal protein L7Ae/L30e/S12e/Gadd45 (InterPro:IPR00…
m01oak00501CC-t01.1	333	1.81348e-09	3.4222e-08			2.44068e-09		2.44068e-09				2.44068e-09			2.0823e-09		0.0408092					1.30017e-09				V-ATPase_G = F:PF03179 = Vacuolar (H+)-ATPase G subunit	AT3G01390	VMA10	vacuolar membrane ATPase 10	Subunit G of the vacuolar membrane ATPAse complex
m01oak00503CT-t01.1	228
m01oak00504cC-t01.1	201																									Histone = D:PF00125 = Core histone H2A/H2B/H3/H4
m01oak00505cC-t01.1	1194	0.125183	0.0977433	0.0970652	0.0970652	0.0971305	0.0970559	0.0970652	0.0970652	0.0970652	0.0971305	0.0970652	0.0971305	0.0970652	0.0971213	0.125099	0.0972897	0.0970652	0.0872407	0.0970652	0.0970652	0.0970652	0.0970652	0.0971305	0.0971305	Peptidase_M24 = D:PF00557 = Metallopeptidase family M24	AT3G51800	ATG2	metallopeptidase M24 family protein	putative nuclear DNA-binding protein G2p (AtG2) mRNA
m01oak00506CC-t01.1	1656	0.117299	0.0400036	0.0640196	0.0304434	0.0581012	0.0960673	0.0304434	0.08433	0.0304434	0.0304434	0.0304434	0.0304434	0.0304434	0.0480018	0.029035	0.0304434	0.0304434	0.0304434	0.0304434	0.0304434	0.0944102	0.0304434	0.0480018	0.0480018	Cys_Met_Meta_PP Beta_elim_lyase = D:PF01053 F:PF01212 = Cys/Met metabolism PLP-dependent enzyme ~ Beta-eliminating lyase	AT3G01120	MTO1	Pyridoxal phosphate (PLP)-dependent transferases superfamily protein	encodes a cystathionine gamma-synthase, which performs the first committed step in methionine biosynthesis. A conserved motif of 13 amino acids in the first exon is required for posttranscriptional autoregulation. This enzyme shares the same substrate as threonine synthase (TS) and its absence transcriptionally affects 8 genes in the genome
m01oak00507cC-t01.1	1116	0.167742	0.113836		0.109792				0.109792	0.109792					0.109792		0.109792				0.10988	0.109792	0.146513			Inhibitor_I29 Peptidase_C1 = D:PF08246 D:PF00112 = Cathepsin propeptide inhibitor domain (I29) ~ Papain family cysteine protease
m01oak00509ci-t01.1	312
m01oak00510CC-t01.1	459																									Prok-E2_B UQ_con = F:PF14461 D:PF00179 = Prokaryotic E2 family B ~ Ubiquitin-conjugating enzyme
m01oak00511cC-t01.1	426																									UMP1 = F:PF05348 = Proteasome maturation factor UMP1
m01oak00513CC-t01.1	813	0.048857	0.069603												0.069603											NAP = F:PF00956 = Nucleosome assembly protein (NAP)	AT1G18800	NRP2	NAP1-related protein 2	Double nrp1-1 nrp2-1 mutants show arrest of cell cycle progression at G2/M and disordered cellular organization occurred in root tips. Localize in the nucleus and can form homomeric and heteromeric protein complexes with NRP1. Bind histones Histone2A and Histone2B and associate with chromatin in vivo
m01oak00514cf-t01.1	297																									AdoHcyase = D:PF05221 = S-adenosyl-L-homocysteine hydrolase
m01oak00515cf-t01.1	159
m01oak00516Ct-t01.1	537		0.157652											0.157652												TRAP_alpha = F:PF03896 = Translocon-associated protein (TRAP), alpha subunit	AT2G16595		Translocon-associated protein (TRAP), alpha subunit	Translocon-associated protein (TRAP), alpha subunit; FUNCTIONS IN: molecular_function unknown; INVOLVED IN: biological_process unknown; LOCATED IN: endomembrane system, endoplasmic reticulum; EXPRESSED IN: 20 plant structures; EXPRESSED DURING: 13 growth stages; CONTAINS InterPro DOMAIN/s: Translocon-associated protein (TRAP), alpha subunit (InterPro:IPR005595); BEST Arabidopsis thaliana protein …
m01oak00517Jt-t01.1	651		3.16042e-09	3.63176e-09		3.63226e-09	2.62319e-09	3.63226e-09	2.62319e-09	3.22161e-09	2.62319e-09	3.63226e-09	4.86613e-09	2.62283e-09	2.62283e-09	3.63226e-09	2.62319e-09	3.63176e-09		2.62283e-09		2.89268e-09	4.16135e-09	2.62283e-09	3.22117e-09	Pyrophosphatase = D:PF00719 = Inorganic pyrophosphatase	AT3G53620	PPa4	pyrophosphorylase 4	Encodes a soluble protein with inorganic pyrophosphatase activity that is highly specific for Mg-inorganic pyrophosphate
m01oak00518CC-t01.1	1377		0.0943961	0.0930081	0.119485	0.167654	0.0796319	0.0930081		0.0930081			0.0930081			0.0796319	0.0796319	0.0796319	0.0796319		0.0695998	0.167654		0.0796319		2x:RRM_5 3x:RRM_6 3x:RRM_1 = D:PF13893 D:PF14259 D:PF00076 = RNA recognition motif. (a.k.a. RRM, RBD, or RNP domain) ~ RNA recognition motif (a.k.a. RRM, RBD, or RNP domain) ~ RNA recognition motif. (a.k.a. RRM, RBD, or RNP domain)	AT3G19130	RBP47B	RNA-binding protein 47B	RNA-binding protein 47B (RBP47B); FUNCTIONS IN: RNA binding; EXPRESSED IN: 23 plant structures; EXPRESSED DURING: 14 growth stages; CONTAINS InterPro DOMAIN/s: RNA recognition motif, RNP-1 (InterPro:IPR000504), Nucleotide-binding, alpha-beta plait (InterPro:IPR012677); BEST Arabidopsis thaliana protein match is: RNA-binding protein 47A (TAIR:AT1G49600.1); Has 37628 Blast hits to 21966 proteins in…
m01oak00519cc-t01.1	417
m01oak00521CC-t01.1	2043	0.0187077	0.0374551	0.0317575	0.0334519	0.0635757	0.047652	0.0501944	0.0501944	0.0317575	0.0317575	0.0334519	0.0501799	0.0334519	0.0501944	0.0334519	0.0334519	0.0669951	0.0227538	0.0502121	0.0334519	0.0334519	0.0317575	0.017649	0.0334519	HSP70 = F:PF00012 = Hsp70 protein	AT5G09590	MTHSC70-2	mitochondrial HSO70 2	heat shock protein 70 (Hsc70-5); nuclear
m01oak00522cF-t01.1	918
m01oak00523Ct-t01.1	264
m01oak00524CC-t01.1	1827	0.0914853	0.137056			0.128257		0.0533905		0.321225												0.160411				Cpn60_TCP1 = F:PF00118 = TCP-1/cpn60 chaperonin family
m01oak00525cC-t01.1	1725	0.0862541	0.122846	0.120363	0.120363	0.127153	0.120355	0.127153	0.114236	0.127153	0.120355	0.120355	0.127153	0.127153	0.120363	0.127153	0.120363	0.127153	0.120355	0.120355	0.120355	0.120355	0.135433	0.120363	0.120355	Cu-oxidase_2 Cu-oxidase_3 Cu-oxidase = D:PF07731 D:PF07732 D:PF00394 = Multicopper oxidase ~ Multicopper oxidase ~ Multicopper oxidase
m01oak00526CC-t01.1	651																									Gtr1_RagA GTP_EFTU Ras Miro Arf MMR_HSR1 = F:PF04670 D:PF00009 D:PF00071 F:PF08477 D:PF00025 F:PF01926 = Gtr1/RagA G protein conserved region ~ Elongation factor Tu GTP binding domain ~ Ras family ~ Miro-like protein ~ ADP-ribosylation factor family ~ 50S ribosome-binding GTPase
m01oak00527CC-t01.1	819	5.77402e-09	2.36031e-05	6.74755e-09			0.0825645																			Ribosomal_S5_C Ribosomal_S5 = D:PF03719 D:PF00333 = Ribosomal protein S5, C-terminal domain ~ Ribosomal protein S5, N-terminal domain
m01oak00528cC-t01.1	966		7.33478e-09											7.33478e-09				7.33478e-09								RmlD_sub_bind NAD_binding_10 Epimerase = D:PF04321 D:PF13460 F:PF01370 = RmlD substrate binding domain ~ NADH(P)-binding ~ NAD dependent epimerase/dehydratase family	AT1G09340	CRB	chloroplast RNA binding	Encodes CHLOROPLAST RNA BINDING (CRB), a putative RNA-binding protein. CRB is important for the proper functioning of the chloroplast. Mutations in CRB also affects the circadian system, altering the expression of both oscillator and output genes
m01oak00529CC-t01.1	348																									MIF = D:PF01187 = Macrophage migration inhibitory factor (MIF)	AT5G01650		Tautomerase/MIF superfamily protein	Tautomerase/MIF superfamily protein; FUNCTIONS IN: molecular_function unknown; INVOLVED IN: inflammatory response, response to other organism; EXPRESSED IN: 23 plant structures; EXPRESSED DURING: 13 growth stages; CONTAINS InterPro DOMAIN/s: Tautomerase (InterPro:IPR014347), Macrophage migration inhibitory factor (InterPro:IPR001398); BEST Arabidopsis thaliana protein match is: Tautomerase/MIF su…
m01oak00530cC-t01.1	831	0.153296	0.314873	0.267915	0.30653	0.30653	0.267915	0.271996	0.35093	0.30653	0.35093	0.35093	0.35093	0.271996	0.35093	0.306722	0.30653	0.30653	0.35093	0.271996	0.35093	0.35093	0.30653	0.306722	0.35093	Ribosomal_L3 = F:PF00297 = Ribosomal protein L3	AT2G43030		Ribosomal protein L3 family protein	Ribosomal protein L3 family protein; FUNCTIONS IN: structural constituent of ribosome; INVOLVED IN: translation; LOCATED IN: ribosome, chloroplast stroma, chloroplast, membrane; EXPRESSED IN: 23 plant structures; EXPRESSED DURING: 13 growth stages; CONTAINS InterPro DOMAIN/s: Ribosomal protein L3 (InterPro:IPR000597), Ribosomal protein L3, bacterial/organelle-type (InterPro:IPR019927), Ribosomal …
m01oak00531Ci-t01.1	972
m01oak00532cC-t01.1	318
m01oak00533Ct-t01.1	207																									RAMP4 = F:PF06624 = Ribosome associated membrane protein RAMP4
m01oak00534CC-t01.1	1272	0.0302389	0.096409	0.137362	0.151316	0.120975	0.060493	0.0907356		0.0672714	0.0757666	0.109852	0.0927383	0.120975	0.109852	0.0926831	0.0823925	0.109852	0.109852	0.0824	0.037885	0.109852	0.151316	0.0927383	0.109852	ATP-grasp_2 = D:PF08442 = ATP-grasp domain
m01oak00535cC-t01.1	507																									Mt_ATP-synt_D = F:PF05873 = ATP synthase D chain, mitochondrial (ATP5H)	AT3G52300	ATPQ	ATP synthase D chain, mitochondrial	ATP synthase D chain, mitochondrial (ATPQ); FUNCTIONS IN: copper ion binding, zinc ion binding; INVOLVED IN: response to salt stress; LOCATED IN: in 7 components; EXPRESSED IN: 27 plant structures; EXPRESSED DURING: 16 growth stages; Has 290 Blast hits to 290 proteins in 107 species: Archae - 0; Bacteria - 2; Metazoa - 173; Fungi - 39; Plants - 62; Viruses - 0; Other Eukaryotes - 14 (source: NCBI…
m01oak00537sT-t01.1	672		0.156024													0.156024										Lipase_GDSL = F:PF00657 = GDSL-like Lipase/Acylhydrolase
m01oak00538Ct-t01.1	261																									PP-binding = D:PF00550 = Phosphopantetheine attachment site	AT1G65290	mtACP2	mitochondrial acyl carrier protein 2	Encodes a member of the mitochondrial acyl carrier protein (ACP) family. As part of the mitochondrial matrix, it is likely to be involved in fatty acid or lipoic acid biogenesis
m01oak00539Ci-t01.1	405																									Cpn60_TCP1 = F:PF00118 = TCP-1/cpn60 chaperonin family
m01oak00540cC-t01.1	1479	0.15964	0.278493	0.361211	0.288689	0.288689	0.230718	0.288689	0.288689	0.288689	0.288689	0.288689	0.230718	0.288689	0.288689	0.288689	0.230718	0.288689	0.19207	0.288689	0.230718	0.288689	0.385386	0.288689	0.288689	Catalase-rel Catalase = F:PF06628 D:PF00199 = Catalase-related immune-responsive ~ Catalase
m01oak00541jf-t01.1	1083	0.363732	0.348191	0.485976	0.363977	0.348545	0.363977	0.193165	0.436948	0.583468	0.289273	0.363977	0.363977	0.290777	0.485976	0.2476	0.241532	0.485976	0.363977	0.363977	0.290029	0.290777	0.363977	0.485976	0.241976	2x:HMA = D:PF00403 = Heavy-metal-associated domain	AT5G60800		Heavy metal transport / detoxification superfamily protein	Heavy metal transport / detoxification superfamily protein; FUNCTIONS IN: metal ion binding; INVOLVED IN: metal ion transport; EXPRESSED IN: 21 plant structures; EXPRESSED DURING: 12 growth stages; CONTAINS InterPro DOMAIN/s: Heavy metal transport / detoxification protein (InterPro:IPR006121); BEST Arabidopsis thaliana protein match is: Heavy metal transport / detoxification superfamily protein (…
m01oak00544cC-t01.1	501																									Ribosomal_L11_N Ribosomal_L11 = D:PF03946 D:PF00298 = Ribosomal protein L11, N-terminal domain ~ Ribosomal protein L11, RNA binding domain
m01oak00545cC-t01.1	762		3.88789e-09	3.8018e-09	4.28646e-09	4.28646e-09	3.8018e-09	3.8018e-09	3.8018e-09	3.8018e-09	3.8018e-09	3.8018e-09	3.8018e-09	3.8018e-09	3.8018e-09	3.8018e-09	4.28646e-09	3.8018e-09	4.28646e-09	3.41487e-09	3.8018e-09	3.8018e-09	3.8018e-09	3.8018e-09	4.28646e-09	14-3-3 = D:PF00244 = 14-3-3 protein
m01oak00546cI-t01.1	909	0.0242858	1.01272e-08	2.89674e-09	4.08246e-09	2.89703e-09		4.08206e-09	4.08206e-09	4.08246e-09	0.0292198		2.89674e-09	4.08246e-09	4.08246e-09	3.70519e-09	2.89703e-09			4.08206e-09			2.89674e-09	2.89674e-09		DnaJ_CXXCXGXG CTDII = D:PF00684 D:PF01556 = DnaJ central domain ~ DnaJ C terminal domain
m01oak00547cF-t01.1	582																									Lipase_GDSL = F:PF00657 = GDSL-like Lipase/Acylhydrolase
m01oak00548cC-t01.1	1602																									DUF4005 IQ = F:PF13178 m:PF00612 = Protein of unknown function (DUF4005) ~ IQ calmodulin-binding motif	AT3G59690	IQD13	IQ-domain 13	IQ-domain 13 (IQD13); FUNCTIONS IN: calmodulin binding; LOCATED IN: plasma membrane; EXPRESSED IN: 19 plant structures; EXPRESSED DURING: 8 growth stages; CONTAINS InterPro DOMAIN/s: IQ calmodulin-binding region (InterPro:IPR000048); BEST Arabidopsis thaliana protein match is: IQ-domain 14 (TAIR:AT2G43680.1); Has 1694 Blast hits to 1201 proteins in 100 species: Archae - 0; Bacteria - 16; Metazoa …
m01oak00549Cz-t01.1	159																									Bet_v_1 = D:PF00407 = Pathogenesis-related protein Bet v I family	AT1G24020	MLP423	MLP-like protein 423	MLP-like protein 423 (MLP423); INVOLVED IN: response to biotic stimulus, defense response; LOCATED IN: membrane; EXPRESSED IN: 23 plant structures; EXPRESSED DURING: 15 growth stages; CONTAINS InterPro DOMAIN/s: Bet v I allergen (InterPro:IPR000916); BEST Arabidopsis thaliana protein match is: MLP-like protein 28 (TAIR:AT1G70830.3); Has 1440 Blast hits to 1404 proteins in 125 species: Archae - 0;…
m01oak00550sC-t01.1	813																									Pro_isomerase = D:PF00160 = Cyclophilin type peptidyl-prolyl cis-trans isomerase/CLD	AT3G62030	ROC4	rotamase CYP 4	nuclear-encoded chloroplast stromal cyclophilin CYP20-3 (also known as ROC4). Protein is tyrosine-phosphorylated and its phosphorylation state is modulated in response to ABA in Arabidopsis thaliana seeds
m01oak00551cC-t01.1	717	0.0883752	0.0633657	0.0423318	0.0423318		0.0847016	0.0423318		0.0369577	0.0847016	0.0423318		0.0423318	0.148625		0.0847152			0.148625	0.0595096	0.0990229	0.0423318			GSHPx Redoxin AhpC-TSA = F:PF00255 D:PF08534 D:PF00578 = Glutathione peroxidase ~ Redoxin ~ AhpC/TSA family	AT4G11600	GPX6	glutathione peroxidase 6	Encodes glutathione peroxidase
m01oak00552cC-t01.1	693	0.140161	0.160302	0.240118	0.14019	0.119964	0.14019	0.21043	0.14019	0.14019	0.21043	0.14019	0.14019	0.180071	0.21043	0.14019	0.14019	0.21043	0.280601	0.14019	0.14019	0.14019	0.14019	0.13993	0.14019
m01oak00553cf-t01.1	255
m01oak00554CC-t01.1	2787	0.0273275	0.0914154	0.0850236	0.0850236	0.102186	0.0850236	0.0850236	0.102186	0.0850236	0.127929	0.102044	0.0850236	0.102186	0.0850236	0.0957502	0.102186	0.102186	0.0850236	0.0805072	0.0850236	0.102186	0.0805072	0.0805072	0.0805039	DUF1785 Piwi PAZ = D:PF08699 F:PF02171 F:PF02170 = Domain of unknown function (DUF1785) ~ Piwi domain ~ PAZ domain	AT2G27040	AGO4	Argonaute family protein	AGO4 is a member of a class of PAZ/PIWI domain containing proteins involved in siRNA mediated gene silencing. Loss of function mutations have reduced site specific CpNpG and CpHpH methylation and increased susceptibility to bacterial pathogens
m01oak00555CT-t01.1	327		0.060131					0.0380382	0.0891743			0.0380382	0.0380382	0.0891743					0.0891743	0.0891743			0.0891743	0.0331151		NDUFB10 = F:PF10249 = NADH-ubiquinone oxidoreductase subunit 10
m01oak00556CC-t01.1	768	0.520264	0.479514	0.781834	0.31135	0.389478	0.389478	0.389478	0.520264	0.373421	0.938881	0.520264	0.520264	0.389478	0.389478	0.938741	0.520264	0.389478	0.520264	0.624769	0.310653	0.310653	0.729317	0.389478	0.520264		AT4G17600	LIL3:1	Chlorophyll A-B binding family protein	Encodes Lil3:1 (light-harvesting-like) protein. Belongs to the Lhc super-gene family encodes the light-harvesting chlorophyll a/b-binding (LHC) proteins that constitute the antenna system of the photosynthetic apparatus. A generic LHC motif is present in Lil3:1
m01oak00558cF-t01.1	711	0.102765	0.121697	0.102765	0.087906	0.0769475	0.185339	0.123567	0.087906	0.308852	0.102517	0.256052	0.191045	0.102765	0.0876352	0.123567	0.102517	0.0876926	0.087906	0.102765	0.263987	0.0680936	0.102516	0.202687	0.102765	PAE = F:PF03283 = Pectinacetylesterase
m01oak00559cC-t01.1	1131																									NAP = F:PF00956 = Nucleosome assembly protein (NAP)
m01oak00560CC-t01.1	663	0.0673353	0.0461565	0.0411452	0.0447547	0.0411452	0.0532592	0.0447547	0.0411452	0.0489428	0.0446837	0.0602052	0.0447547	0.0446837	0.0619918	0.0412107	0.0540536	0.0411452	0.0411452	0.0411452	0.0447547	0.0411452	0.0540536	0.0447547	0.0489428	NAC = F:PF01849 = NAC domain
m01oak00561cC-t01.1	420		0.059374																					0.059374		Ribosomal_S4 S4 = F:PF00163 D:PF01479 = Ribosomal protein S4/S9 N-terminal domain ~ S4 domain
m01oak00562cC-t01.1	1242		0.122521			0.121159				0.100962		0.151841											0.121321			DEAD Helicase_C = D:PF00270 F:PF00271 = DEAD/DEAH box helicase ~ Helicase conserved C-terminal domain
m01oak00563Ct-t01.1	927	0.0358809	0.0335127	0.0292692	0.0292654	0.0358764	0.0358764	0.0322445	0.0322445	0.0322404	0.0322445	0.0322445	0.0292729	0.0322445	0.0292692	0.0322445	0.0358764	0.0322445	0.0322445	0.0322445	0.0322445	0.0358764	0.0292654	0.0717133	0.0358764	Cytochrom_C1 = F:PF02167 = Cytochrome C1 family	AT5G40810		Cytochrome C1 family	Cytochrome C1 family; FUNCTIONS IN: electron carrier activity, iron ion binding, heme binding, electron transporter, transferring electrons within CoQH2-cytochrome c reductase complex activity; LOCATED IN: mitochondrion, mitochondrial respiratory chain, vacuole, mitochondrial respiratory chain complex III, membrane; EXPRESSED IN: 23 plant structures; EXPRESSED DURING: 14 growth stages; CONTAINS I…
m01oak00566cf-t01.1	312																									GST_N GST_N_2 GST_N_3 = D:PF02798 D:PF13409 D:PF13417 = Glutathione S-transferase, N-terminal domain ~ Glutathione S-transferase, N-terminal domain ~ Glutathione S-transferase, N-terminal domain
m01oak00567cC-t01.1	387	0.0287024	0.0502391	0.0486053	0.0486053	0.0486053	0.0486053	0.0486053	0.0486053	0.0486053	0.0486053	0.0486053	0.0486053	0.0486053	0.0486053	0.0486053	0.0486053	0.0486053	0.0973206	0.0486053	0.0486053		0.0486053	0.0486053	0.0486053	Ribosomal_L22e = F:PF01776 = Ribosomal L22e protein family
m01oak00568cC-t01.1	339																									Ran_BP1 = F:PF00638 = RanBP1 domain
m01oak00569CC-t01.1	1008	0.0490626																								CoA_binding Succ_CoA_lig Ligase_CoA = D:PF02629 D:PF13607 D:PF00549 = CoA binding domain ~ Succinyl-CoA ligase like flavodoxin domain ~ CoA-ligase
m01oak00570CC-t01.1	546																									SRPRB Gtr1_RagA Ras Miro Arf MMR_HSR1 = F:PF09439 F:PF04670 D:PF00071 F:PF08477 D:PF00025 F:PF01926 = Signal recognition particle receptor beta subunit ~ Gtr1/RagA G protein conserved region ~ Ras family ~ Miro-like protein ~ ADP-ribosylation factor family ~ 50S ribosome-binding GTPase
m01oak00571cC-t01.1	1524																									Chal_sti_synt_N Chal_sti_synt_C ACP_syn_III_C FAE1_CUT1_RppA = D:PF00195 D:PF02797 D:PF08541 F:PF08392 = Chalcone and stilbene synthases, N-terminal domain ~ Chalcone and stilbene synthases, C-terminal domain ~ 3-Oxoacyl-[acyl-carrier-protein (ACP)] synthase III C terminal ~ FAE1/Type III polyketide synthase-like protein
m01oak00572CT-t01.1	1524	0.101206	0.056962	0.113965	0.0303059	0.0759304	0.0606337	0.101206	0.0674297	0.0252068	0.243885	0.0215716	0.0674297		0.0232532	0.0606486	0.101206		0.0759304	0.0910284	0.0759304	0.0550827	0.0275246	0.0504715	0.0232532	PFK = D:PF00365 = Phosphofructokinase	AT1G12000		Phosphofructokinase family protein	Phosphofructokinase family protein; FUNCTIONS IN: diphosphate-fructose-6-phosphate 1-phosphotransferase activity; INVOLVED IN: response to cadmium ion, glycolysis, photosynthesis; LOCATED IN: pyrophosphate-dependent phosphofructokinase complex, beta-subunit complex, cell wall, membrane; EXPRESSED IN: 24 plant structures; EXPRESSED DURING: 14 growth stages; CONTAINS InterPro DOMAIN/s: Pyrophosphat…
m01oak00573cC-t01.1	471																									Skp1 Skp1_POZ = D:PF01466 D:PF03931 = Skp1 family, dimerisation domain ~ Skp1 family, tetramerisation domain
m01oak00574CC-t01.1	1401	0.0878919	0.0794947	0.159932	0.0628006	0.074506	0.0850698	0.0894181	0.0811168	0.074506	0.0785104	0.0850698	0.074506	0.074506	0.0596024	0.074506	0.0850698	0.0878919	0.0708887	0.0745121	0.0540736	0.0775074	0.10441	0.10441	0.0628006	GIDA Pyr_redox_2 FAD_binding_3 = F:PF01134 D:PF07992 F:PF01494 = Glucose inhibited division protein A ~ Pyridine nucleotide-disulphide oxidoreductase ~ FAD binding domain	AT1G74470		Pyridine nucleotide-disulphide oxidoreductase family protein	Encodes for a multifunctional protein with geranylgeranyl reductase activity shown to catalyze the reduction of prenylated geranylgeranyl-chlorophyll a to phytyl-chlorophyll a (chlorophyll a) and free geranylgeranyl pyrophosphate to phytyl pyrophosphate
m01oak00575ci-t01.1	912																									RuvB_N AAA = F:PF05496 F:PF00004 = Holliday junction DNA helicase ruvB N-terminus ~ ATPase family associated with various cellular activities (AAA)
m01oak00576cC-t01.1	723																									Ribosomal_L13 = F:PF00572 = Ribosomal protein L13	AT1G78630	emb1473	Ribosomal protein L13 family protein	embryo defective 1473 (emb1473); FUNCTIONS IN: structural constituent of ribosome; INVOLVED IN: translation, embryo development ending in seed dormancy; LOCATED IN: thylakoid, ribosome, chloroplast, chloroplast stroma; EXPRESSED IN: 23 plant structures; EXPRESSED DURING: 13 growth stages; CONTAINS InterPro DOMAIN/s: Ribosomal protein L13, bacterial-type (InterPro:IPR005823), Ribosomal protein L13…
m01oak00577CC-t01.1	615	0.0901747	0.160902	0.157638	0.157638	0.157638	0.197501	0.157638	0.157638	0.157638	0.157638	0.157638	0.157638	0.157638	0.157638	0.157638	0.157638	0.197501	0.157638	0.157638	0.157638	0.157638	0.157638	0.157638	0.157638	Pro_isomerase = D:PF00160 = Cyclophilin type peptidyl-prolyl cis-trans isomerase/CLD	AT2G29960	CYP5	cyclophilin 5	encodes a cyclophilin protein that exhibits peptidylprolyl cis/trans-isomerase and protein refolding activities that were sensitive to cyclosporin A. The protein interacts with GNOM in vitro and is localized to both the cytosolic and membrane fractions. The gene is expressed in the developing embryo
m01oak00578CC-t01.1	630	0.298547	0.17569	0.161583	0.161583	0.188342	0.161583	0.161583	0.161583	0.215612	0.161583	0.161583	0.161583	0.204115	0.161583	0.18861	0.161583	0.18861	0.18861	0.18861	0.161583	0.18861	0.147764	0.18861	0.224199	Linker_histone = D:PF00538 = linker histone H1 and H5 family	AT2G18050	HIS1-3	histone H1-3	encodes a structurally divergent linker histone whose gene expression is induced by dehydration and ABA
m01oak00579cT-t01.1	1518	0.158741	0.16856	0.121235	0.185272	0.20385	0.18532	0.218657	0.211753	0.103581	0.145461	0.159035	0.129664	0.16209	0.161948	0.161948	0.17873	0.145982	0.203881	0.21183	0.145911	0.32412	0.124246	0.14582	0.194408	MTHFR = D:PF02219 = Methylenetetrahydrofolate reductase	AT2G44160	MTHFR2	methylenetetrahydrofolate reductase 2	methylenetetrahydrofolate reductase MTHFR2 mRNA, complete
m01oak00580cC-t01.1	945		1.15881e-08	0.0336306	4.71585e-09	7.88141e-09	5.91163e-09	5.91163e-09	5.24029e-09	4.71585e-09	4.71585e-09		4.71585e-09	5.91163e-09		5.91163e-09	4.71585e-09	4.71585e-09	4.71585e-09	4.71585e-09	5.91163e-09	5.91163e-09	5.91163e-09	4.71585e-09	4.71585e-09	GCD14 Fibrillarin = F:PF08704 D:PF01269 = tRNA methyltransferase complex GCD14 subunit ~ Fibrillarin
m01oak00581CC-t01.1	792	0.170788	0.12894								0.146273	0.170663			0.097374	0.113711										Ribosomal_L18e = F:PF00828 = Ribosomal protein L18e/L15	AT3G25920	RPL15	ribosomal protein L15	encodes a plastid ribosomal protein CL15, a constituent of the large subunit of the ribosomal complex
m01oak00582jC-t01.1	1335	0.0928519	0.115169	0.123298	0.117088	0.165479	0.0925654	0.0692797	0.12821	0.116758	0.123233	0.0925654	0.0767535	0.13153	0.155121	0.0971665	0.102499	0.111487	0.13794	0.123255	0.113726	0.146939	0.128276	0.10241	0.131679	GDI = F:PF00996 = GDP dissociation inhibitor
m01oak00583cC-t01.1	813	0.0494036	0.0730941				0.049532				0.0589727	0.062915	0.0327604	0.084595			0.126978	0.084595	0.0738856	0.126978		0.0848149				eIF-5_eIF-2B = F:PF01873 = Domain found in IF2B/IF5	AT5G20920	EIF2 BETA	eukaryotic translation initiation factor 2 beta subunit	protein synthesis initiation factor eIF2 beta
m01oak00584Cf-t01.1	666	0.0523491	0.0745967										0.125897				0.0523673						0.0629629			Frigida = F:PF07899 = Frigida-like protein
m01oak00586CC-t01.1	2181	0.0756158	0.073724	0.0556853	0.0537214	0.0337768	0.0481083	0.0293152	0.0696093	0.107516	0.128335	0.124003	0.0991769	0.124003	0.0892589	0.0537214	0.100495	0.0537214	0.0537214	0.056694	0.160864	0.0537214	0.161383	0.0991822	0.0537214	Orn_DAP_Arg_deC Orn_Arg_deC_N = D:PF00278 D:PF02784 = Pyridoxal-dependent decarboxylase, C-terminal sheet domain ~ Pyridoxal-dependent decarboxylase, pyridoxal binding domain	AT2G16500	ADC1	arginine decarboxylase 1	encodes a arginine decarboxylase (ADC), a rate-limiting enzyme that catalyzes the first step of polyamine (PA) biosynthesis via ADC pathway in Arabidopsis thaliana. Arabidopsis genome has two ADC paralogs, ADC1 and ADC2. Double mutant analysis showed that ADC genes are essential for the production of PA, and are required for normal seed development. Promoter region of ADC1 contains 742-bp AT-rich…
m01oak00587CC-t01.1	633	0.0877876	0.159401	0.154009	0.154009	0.198237	0.198237	0.139585	0.159329	0.154009	0.154009	0.154009	0.154009	0.154009	0.127564	0.198237	0.198237	0.154009	0.154009	0.154009	0.154009	0.154009	0.154009	0.154009	0.154009
m01oak00589cF-t01.1	156																									Meth_synt_1 = D:PF08267 = Cobalamin-independent synthase, N-terminal domain
m01oak00590Cz-t01.1	240																									UCR_hinge = F:PF02320 = Ubiquinol-cytochrome C reductase hinge protein	AT1G15120		Ubiquinol-cytochrome C reductase hinge protein	Ubiquinol-cytochrome C reductase hinge protein; FUNCTIONS IN: ubiquinol-cytochrome-c reductase activity; INVOLVED IN: mitochondrial electron transport, ubiquinol to cytochrome c; LOCATED IN: mitochondrial respiratory chain complex III; EXPRESSED IN: 24 plant structures; EXPRESSED DURING: 15 growth stages; CONTAINS InterPro DOMAIN/s: Ubiquinol-cytochrome C reductase hinge (InterPro:IPR003422); BES…
m01oak00591cC-t01.1	936																									2x:RRM_5 2x:RRM_6 2x:RRM_1 = D:PF13893 D:PF14259 D:PF00076 = RNA recognition motif. (a.k.a. RRM, RBD, or RNP domain) ~ RNA recognition motif (a.k.a. RRM, RBD, or RNP domain) ~ RNA recognition motif. (a.k.a. RRM, RBD, or RNP domain)	AT4G24770	RBP31	31-kDa RNA binding protein	Encodes a chloroplast RNA-binding protein. A substrate of the type III effector HopU1 (mono-ADP-ribosyltransferase). Required for editing and stability of specific chloroplast mRNAs
m01oak00592cC-t01.1	882	0.577729	0.407876	0.382424	0.334607	0.382424	0.334607	0.478563	0.478716	0.517183	0.334612	0.382825	0.382818	0.526984	0.382825	0.382825	0.430688	0.526984	0.382825	0.430688	0.430688	0.334607	0.334607	0.327227	0.622692	Reticulon = F:PF02453 = Reticulon
m01oak00594cC-t01.1	1443	5.48129e-09	8.18036e-09	3.84982e-09	4.09465e-09	3.84982e-09	3.84982e-09	4.09465e-09	3.84982e-09	4.09465e-09	4.09465e-09	4.09465e-09	4.09465e-09	4.09465e-09	4.09465e-09	4.09465e-09	3.84982e-09	0.0228205	4.09465e-09	4.09465e-09	4.09465e-09	4.09465e-09	4.09465e-09	4.09465e-09	4.09465e-09	UDPG_MGDP_dh_C UDPG_MGDP_dh UDPG_MGDP_dh_N = D:PF03720 D:PF00984 D:PF03721 = UDP-glucose/GDP-mannose dehydrogenase family, UDP binding domain ~ UDP-glucose/GDP-mannose dehydrogenase family, central domain ~ UDP-glucose/GDP-mannose dehydrogenase family, NAD binding domain	AT3G29360		UDP-glucose 6-dehydrogenase family protein	UDP-glucose 6-dehydrogenase family protein; FUNCTIONS IN: in 6 functions; INVOLVED IN: oxidation reduction, metabolic process; LOCATED IN: cytosol, nucleus; EXPRESSED IN: 25 plant structures; EXPRESSED DURING: 16 growth stages; CONTAINS InterPro DOMAIN/s: UDP-glucose/GDP-mannose dehydrogenase, N-terminal (InterPro:IPR001732), 6-phosphogluconate dehydrogenase, C-terminal-like (InterPro:IPR008927),…
m01oak00595cf-t01.1	936	0.0890745																								2x:zf-CCHC RRM_5 RRM_6 RRM_1 = D:PF00098 D:PF13893 D:PF14259 D:PF00076 = Zinc knuckle ~ RNA recognition motif. (a.k.a. RRM, RBD, or RNP domain) ~ RNA recognition motif (a.k.a. RRM, RBD, or RNP domain) ~ RNA recognition motif. (a.k.a. RRM, RBD, or RNP domain)	AT2G37340	RSZ33	arginine/serine-rich zinc knuckle-containing protein 33	encodes an RS-containing Zinc knuckle protein with molecular mass of 33kDa that is localized to nuclear specks
m01oak00596CT-t01.1	711	0.190325	0.133217	0.131896	0.121446	0.131896	0.131896	0.131896	0.131896	0.131896	0.15847	0.13144	0.131896	0.13144	0.131896	0.131896	0.121466	0.13144	0.131896	0.131896	0.176856	0.121466	0.131896	0.131896	0.131896	CMAS Methyltransf_12 Methyltransf_25 MTS Methyltransf_23 Methyltransf_26 Methyltransf_18 Methyltransf_31 Methyltransf_11 = F:PF02353 D:PF08242 D:PF13649 D:PF05175 D:PF13489 D:PF13659 D:PF12847 D:PF13847 D:PF08241 = Mycolic acid cyclopropane synthetase ~ Methyltransferase domain ~ Methyltransferase domain ~ Methyltransferase small domain ~ Methyltransferase domain ~ Methyltransferase domain ~ Meth…
m01oak00597CC-t01.1	522	2.18395	1.20898	1.0908						0.620058	1.8717				1.0908							1.87037				PsaN = F:PF05479 = Photosystem I reaction centre subunit N (PSAN or PSI-N)	AT5G64040	PSAN	photosystem I reaction center subunit PSI-N, chloroplast, putative / PSI-N, putative (PSAN)	Encodes the only subunit of photosystem I located entirely in the thylakoid lumen. May be involved in the interaction between plastocyanin and the photosystem I complex
m01oak00598cC-t01.1	249																									DUF1138 = F:PF06592 = Protein of unknown function (DUF1138)	AT4G00860	ATOZI1	Protein of unknown function (DUF1138)	putative pathogenesis-related protein whose transcript level is induced in response to ozone and pathogenic Pseudomonas strains
m01oak00599CC-t01.1	330																									LSM = D:PF01423 = LSM domain
m01oak00600CC-t01.1	1179		0.138269		0.166601			0.0950555				0.111025			0.142651		0.166918					0.166918				adh_short_C2 = D:PF13561 = Enoyl-(Acyl carrier protein) reductase	AT2G05990	MOD1	NAD(P)-binding Rossmann-fold superfamily protein	Encodes enoyl-ACP reductase a component of the fatty acid synthase complex. A reduced function mutation in this gene, mod1, was found in a screen for premature cell death mutants. Mutant plants have reduced lipid level and pleiotropic morphological defects, including chlorotic and abnormally shaped leaves
m01oak00601cT-t01.1	318
m01oak00602CC-t01.1	747																									14-3-3 = D:PF00244 = 14-3-3 protein	AT5G65430	GRF8	general regulatory factor 8	member of 14-3-3 proteins. This protein is reported to interact with the BZR1 transcription factor involved in brassinosteroid signaling and may affect the nucleocytoplasmic shuttling of BZR1
m01oak00603cC-t01.1	1632	0.24004	0.175452	0.109541	0.196098	0.196098	0.220148	0.136875	0.136875	0.274507	0.171422	0.196098	0.196098	0.23523	0.156938	0.196223	0.156938	0.137189	0.23523	0.196098	0.156938	0.196098	0.196098	0.164105	0.105018	Calreticulin = F:PF00262 = Calreticulin family
m01oak00604cC-t01.1	501																									Ribosomal_L11_N Ribosomal_L11 = D:PF03946 D:PF00298 = Ribosomal protein L11, N-terminal domain ~ Ribosomal protein L11, RNA binding domain
m01oak00605cC-t01.1	897	0.113645	0.100257	0.130058	0.113507	0.0378352	0.113507	0.0671214	0.0757072	0.0904986	0.101173	0.15225	0.101173	0.101173	0.100773	0.121833	0.202545	0.0757072	0.100828	0.113616	0.113554	0.0906848	0.100828	0.113554	0.0905102	NUDIX = D:PF00293 = NUDIX domain
m01oak00606cC-t01.1	609	3.79656e-09	3.79656e-09																						3.79656e-09	SRPRB Gtr1_RagA GTP_EFTU Ras Miro Arf = F:PF09439 F:PF04670 D:PF00009 D:PF00071 F:PF08477 D:PF00025 = Signal recognition particle receptor beta subunit ~ Gtr1/RagA G protein conserved region ~ Elongation factor Tu GTP binding domain ~ Ras family ~ Miro-like protein ~ ADP-ribosylation factor family
m01oak00607cF-t01.1	480																									Mito_carr = F:PF00153 = Mitochondrial carrier protein
m01oak00608cC-t01.1	483	0.225098	0.126925	0.112015	0.16877	0.112534		0.112534	0.112534	0.169149	0.0559548	0.112534	0.111888		0.16896	0.112534	0.225744	0.111489	0.16896	0.112015	0.112534	0.225491	0.16896	0.16877	0.0559548		AT1G13930		unknown protein	Involved in response to salt stress. Knockout mutants are hypersensitive to salt stress
m01oak00609cC-t01.1	483
m01oak00610jC-t01.1	819																									SQS_PSY = D:PF00494 = Squalene/phytoene synthase
m01oak00611cC-t01.1	378																									Cu_bind_like = D:PF02298 = Plastocyanin-like domain
m01oak00613CC-t01.1	372		0.159541					0.240096																	0.106013		AT5G62065		Bifunctional inhibitor/lipid-transfer protein/seed storage 2S albumin superfamily protein	Encodes a Protease inhibitor/seed storage/LTP family protein. Predicted to encode a PR (pathogenesis-related) protein. Belongs to the lipid transfer protein (PR-14) family with the following members: At2g38540/LTP1, At2g38530/LTP2, At5g59320/LTP3, At5g59310/LTP4, At3g51600/LTP5, At3g08770/LTP6, At2g15050/LTP7, At2g18370/LTP8, At2g15325/LTP9, At5g01870/LTP10, At4g33355/LTP11, At3g51590/LTP12, At5g…
m01oak00614cC-t01.1	1212		6.83538e-09						6.83538e-09																	2x:RRM_5 3x:RRM_6 3x:RRM_1 = D:PF13893 D:PF14259 D:PF00076 = RNA recognition motif. (a.k.a. RRM, RBD, or RNP domain) ~ RNA recognition motif (a.k.a. RRM, RBD, or RNP domain) ~ RNA recognition motif. (a.k.a. RRM, RBD, or RNP domain)	AT4G27000	ATRBP45C	RNA-binding (RRM/RBD/RNP motifs) family protein	ATRBP45C; CONTAINS InterPro DOMAIN/s: RNA recognition motif, RNP-1 (InterPro:IPR000504), Nucleotide-binding, alpha-beta plait (InterPro:IPR012677); BEST Arabidopsis thaliana protein match is: RNA-binding protein 45A (TAIR:AT5G54900.1); Has 30201 Blast hits to 17322 proteins in 780 species: Archae - 12; Bacteria - 1396; Metazoa - 17338; Fungi - 3422; Plants - 5037; Viruses - 0; Other Eukaryotes - …
m01oak00615CC-t01.1	609																									SRPRB Gtr1_RagA GTP_EFTU Ras Miro Arf MMR_HSR1 = F:PF09439 F:PF04670 D:PF00009 D:PF00071 F:PF08477 D:PF00025 F:PF01926 = Signal recognition particle receptor beta subunit ~ Gtr1/RagA G protein conserved region ~ Elongation factor Tu GTP binding domain ~ Ras family ~ Miro-like protein ~ ADP-ribosylation factor family ~ 50S ribosome-binding GTPase
m01oak00616JT-t01.1	258
m01oak00617CC-t01.1	741	2.57881e-09	1.81386e-09	1.56895e-09	3.37276e-09	1.49452e-09	1.49452e-09	1.65083e-09	1.49452e-09	1.49452e-09	1.49452e-09	1.49452e-09	2.79936e-09	2.08061e-09	1.84185e-09	1.42655e-09	1.49452e-09	2.38756e-09	2.08061e-09	2.38756e-09	1.56895e-09	2.08061e-09	1.95421e-09	1.49452e-09	1.94227e-09	Proteasome_A_N Proteasome = D:PF10584 D:PF00227 = Proteasome subunit A N-terminal signature ~ Proteasome subunit	AT2G05840	PAA2	20S proteasome subunit PAA2	Encodes 20S proteasome subunit PAA2 (PAA2)
m01oak00618cC-t01.1	384																									HMA = D:PF00403 = Heavy-metal-associated domain
m01oak00619cC-t01.1	1257	0.0257478	9.42569e-09	5.52975e-09	4.23812e-09	5.02093e-09	4.23812e-09	4.59691e-09	4.59691e-09	5.52975e-09	4.23812e-09	5.02093e-09	4.23812e-09	4.23812e-09	4.59691e-09	4.59691e-09	0.0257897	4.23812e-09	4.23812e-09	4.23812e-09	4.59691e-09	5.52975e-09	4.59691e-09	5.02093e-09	5.02093e-09	DnaJ_CXXCXGXG CTDII DnaJ = D:PF00684 D:PF01556 D:PF00226 = DnaJ central domain ~ DnaJ C terminal domain ~ DnaJ domain	AT3G44110	ATJ3	DNAJ homolog 3	homologous to the co-chaperon DNAJ protein from E coli
m01oak00620CC-t01.1	927	0.109438	0.162322	0.168118	0.14181	0.165523	0.153868	0.153868	0.168118	0.141792	0.141717	0.168118	0.153868	0.213293	0.153868	0.141717	0.168118	0.153868	0.14181	0.14181	0.14181	0.14181	0.153868	0.386879	0.179692	NmrA NAD_binding_10 3Beta_HSD Epimerase = F:PF05368 D:PF13460 F:PF01073 F:PF01370 = NmrA-like family ~ NADH(P)-binding ~ 3-beta hydroxysteroid dehydrogenase/isomerase family ~ NAD dependent epimerase/dehydratase family
m01oak00621CC-t01.1	1539	0.276133	0.429871	0.441379	0.441379	0.441379	0.441379	0.404215	0.441379	0.441379	0.441379	0.404215	0.404215	0.441379	0.429601	0.441379	0.441379	0.404215	0.441379	0.441379	0.404215	0.441379	0.404215	0.441379	0.429875	2x:Aconitase = F:PF00330 = Aconitase family (aconitate hydratase)	AT4G13430	IIL1	isopropyl malate isomerase large subunit 1	Encodes methylthioalkylmalate isomerase
m01oak00622cC-t01.1	1494	0.0621019																								Aldedh = F:PF00171 = Aldehyde dehydrogenase family	AT2G24270	ALDH11A3	aldehyde dehydrogenase 11A3	Encodes a protein with non-phosphorylating NADP-dependent glyceraldehyde-3-phosphate dehydrogenase activity. The activity of the enzyme was determined from leaf extracts; the enzyme has not been purified to confirm activity
m01oak00623cT-t01.1	399																									Cyt-b5 = D:PF00173 = Cytochrome b5-like Heme/Steroid binding domain	AT2G32720	CB5-B	cytochrome B5 isoform B	member of Cytochromes b5
m01oak00624CC-t01.1	297																									LEA_3 = F:PF03242 = Late embryogenesis abundant protein	AT4G02380	SAG21	senescence-associated gene 21	Encodes AtLEA5 (late embryogenesis abundant like protein). Also known as SENESCENCE-ASSOCIATED GENE 21 (SAG21). Has a role on oxidative stress tolerance. mRNA levels are elevated in response to various stresses
m01oak00625cC-t01.1	936	3.84983e-09	3.98532e-09	3.52339e-09	3.52339e-09	5.31927e-09	5.31927e-09	3.84983e-09	3.52339e-09	3.84983e-09	4.72076e-09	3.52339e-09	3.52339e-09	4.72076e-09	3.52339e-09	3.52339e-09	3.52339e-09	3.52339e-09	3.52339e-09	3.52339e-09		3.84983e-09	5.31927e-09	5.31876e-09	3.84983e-09	Spermine_synth = F:PF01564 = Spermine/spermidine synthase	AT1G23820	SPDS1	spermidine synthase 1	Spermidine synthase
m01oak00626cf-t01.1	267																									Elf1 = D:PF05129 = Transcription elongation factor Elf1 like	AT5G46030		unknown protein	unknown protein; CONTAINS InterPro DOMAIN/s: Protein of unknown function DUF701, zinc-binding putative (InterPro:IPR007808); Has 30201 Blast hits to 17322 proteins in 780 species: Archae - 12; Bacteria - 1396; Metazoa - 17338; Fungi - 3422; Plants - 5037; Viruses - 0; Other Eukaryotes - 2996 (source: NCBI BLink)
m01oak00627cC-t01.1	420																									Cofilin_ADF = D:PF00241 = Cofilin/tropomyosin-type actin-binding protein
m01oak00629Ct-t01.1	183																										AT2G31490		unknown protein	unknown protein; Has 55 Blast hits to 55 proteins in 15 species: Archae - 0; Bacteria - 0; Metazoa - 0; Fungi - 0; Plants - 55; Viruses - 0; Other Eukaryotes - 0 (source: NCBI BLink)
m01oak00630cC-t01.1	1704	0.196043	0.26767	0.385067	0.246662	0.246319	0.277261	0.245994	0.277022	0.273921	0.307091	0.246319	0.246319		0.246319	0.246319	0.273921		0.246319	0.273921	0.246662	0.274339	0.308153	0.246319	0.274302	Cu-oxidase_2 Cu-oxidase_3 Cu-oxidase = D:PF07731 D:PF07732 D:PF00394 = Multicopper oxidase ~ Multicopper oxidase ~ Multicopper oxidase
m01oak00631CC-t01.1	321																									Ribosomal_L7Ae = D:PF01248 = Ribosomal protein L7Ae/L30e/S12e/Gadd45 family
m01oak00632cC-t01.1	405		2.59337e-09	2.5696e-09					2.5696e-09					2.04208e-09			2.5696e-09	2.5696e-09	3.44869e-09				2.5696e-09			CBFD_NFYB_HMF Histone = D:PF00808 D:PF00125 = Histone-like transcription factor (CBF/NF-Y) and archaeal histone ~ Core histone H2A/H2B/H3/H4
m01oak00634CC-t01.1	1152	0.132162	0.11495	0.136826	0.0836407	0.102537	0.136826	0.136826	0.102494	0.102494	0.102494	0.205371	0.171026	0.136826	0.0921385	0.102494	0.102494	0.0921292	0.102494	0.136826	0.102494	0.102494	0.102494	0.136652	0.102494	DUF3474 FA_desaturase = F:PF11960 D:PF00487 = Domain of unknown function (DUF3474) ~ Fatty acid desaturase	AT3G12120	FAD2	fatty acid desaturase 2	Major enzyme responsible for the synthesis of 18:2 fatty acids in the endoplasmic reticulum. Contains His-rich motifs, which contribute to the interaction with the electron donor cytochrome b5. Mutations in this gene suppress the low temperature-induced phenotype of Arabidopsis tocopherol-deficient mutant vte2
m01oak00635CF-t01.1	210																									Alba = F:PF01918 = Alba
m01oak00636CC-t01.1	546	0.0684212	1.3379e-05										0.0485986	0.0485986	0.0485986								3.85403e-09	3.36328e-09	3.85466e-09	Ribosomal_L12 = D:PF00542 = Ribosomal protein L7/L12 C-terminal domain	AT3G27830	RPL12-A	ribosomal protein L12-A	50S ribosomal protein L12-A
m01oak00637cf-t01.1	186																									SecE = F:PF00584 = SecE/Sec61-gamma subunits of protein translocation complex
m01oak00638CC-t01.1	495		3.05886e-09							3.05886e-09		3.05886e-09														SRPRB Gtr1_RagA Ras Miro Arf MMR_HSR1 = F:PF09439 F:PF04670 D:PF00071 F:PF08477 D:PF00025 F:PF01926 = Signal recognition particle receptor beta subunit ~ Gtr1/RagA G protein conserved region ~ Ras family ~ Miro-like protein ~ ADP-ribosylation factor family ~ 50S ribosome-binding GTPase
m01oak00639cf-t01.1	195																									Chloroa_b-bind = F:PF00504 = Chlorophyll A-B binding protein
m01oak00640CC-t01.1	2655	0.302133	0.129799	0.164609	0.137082	0.100488	0.100488	0.109683	0.181202	0.201134	0.100488	0.164609	0.100488	0.109683	0.109683	0.109683	0.150741	0.120717	0.137082	0.100488	0.150872	0.137171	0.120717	0.150803	0.164541	DUF3458 Peptidase_MA_2 Peptidase_M1 = F:PF11940 D:PF13485 F:PF01433 = Domain of unknown function (DUF3458) ~ Peptidase MA superfamily ~ Peptidase family M1	AT1G63770		Peptidase M1 family protein	Peptidase M1 family protein; FUNCTIONS IN: metallopeptidase activity, zinc ion binding; INVOLVED IN: proteolysis; EXPRESSED IN: 24 plant structures; EXPRESSED DURING: 15 growth stages; CONTAINS InterPro DOMAIN/s: Peptidase M1, membrane alanine aminopeptidase (InterPro:IPR001930), Peptidase M1, membrane alanine aminopeptidase, N-terminal (InterPro:IPR014782), Peptidase M1, alanyl aminopeptidase (I…
m01oak00641CT-t01.1	243																									Redoxin = D:PF08534 = Redoxin
m01oak00642cC-t01.1	291
m01oak00644cC-t01.1	846		0.280655		0.213693														0.368602							MIP = F:PF00230 = Major intrinsic protein
m01oak00646cF-t01.1	1722	0.0815054	0.102734	0.108874	0.0979089	0.0726232	0.0979089	0.0979089	0.145321	0.0979089	0.0726232	0.130472	0.118517	0.130579	0.0726232	0.145084	0.145084	0.108963	0.130472	0.0979089	0.108874	0.108874	0.0726232	0.065182	0.0979089	Citrate_synt Ligase_CoA = D:PF00285 D:PF00549 = Citrate synthase ~ CoA-ligase
m01oak00647cI-t01.1	429																									NmrA NAD_binding_4 NAD_binding_10 3Beta_HSD KR Epimerase adh_short = F:PF05368 F:PF07993 D:PF13460 F:PF01073 F:PF08659 F:PF01370 D:PF00106 = NmrA-like family ~ Male sterility protein ~ NADH(P)-binding ~ 3-beta hydroxysteroid dehydrogenase/isomerase family ~ KR domain ~ NAD dependent epimerase/dehydratase family ~ short chain dehydrogenase
m01oak00648CC-t01.1	1272	3.15859e-09	2.88601e-09	2.9892e-09	2.83636e-09	2.9892e-09	2.9892e-09	2.9892e-09	2.9892e-09	2.83636e-09	2.69807e-09	2.83596e-09	2.9892e-09	2.9892e-09	2.69807e-09	2.83636e-09	2.9892e-09	2.9892e-09	2.98879e-09	2.9892e-09	2.83636e-09	2.98879e-09	2.83636e-09	2.57235e-09	2.69807e-09	AAA_2 RuvB_N AAA_5 AAA = D:PF07724 F:PF05496 D:PF07728 F:PF00004 = AAA domain (Cdc48 subfamily) ~ Holliday junction DNA helicase ruvB N-terminus ~ AAA domain (dynein-related subfamily) ~ ATPase family associated with various cellular activities (AAA)
m01oak00649JC-t01.1	2556	0.10028	0.0968252	0.188119	0.0527923	0.240957	0.0750713		0.112706	0.150577	0.0859055	0.133361	0.100135	0.0666921	0.139889	0.0818634	0.150445	0.0667395	0.0527743	0.0751246	0.0901011	0.0501269			0.1128	HSP70 = F:PF00012 = Hsp70 protein
m01oak00651cc-t01.1	498																									Cyt-b5 RVT_3 = D:PF00173 D:PF13456 = Cytochrome b5-like Heme/Steroid binding domain ~ Reverse transcriptase-like
m01oak00652cC-t01.1	756	1.01999	1.0999	1.01842		0.907047			1.19135	1.02022	1.02078	1.36048	1.70552	0.681501	1.1897					1.19089		1.02401	1.1897	1.19025	1.01858	dUTPase = D:PF00692 = dUTPase	AT3G46940	DUT1	DUTP-PYROPHOSPHATASE-LIKE 1	DUTP-PYROPHOSPHATASE-LIKE 1 (DUT1); FUNCTIONS IN: hydrolase activity, dUTP diphosphatase activity; INVOLVED IN: DNA repair, 2'-deoxyribonucleotide metabolic process; LOCATED IN: cellular_component unknown; EXPRESSED IN: 22 plant structures; EXPRESSED DURING: 13 growth stages; CONTAINS InterPro DOMAIN/s: DeoxyUTP pyrophosphatase domain, subfamily 1, (InterPro:IPR008181), DeoxyUTP pyrophosphatase d…
m01oak00653jC-t01.1	1848	0.0186136	0.000225749	0.0422624	0.0186136	0.0422651	5.90305e-09	0.0211275	5.90305e-09	0.0422624	0.0422651	0.0211275	5.52991e-09	0.0634088	0.0422651	0.019792	0.0211275	0.0634088	0.0211275	5.52991e-09	0.0211275	5.52991e-09	0.039591	5.20067e-09	5.90305e-09	PFK = D:PF00365 = Phosphofructokinase
m01oak00654CF-t01.1	1110	0.0471387	0.00134402			0.0434525												0.0283375	0.0283375	4.43534e-09				0.0283375		Inos-1-P_synth NAD_binding_5 = F:PF01658 F:PF07994 = Myo-inositol-1-phosphate synthase ~ Myo-inositol-1-phosphate synthase
m01oak00655CC-t01.1	753	3.59642e-09	0.000121843	4.02543e-09	4.53917e-09	4.53917e-09	0.0289936	4.02543e-09		0.0319527	0.161064	0.0460163	0.028998	0.106628	3.61957e-09	4.02733e-09		0.0639208	0.0458305	0.0401148	0.0459455	4.5397e-09		0.0579488	0.0290795	Thaumatin = D:PF00314 = Thaumatin family	AT2G28790		Pathogenesis-related thaumatin superfamily protein	Pathogenesis-related thaumatin superfamily protein; CONTAINS InterPro DOMAIN/s: Thaumatin, pathogenesis-related (InterPro:IPR001938); BEST Arabidopsis thaliana protein match is: Pathogenesis-related thaumatin superfamily protein (TAIR:AT1G75800.1); Has 1542 Blast hits to 1521 proteins in 166 species: Archae - 0; Bacteria - 19; Metazoa - 54; Fungi - 86; Plants - 1377; Viruses - 0; Other Eukaryotes…
m01oak00656cI-t01.1	543	0.0540951	0.055037	0.0462378			0.0535035	0.0543661		0.0650809				0.0543661		0.0540951	0.0654916		0.0535035	0.0543661	0.0650809	0.0465321	0.0535035	0.0535035		Glycolytic = D:PF00274 = Fructose-bisphosphate aldolase class-I
m01oak00657cm-t01.1	999
m01oak00657cm-t01.2	1548																									DUF2647 = F:PF10839 = Protein of unknown function (DUF2647)
m01oak00657cm-t01.3	522
m01oak00657cm-t01.4	855
m01oak00657cm-t01.5	222
m01oak00657cm-t01.6	1140																									Complex1_49kDa = F:PF00346 = Respiratory-chain NADH dehydrogenase, 49 Kd subunit	ATCG01110	NDHH	NAD(P)H dehydrogenase subunit H	Encodes the 49KDa plastid NAD(P)H dehydrogenase subunit H protein. Its transcription is regulated by an ndhF-specific plastid sigma factor, SIG4
m01oak00658ci-t01.1	300																									Chloroa_b-bind = F:PF00504 = Chlorophyll A-B binding protein
m01oak00659cC-t01.1	432		0.0806716		0.0593903	0.0595968			0.0905899	0.0905899	0.108536	0.0905899				0.0905899	0.0532464			0.0905899	0.0905899	0.0905899		0.0773577	0.0773577	RNA_pol_Rpb6 = F:PF01192 = RNA polymerase Rpb6	AT5G51940	NRPB6A	RNA polymerase Rpb6	One of two highly similar proteins that can serve as a non-catalytic subunit of nuclear DNA-dependent RNA polymerases II, IV and V; homologous to budding yeast RPB6 and the E. coli RNA polymerase omega subunit. Probably redundant with At2g04630
m01oak00660cC-t01.1	732	0.232813	0.172122	0.199268	0.18708	0.165957	0.171429	0.165957	0.178978	0.165957	0.132776	0.214237	0.165957	0.165957	0.165957	0.165957	0.18708	0.18708	0.165957	0.18708	0.165957	0.165957	0.165957	0.165957	0.165957	NPH3 = F:PF03000 = NPH3 family
m01oak00661Ct-t01.1	699																									Ribosomal_S3_C KH_2 = D:PF00189 D:PF07650 = Ribosomal protein S3, C-terminal domain ~ KH domain
m01oak00662CC-t01.1	1314	3.71625e-09	5.26767e-08	3.47796e-09	0.0150163	0.0150163	2.91813e-09	3.2694e-09	0.0300477	3.2694e-09	3.2694e-09	2.91813e-09	0.0150163	2.76865e-09	3.08401e-09	3.08401e-09	3.2694e-09	3.08401e-09	3.47796e-09	3.08401e-09	2.91813e-09	2.91648e-09	2.91813e-09	3.2694e-09	3.08401e-09	eIF3_N PCI = D:PF09440 F:PF01399 = eIF3 subunit 6 N terminal domain ~ PCI domain	AT3G57290	EIF3E	eukaryotic translation initiation factor 3E	Encodes a protein that is found in not only the eif3 complex but also in association with subunits of the COP9 signalosome. eIF3e appears to be subjected to proteasome-dependent degradation that requires the PCI domain of eIF3e. The level of eIF3e present in cells appears to affect the rate of translation
m01oak00663cC-t01.1	552																									4x:EF-hand_1 3x:EF-hand_8 2x:EF-hand_7 4x:EF-hand_5 4x:EF-hand_6 = D:PF00036 D:PF13833 D:PF13499 D:PF13202 D:PF13405 = EF hand ~ EF-hand domain pair ~ EF-hand domain pair ~ EF hand ~ EF-hand domain	AT1G18210		Calcium-binding EF-hand family protein	Calcium-binding EF-hand family protein; FUNCTIONS IN: calcium ion binding; INVOLVED IN: biological_process unknown; LOCATED IN: plasma membrane, vacuole; EXPRESSED IN: 25 plant structures; EXPRESSED DURING: 13 growth stages; CONTAINS InterPro DOMAIN/s: EF-Hand 1, calcium-binding site (InterPro:IPR018247), EF-HAND 2 (InterPro:IPR018249), EF-hand-like domain (InterPro:IPR011992), Calcium-binding EF…
m01oak00664cC-t01.1	369																									ATP-synt_G = F:PF04718 = Mitochondrial ATP synthase g subunit
m01oak00665cC-t01.1	360																									14-3-3 = D:PF00244 = 14-3-3 protein
m01oak00666Ct-t01.1	285		0.0882805	0.0944786	0.0666832	0.0666832	0.110772	0.0944786	0.110772	0.0944786	0.0944786	0.0944786	0.0944786	0.0363624	0.110772	0.110772	0.0944786	0.110772	0.0944786	0.0944786	0.110772	0.0944786	0.0363624	0.0944786	0.110772
m01oak00667CC-t01.1	327																									Proteasome = D:PF00227 = Proteasome subunit
m01oak00668ct-t01.1	333																									Skp1 Skp1_POZ = D:PF01466 D:PF03931 = Skp1 family, dimerisation domain ~ Skp1 family, tetramerisation domain
m01oak00669CC-t01.1	1233	3.19815	6.38539	10	0.870764	10	10	10	10	10	10	3.78057	0.870764	10	10	10	2.18484	1.89168	10	10	10	4.37021	10	10	10	La RRM_5 = D:PF05383 D:PF13893 = La domain ~ RNA recognition motif. (a.k.a. RRM, RBD, or RNP domain)	AT5G46250		RNA-binding protein	RNA-binding protein; FUNCTIONS IN: RNA binding, nucleotide binding, nucleic acid binding; INVOLVED IN: RNA processing; LOCATED IN: ribonucleoprotein complex, nucleus; EXPRESSED IN: 24 plant structures; EXPRESSED DURING: 15 growth stages; CONTAINS InterPro DOMAIN/s: Winged helix-turn-helix transcription repressor DNA-binding (InterPro:IPR011991), RNA-binding protein Lupus La (InterPro:IPR006630), …
m01oak00670CT-t01.1	354
m01oak00671cC-t01.1	429		2.14426e-09		2.45939e-09		2.14347e-09		2.45939e-09	2.1162e-09	2.14347e-09		1.70076e-09	2.14347e-09	2.45939e-09	2.14347e-09	2.45939e-09	2.45939e-09	1.89774e-09	1.89693e-09		2.14347e-09	1.53959e-09		2.45939e-09	eIF-1a = D:PF01176 = Translation initiation factor 1A / IF-1
m01oak00672cT-t01.1	1590	0.176366	0.189596	0.161578	0.188126	0.217696	0.199385	0.188126	0.188126	0.182582	0.199385	0.188126	0.199385	0.199385	0.188126	0.215849	0.198643	0.182582	0.178051	0.199385	0.150661	0.182582	0.178154	0.199385	0.199385	TPR_19 3x:FKBP_C TPR_8 2x:TPR_11 2x:TPR_1 2x:TPR_2 = D:PF14559 D:PF00254 r:PF13181 r:PF13414 r:PF00515 r:PF07719 = Tetratricopeptide repeat ~ FKBP-type peptidyl-prolyl cis-trans isomerase ~ Tetratricopeptide repeat ~ TPR repeat ~ Tetratricopeptide repeat ~ Tetratricopeptide repeat	AT3G25230	ROF1	rotamase FKBP 1	Encodes a a high molecular weight member of the FK506 binding protein (FKBP) family. It has three FKBP12-like domains, tetratricopeptide repeats, and a putative calmodulin binding domain. Modulates thermotolerance by interacting with HSP90.1 and affecting the accumulation of HsfA2-regulated sHSPs
m01oak00673Cz-t01.1	204
m01oak00674cC-t01.1	1752	0.102343	0.0319094	0.0416469	0.0555428	0.0251894	0.0251894	0.0240726	0.0251894	0.0396283	0.0396283	0.0264124	0.0416592	0.0264124	0.0292448	0.0292448	0.0264124	0.0251894	0.0277217	0.0277578	0.0396283	0.0396075	0.0416469	0.0251894	0.0416469	TPR_16 TPR_7 3x:TPR_9 4x:TPR_8 3x:TPR_11 7x:TPR_1 7x:TPR_2 = r:PF13432 r:PF13176 r:PF13371 r:PF13181 r:PF13414 r:PF00515 r:PF07719 = Tetratricopeptide repeat ~ Tetratricopeptide repeat ~ Tetratricopeptide repeat ~ Tetratricopeptide repeat ~ TPR repeat ~ Tetratricopeptide repeat ~ Tetratricopeptide repeat	AT4G12400		stress-inducible protein, putative	stress-inducible protein, putative; FUNCTIONS IN: binding; INVOLVED IN: response to high light intensity, response to hydrogen peroxide, response to heat, response to stress; LOCATED IN: cellular_component unknown; EXPRESSED IN: 18 plant structures; EXPRESSED DURING: 7 growth stages; CONTAINS InterPro DOMAIN/s: Heat shock chaperonin-binding (InterPro:IPR006636), Tetratricopeptide TPR-1 (InterPro:…
m01oak00675cF-t01.1	897																									Cu-oxidase_3 Cu-oxidase = D:PF07732 D:PF00394 = Multicopper oxidase ~ Multicopper oxidase
m01oak00676cC-t01.1	207
m01oak00677sC-t01.1	672																									Proteasome = D:PF00227 = Proteasome subunit	AT3G60820	PBF1	N-terminal nucleophile aminohydrolases (Ntn hydrolases) superfamily protein	Encodes 20S proteasome beta subunit PBF1 (PBF1)
m01oak00679cf-t01.1	675	0.0933803	0.169176	0.141622	0.0939442	0.211169					0.160229	0.211169			0.282166	0.240529	0.119861		0.240692	0.123805				0.140986			AT3G12320		unknown protein	unknown protein; BEST Arabidopsis thaliana protein match is: unknown protein (TAIR:AT5G06980.4); Has 102 Blast hits to 102 proteins in 16 species: Archae - 0; Bacteria - 0; Metazoa - 0; Fungi - 0; Plants - 98; Viruses - 0; Other Eukaryotes - 4 (source: NCBI BLink)
m01oak00680cf-t01.1	561	2.99066e-09	1.28095e-05	2.68395e-09	0.0289169	2.98969e-09	2.6831e-09	0.0196268		0.0400796	0.0289714	2.2246e-09	0.0400796	0.0264398	0.0355221	0.0264398	0.028954	2.99066e-09	1.65138e-09	2.04824e-09	2.04889e-09	0.0264398	0.107455	1.65138e-09	2.04889e-09	Thaumatin = D:PF00314 = Thaumatin family	AT1G18250	ATLP-1	Pathogenesis-related thaumatin superfamily protein	encodes a thaumatin-like protein
m01oak00681CC-t01.1	1248	0.165873	0.174948	0.132723	0.189947	0.189947	0.297526	0.165965	0.155959	0.154885	0.199281	0.165826	0.177075	0.165903	0.177157	0.139158	0.165888	0.199224	0.165265	0.154884	0.165965	0.213466	0.177157	0.142305	0.213766	UAA TPT 2x:EamA = F:PF08449 F:PF03151 F:PF00892 = UAA transporter family ~ Triose-phosphate Transporter family ~ EamA-like transporter family	AT5G33320	CUE1	Glucose-6-phosphate/phosphate translocator-related	Encodes a plastid inner envelope protein PPT (phosphoenolpyruvate/phosphate translocator) that catalyzes the transport of phosphoenolpyruvate and phosphate across the inner envelope membrane of plastids
m01oak00682cC-t01.1	1173		0.0550527	0.0610333		0.0610333	0.0610333	0.0610333	0.0507987	0.0610333	0.0380054	0.043484	0.0610333	0.0507987				0.0507987	0.0610333	0.0610333		0.0507987			0.0610333	S-AdoMet_synt_C S-AdoMet_synt_M S-AdoMet_synt_N = D:PF02773 D:PF02772 D:PF00438 = S-adenosylmethionine synthetase, C-terminal domain ~ S-adenosylmethionine synthetase, central domain ~ S-adenosylmethionine synthetase, N-terminal domain	AT2G36880	MAT3	methionine adenosyltransferase 3	methionine adenosyltransferase 3 (MAT3); FUNCTIONS IN: copper ion binding, methionine adenosyltransferase activity; INVOLVED IN: one-carbon metabolic process, S-adenosylmethionine biosynthetic process; LOCATED IN: plasma membrane; EXPRESSED IN: 27 plant structures; EXPRESSED DURING: 17 growth stages; CONTAINS InterPro DOMAIN/s: S-adenosylmethionine synthetase (InterPro:IPR002133), S-adenosylmethi…
m01oak00683cC-t01.1	1584	7.35314e-09	1.42463e-08	1.05326e-08	5.23335e-09	1.05326e-08	6.67858e-09	9.20768e-09	8.17716e-09	0.0275815	9.20768e-09	3.83773e-09	5.23335e-09	5.64109e-09	7.35314e-09	5.64109e-09	5.23335e-09	7.35314e-09	5.64109e-09	1.05326e-08	8.17053e-09	8.17716e-09	9.20768e-09	7.35314e-09	6.67858e-09	Cpn60_TCP1 = F:PF00118 = TCP-1/cpn60 chaperonin family	AT5G20890		TCP-1/cpn60 chaperonin family protein	TCP-1/cpn60 chaperonin family protein; FUNCTIONS IN: unfolded protein binding, ATP binding; INVOLVED IN: protein folding, cellular protein metabolic process; LOCATED IN: anchored to plasma membrane, cell wall; EXPRESSED IN: 24 plant structures; EXPRESSED DURING: 14 growth stages; CONTAINS InterPro DOMAIN/s: Chaperonin Cpn60/TCP-1 (InterPro:IPR002423), Chaperone, tailless complex polypeptide 1 (In…
m01oak00684jC-t01.1	3150	0.311928	0.313624	0.331518	0.378997	0.312022	0.256861	0.378825	0.273043	0.312197	0.374532	0.242428	0.468264	0.331518	0.332899	0.225371	0.270345	0.312048	0.312022	0.312022	0.312022	0.262403	0.330324	0.374568	0.291381	2x:GDC-P Beta_elim_lyase = F:PF02347 F:PF01212 = Glycine cleavage system P-protein ~ Beta-eliminating lyase
m01oak00686cC-t01.1	1725	0.40138	0.329107	0.262898	0.266497	0.300756	0.34358	0.480351	0.300096	0.342495	0.261936	0.351145	0.299759	0.428422	0.33756	0.300399	0.342646	0.300063	0.451357	0.239644	0.34358	0.34322	0.400886	0.401182	0.266515	Cu-oxidase_2 Cu-oxidase_3 Cu-oxidase = D:PF07731 D:PF07732 D:PF00394 = Multicopper oxidase ~ Multicopper oxidase ~ Multicopper oxidase
m01oak00687cF-t01.1	231																									HSP70 = F:PF00012 = Hsp70 protein
m01oak00688CC-t01.1	1641																									Glyco_hydro_14 = D:PF01373 = Glycosyl hydrolase family 14	AT4G17090	CT-BMY	chloroplast beta-amylase	Encodes a beta-amylase targeted to the chloroplast. Transgenic BMY8 RNAi lines fail to accumulate maltose during cold shock suggesting that maltose accumulation coincides with BMY8 expression. Apart from maltose, the sugar content of the RNAi lines were similar to wildtype (glucose and sucrose unaffected)
m01oak00689Ci-t01.1	1944	0.0159328	9.25292e-09	4.53567e-09	4.30166e-09	4.79021e-09	4.53475e-09	4.79021e-09	4.53588e-09	4.79021e-09	4.79021e-09	4.53475e-09	4.79021e-09	4.79021e-09	4.79042e-09	4.79042e-09	4.53252e-09	4.79021e-09	4.30571e-09	4.53475e-09	0.0179502	4.53475e-09	4.79042e-09	4.79042e-09	4.53475e-09	HSP70 = F:PF00012 = Hsp70 protein
m01oak00690CC-t01.1	579
m01oak00691CT-t01.1	1182	0.0836871	0.0337164	0.0324265	0.0365261	0.0291468	0.0324265	0.0324265	0.0324265	0.0365261	0.0324265	0.0324265	0.0365261	0.0291468	0.0365261	0.0365261	0.0324265	0.0324265	0.0365261	0.0324265	0.0324265	0.0365261	0.0365261	0.0365261	0.0324265	Transketolase_N TPP_enzyme_C E1_dh = D:PF00456 D:PF02775 F:PF00676 = Transketolase, thiamine diphosphate binding domain ~ Thiamine pyrophosphate enzyme, C-terminal TPP binding domain ~ Dehydrogenase E1 component	AT1G01090	PDH-E1 ALPHA	pyruvate dehydrogenase E1 alpha	pyruvate dehydrogenase E1 alpha subunit
m01oak00692cC-t01.1	651	0.384043	0.322734	0.329022	0.291851	0.329022	0.329022	0.329022	0.291851	0.329022	0.329022	0.329022	0.395647	0.328553	0.291851	0.254823	0.291851	0.395647	0.329022	0.395647	0.291851	0.32856	0.329022	0.291851	0.329022		AT4G13200		unknown protein	unknown protein; FUNCTIONS IN: molecular_function unknown; INVOLVED IN: biological_process unknown; LOCATED IN: thylakoid, chloroplast thylakoid membrane, chloroplast, plastoglobule; EXPRESSED IN: 22 plant structures; EXPRESSED DURING: 13 growth stages; Has 97 Blast hits to 97 proteins in 46 species: Archae - 0; Bacteria - 65; Metazoa - 2; Fungi - 0; Plants - 28; Viruses - 0; Other Eukaryotes - 2…
m01oak00693cC-t01.1	429																									HTH_3 MBF1 = D:PF01381 F:PF08523 = Helix-turn-helix ~ Multiprotein bridging factor 1
m01oak00694CC-t01.1	1452	0.10551	0.102958	0.0933821	0.117338	0.117338	0.127817	0.127796	0.095833	0.0957955	0.0877198	0.117338	0.117338	0.117338	0.10551	0.105493	0.082241	0.117338	0.0616766	0.10551	0.10551	0.087734	0.0957955	0.087734	0.127796	PGK = D:PF00162 = Phosphoglycerate kinase
m01oak00695CC-t01.1	942																									3x:KH_3 3x:KH_1 = D:PF13014 D:PF00013 = KH domain ~ KH domain	AT5G04430	BTR1L	binding to TOMV RNA 1L (long form)	Gene model AT5G04430.1 produces active protein. (BTS1S). Binds to ToMV genomic RNA and prevents viral multiplication
m01oak00696cC-t01.1	1149	9.32624e-09	4.90189e-06							0.129701		7.98434e-09		0.107888		9.31971e-09		0.0648525	0.0461692		6.19514e-09		7.98496e-09	9.32624e-09	5.5689e-09	Peptidase_M16 Peptidase_M16_C = F:PF00675 D:PF05193 = Insulinase (Peptidase family M16) ~ Peptidase M16 inactive domain
m01oak00697cC-t01.1	375																									UCR_14kD = F:PF02271 = Ubiquinol-cytochrome C reductase complex 14kD subunit	AT5G25450		Cytochrome bd ubiquinol oxidase, 14kDa subunit	Cytochrome bd ubiquinol oxidase, 14kDa subunit; FUNCTIONS IN: ubiquinol-cytochrome-c reductase activity; INVOLVED IN: mitochondrial electron transport, ubiquinol to cytochrome c; LOCATED IN: mitochondrion, mitochondrial respiratory chain complex III, membrane; EXPRESSED IN: 21 plant structures; EXPRESSED DURING: 13 growth stages; CONTAINS InterPro DOMAIN/s: Cytochrome d ubiquinol oxidase, 14kDa s…
m01oak00700CF-t01.1	951		0.0363258	0.0348607	0.0284373	0.0348565	0.0284518	0.0284373	0.0284373	0.056901	0.0284518	0.0785707	0.0284373	0.044949	0.0284373	0.0785707	0.0626771	0.044949	0.0348607		0.0284518	0.0284373	0.0284373	0.0313279	0.0284373	malic = D:PF00390 = Malic enzyme, N-terminal domain
m01oak00701CC-t01.1	2409	0.0706191	0.14107	0.130641	0.108848	0.379588	0.474569	0.121153	0.101038	0.379552	0.284302	0.130585	0.152391	0.154322		0.0734064		0.0734064		0.0856275	0.0703027		0.117891	0.113183	0.108848	HATPase_c_3 HSP90 HATPase_c = D:PF13589 F:PF00183 D:PF02518 = Histidine kinase-, DNA gyrase B-, and HSP90-like ATPase ~ Hsp90 protein ~ Histidine kinase-, DNA gyrase B-, and HSP90-like ATPase	AT2G04030	CR88	Chaperone protein htpG family protein	Encodes a chloroplast-targeted 90-kDa heat shock protein located in the stroma involved in red-light mediated deetiolation response. Mutants are resistant to chlorate, have elongated hypocotyls in light, and affect the expression of NR2, CAB, and RBCS but NOT NR1 and NiR
m01oak00702CF-t01.1	738	0.0963237	0.113744	0.107894	0.107894	0.107894	0.129716	0.107894	0.107894	0.107894	0.0923072	0.129716	0.107894	0.129716	0.107894	0.107894	0.129716	0.129716	0.107894	0.107894	0.129716	0.107894	0.129716	0.0923072	0.129716	ADH_N = D:PF08240 = Alcohol dehydrogenase GroES-like domain
m01oak00703cC-t01.1	363
m01oak00705CC-t01.1	1059	0.11207	0.148708	0.128138	0.0994325	0.149101		0.213693	0.0994793	0.149278	0.170538	0.0994325	0.128138	0.149456	0.213871	0.149348	0.213847	0.213693	0.213847	0.0993857		0.112018	0.213847	0.128138	0.150032	Peptidase_C1_2 Inhibitor_I29 Peptidase_C1 = F:PF03051 D:PF08246 D:PF00112 = Peptidase C1-like family ~ Cathepsin propeptide inhibitor domain (I29) ~ Papain family cysteine protease	AT3G45310		Cysteine proteinases superfamily protein	Cysteine proteinases superfamily protein; FUNCTIONS IN: cysteine-type endopeptidase activity, cysteine-type peptidase activity; INVOLVED IN: proteolysis; LOCATED IN: endomembrane system; EXPRESSED IN: 22 plant structures; EXPRESSED DURING: 13 growth stages; CONTAINS InterPro DOMAIN/s: Peptidase C1A, papain (InterPro:IPR013128), Proteinase inhibitor I29, cathepsin propeptide (InterPro:IPR013201), …
m01oak00706cC-t01.1	699																									DUF599 = F:PF04654 = Protein of unknown function, DUF599
m01oak00707cC-t01.1	858	0.0264442	3.61524e-09	3.41591e-09	3.73258e-09	3.73258e-09	3.73258e-09	3.73258e-09	3.73258e-09	3.41446e-09	3.73258e-09	3.73258e-09	3.73258e-09	3.73258e-09	3.41591e-09	3.14795e-09	3.73258e-09	3.73258e-09	3.73258e-09	3.73258e-09	3.41591e-09	3.73258e-09	3.41591e-09	3.73258e-09	3.41591e-09	MitMem_reg JAB = F:PF13012 F:PF01398 = Maintenance of mitochondrial structure and function ~ JAB1/Mov34/MPN/PAD-1 ubiquitin protease	AT2G39990	EIF2	eukaryotic translation initiation factor 2	translation initiation factor eIF2 p47 subunit homolog
m01oak00708CC-t01.1	1614	0.0322995	0.0360378	0.0382123	0.0382057	0.0277993	0.0399033	0.0382002	0.0417546	0.0265869	0.054204	0.0366391	0.0304078	0.0351981	0.0382057	0.0254332	0.0382062	0.0366391	0.0361641	0.0382293	0.0278245	0.039897	0.0398604	0.0382057	0.0382002	DAHP_synth_2 = F:PF01474 = Class-II DAHP synthetase family	AT1G22410		Class-II DAHP synthetase family protein	Class-II DAHP synthetase family protein; FUNCTIONS IN: 3-deoxy-7-phosphoheptulonate synthase activity; INVOLVED IN: aromatic amino acid family biosynthetic process; LOCATED IN: membrane; EXPRESSED IN: 23 plant structures; EXPRESSED DURING: 15 growth stages; CONTAINS InterPro DOMAIN/s: DAHP synthetase, class II (InterPro:IPR002480); BEST Arabidopsis thaliana protein match is: 3-deoxy-D-arabino-hep…
m01oak00709cF-t01.1	1065	0.102448	0.0657411	0.0770741	0.0578075	0.0615002	0.0578075	0.0578075	0.0771002	0.0771002	0.0726894	0.0578075	0.0726894	0.0578075	0.077109	0.0770741	0.0726894	0.0578075	0.0578075	0.0615002	0.0820161	0.0578075	0.0578075	0.0726894	0.0578075		AT5G39570		unknown protein	FUNCTIONS IN: molecular_function unknown; INVOLVED IN: biological_process unknown; LOCATED IN: cytosol, nucleus; EXPRESSED IN: 25 plant structures; EXPRESSED DURING: 14 growth stages; BEST Arabidopsis thaliana protein match is: glycine-rich protein (TAIR:AT3G29075.1); Has 30201 Blast hits to 17322 proteins in 780 species: Archae - 12; Bacteria - 1396; Metazoa - 17338; Fungi - 3422; Plants - 5037;…
m01oak00710cf-t01.1	426																									MSP = F:PF01716 = Manganese-stabilising protein / photosystem II polypeptide	AT3G50820	PSBO2	photosystem II subunit O-2	Encodes a protein which is an extrinsic subunit of photosystem II and which has been proposed to play a central role in stabilization of the catalytic manganese cluster. In Arabidopsis thaliana the PsbO proteins are encoded by two genes: psbO1 and psbO2. PsbO2 is the minor isoform in the wild-type. Mutants defective in this gene have been shown to be affected in the dephosphorylation of the D1 pr…
m01oak00711CC-t01.1	546																									SRPRB Gtr1_RagA Ras Miro Arf MMR_HSR1 = F:PF09439 F:PF04670 D:PF00071 F:PF08477 D:PF00025 F:PF01926 = Signal recognition particle receptor beta subunit ~ Gtr1/RagA G protein conserved region ~ Ras family ~ Miro-like protein ~ ADP-ribosylation factor family ~ 50S ribosome-binding GTPase
m01oak00712CC-t01.1	1479	0.0412853	0.119961							0.123928	0.14473	0.173851	0.0964583										0.0825948			Catalase-rel Catalase = F:PF06628 D:PF00199 = Catalase-related immune-responsive ~ Catalase	AT4G35090	CAT2	catalase 2	Encodes a peroxisomal catalase, highly expressed in bolts and leaves. mRNA expression patterns show circadian regulation with mRNA levels being high in the subjective early morning. Loss of function mutations have increased H2O2 levels and increased H2O2 sensitivity. Mutants accumulate more toxic ions yet show decreased sensitivity to Li+. This decreased sensitivity is most likely due to an insen…
m01oak00713cC-t01.1	798	0.352722	0.309112	0.352862		0.22094	0.117602	0.293975	0.58887	0.147277	0.294202	0.58887		0.393593				0.294563		0.147298	0.662746	0.537728		0.295033			AT1G04940	TIC20	translocon at the inner envelope membrane of chloroplasts 20	Tic20 is believed to function as a component of the protein-conducting channel at the inner envelope membrane. Genes AT1G04940 and AT1G04945 were switched for the TAIR7 genome release to give consistency with MIPs annotation
m01oak00714cf-t01.1	588
m01oak00715cC-t01.1	753	4.34186e-09	7.87425e-09	3.89835e-09	3.89835e-09	3.89835e-09	3.89835e-09	3.89835e-09	3.89835e-09	3.89835e-09	3.17811e-09	3.89835e-09	3.50094e-09	3.89835e-09	3.89835e-09	3.89835e-09	3.89835e-09	0.0340838	3.89835e-09	3.89835e-09	3.89835e-09	3.17578e-09	3.89835e-09	3.89835e-09	3.89835e-09	Proteasome_A_N Proteasome = D:PF10584 D:PF00227 = Proteasome subunit A N-terminal signature ~ Proteasome subunit	AT3G22110	PAC1	20S proteasome alpha subunit C1	Encodes the alpha-3 subunit of 20s proteasome
m01oak00716cT-t01.1	918	0.0963055	0.0971159	0.12085	0.0891629	0.0891629	0.0770176	0.0891629	0.116424	0.111623	0.116755	0.219791	0.161843	0.121126	0.0725398	0.0620053	0.0620053	0.105907	0.0770176	0.0669232	0.0826566	0.146344	0.0826566	0.0967534	0.082692	NAF Kinase-like Pkinase Pkinase_Tyr = D:PF03822 F:PF14531 D:PF00069 D:PF07714 = NAF domain ~ Kinase-like ~ Protein kinase domain ~ Protein tyrosine kinase
m01oak00717cC-t01.1	615	3.52722e-09	6.41882e-09		2.80825e-09	2.80825e-09	2.80825e-09	3.1278e-09	2.54483e-09	2.80825e-09	2.80825e-09	2.80825e-09	2.80825e-09	2.80825e-09	2.80825e-09	2.80825e-09	2.80825e-09	2.80825e-09	2.80825e-09		2.80825e-09	2.80825e-09	0.0301297	3.1278e-09	3.52722e-09	Proteasome = D:PF00227 = Proteasome subunit
m01oak00718cC-t01.1	651	0.0459836	0.0537624																						0.0537624	Cyt-b5 = D:PF00173 = Cytochrome b5-like Heme/Steroid binding domain	AT3G48890	MAPR3	membrane-associated progesterone binding protein 3	putative progesterone-binding protein homolog (Atmp2) mRNA
m01oak00719cC-t01.1	1170	0.120588	0.140246	0.153462	0.153462	0.153462	0.143649	0.13504	0.153462	0.13504	0.122927	0.143649	0.153462	0.154266	0.143701	0.143649	0.127387	0.143701	0.143649	0.143649	0.122773	0.143649	0.122927	0.115559	0.143649	XPC-binding 2x:UBA Rad60-SLD ubiquitin = D:PF09280 D:PF00627 F:PF11976 D:PF00240 = XPC-binding domain ~ UBA/TS-N domain ~ Ubiquitin-2 like Rad60 SUMO-like ~ Ubiquitin family
m01oak00720cC-t01.1	1800	0.0707224	0.0534919	0.0573397	0.0612114	0.0612114	0.0612359	0.0612114	0.0612114	0.0359403	0.0382325	0.0573397	0.0612114	0.0382276	0.0656361	0.038238	0.0471526	0.0611948	0.0611948	0.0766722	0.0816468	0.0407919	0.0656361	0.0382221	0.0408029	ABC_tran_2 AAA_21 2x:ABC_tran = D:PF12848 D:PF13304 D:PF00005 = ABC transporter ~ AAA domain ~ ABC transporter	AT5G60790	GCN1	ABC transporter family protein	member of GCN subfamily
m01oak00721cC-t01.1	273		0.569397	0.558263	0.558263	0.558263		0.558263				0.558263	0.558263	0.558263				0.558263	0.558263	0.558263	0.558263	0.641022	0.558263		0.641022
m01oak00722cf-t01.1	357																									W2 = F:PF02020 = eIF4-gamma/eIF5/eIF2-epsilon
m01oak00723cC-t01.1	438																									RRM_5 RRM_6 RRM_1 = D:PF13893 D:PF14259 D:PF00076 = RNA recognition motif. (a.k.a. RRM, RBD, or RNP domain) ~ RNA recognition motif (a.k.a. RRM, RBD, or RNP domain) ~ RNA recognition motif. (a.k.a. RRM, RBD, or RNP domain)	AT5G54580		RNA-binding (RRM/RBD/RNP motifs) family protein	RNA-binding (RRM/RBD/RNP motifs) family protein; FUNCTIONS IN: RNA binding, nucleotide binding, nucleic acid binding; INVOLVED IN: biological_process unknown; EXPRESSED IN: 22 plant structures; EXPRESSED DURING: 13 growth stages; CONTAINS InterPro DOMAIN/s: RNA recognition motif, RNP-1 (InterPro:IPR000504), Nucleotide-binding, alpha-beta plait (InterPro:IPR012677); BEST Arabidopsis thaliana prote…
m01oak00724Ci-t01.1	459																										AT1G22450	COX6B	cytochrome C oxidase 6B	subunit 6b of cytochrome c oxidase
m01oak00725CC-t01.1	1296	0.0193418	0.0297698	0.0374623	0.0260355	0.034607	0.0321301	0.0239772	0.0238815	0.0310014	0.0390666	0.0499668	0.0199732	0.0213285	0.0390666	0.0374623	0.0479872	0.0239794	0.0374623	0.0229711	0.0229711	0.0390666	0.0248646	0.0238815	0.0214249	RmlD_sub_bind Polysacc_synt_2 NAD_binding_4 3Beta_HSD Epimerase adh_short = D:PF04321 F:PF02719 F:PF07993 F:PF01073 F:PF01370 D:PF00106 = RmlD substrate binding domain ~ Polysaccharide biosynthesis protein ~ Male sterility protein ~ 3-beta hydroxysteroid dehydrogenase/isomerase family ~ NAD dependent epimerase/dehydratase family ~ short chain dehydrogenase	AT4G30440	GAE1	UDP-D-glucuronate 4-epimerase 1	UDP-D-glucuronate 4-epimerase
m01oak00726cC-t01.1	1542	0.253209	0.127575	0.126226	0.126226	0.126226	0.126226	0.126226	0.126226	0.157814		0.126226	0.126226	0.126226	0.126226	0.126226	0.126226	0.126226	0.126226	0.126226	0.126226	0.126226	0.126226	0.126226	0.126226	3x:HMG_box 3x:HMG_box_2 = D:PF00505 D:PF09011 = HMG (high mobility group) box ~ HMG-box domain
m01oak00727cC-t01.1	1164	0.0527511	2.18203e-05								0.0870891			0.0645235			8.72482e-09	8.69107e-09	0.029033		8.72482e-09					Polysacc_synt_2 3Beta_HSD Epimerase = F:PF02719 F:PF01073 F:PF01370 = Polysaccharide biosynthesis protein ~ 3-beta hydroxysteroid dehydrogenase/isomerase family ~ NAD dependent epimerase/dehydratase family
m01oak00728cf-t01.1	771	0.492115	0.632869	0.692841	0.692841	0.41174	0.694596	0.778557	0.616287	0.692841	0.772148	0.692841		0.308233	0.616287	0.692841	0.692841	0.618753	0.692841	0.553243	0.692841	0.692841	0.618753	0.692841	0.618753	Methyltransf_11 = D:PF08241 = Methyltransferase domain
m01oak00729cC-t01.1	894	0.213378	0.235445	0.256522	0.219706	0.218704	0.205455	0.230424	0.359439	0.263512	0.175166	0.218704	0.218704	0.175166	0.263086	0.26312	0.256522	0.218704	0.307938	0.218704	0.218704	0.26312	0.131527	0.360277	0.262574	ThylakoidFormat = F:PF11264 = Thylakoid formation protein	AT2G20890	PSB29	photosystem II reaction center PSB29 protein	Chloroplast-localized Thylakoid formation1 gene product involved in vesicle-mediated formation of thylakoid membranes. Thf1 antisense lines contain abnormal chloroplasts early in leaf development (chloroplasts have loosely stacked thylakoid membranes). Expression was induced in the light and decreased under dark conditions. G-alpha interaction partner that functions downstream of the plasma membr…
m01oak00730CC-t01.1	1695	0.127493	0.109641	0.0976705	0.131578	0.097781	0.119734	0.114663	0.133437	0.102645	0.146895	0.108021	0.0977965	0.0927172	0.102629	0.0929724	0.139329	0.0800886	0.132069	0.117339	0.0932687	0.139262	0.0927927	0.0978097	0.114556	Cu-oxidase_2 Cu-oxidase_3 Cu-oxidase = D:PF07731 D:PF07732 D:PF00394 = Multicopper oxidase ~ Multicopper oxidase ~ Multicopper oxidase
m01oak00731CC-t01.1	2097	0.10412	0.186591		0.251374	0.104461			0.251374		0.157007	0.188534			0.251431	0.188534		0.188534	0.157007							GUCT DEAD Helicase_C = D:PF08152 D:PF00270 F:PF00271 = GUCT (NUC152) domain ~ DEAD/DEAH box helicase ~ Helicase conserved C-terminal domain	AT5G62190	PRH75	DEAD box RNA helicase (PRH75)	DEAD/DEAH box RNA helicase PRH75
m01oak00732cI-t01.1	843																									Pollen_Ole_e_I = F:PF01190 = Pollen proteins Ole e I like	AT5G15780		Pollen Ole e 1 allergen and extensin family protein	Pollen Ole e 1 allergen and extensin family protein; FUNCTIONS IN: molecular_function unknown; INVOLVED IN: biological_process unknown; LOCATED IN: endomembrane system; EXPRESSED IN: 14 plant structures; EXPRESSED DURING: 10 growth stages; CONTAINS InterPro DOMAIN/s: Pollen Ole e 1 allergen/extensin (InterPro:IPR006041); Has 85252 Blast hits to 38354 proteins in 1825 species: Archae - 258; Bacter…
m01oak00733Ct-t01.1	681		0.124489					0.152585									0.101567									2x:Ribosomal_L6 = D:PF00347 = Ribosomal protein L6	AT1G05190	emb2394	Ribosomal protein L6 family	embryo defective 2394 (emb2394); FUNCTIONS IN: structural constituent of ribosome, rRNA binding; INVOLVED IN: translation, embryo development ending in seed dormancy; LOCATED IN: chloroplast stroma, chloroplast, large ribosomal subunit, membrane, chloroplast envelope; EXPRESSED IN: 24 plant structures; EXPRESSED DURING: 13 growth stages; CONTAINS InterPro DOMAIN/s: Ribosomal protein L6 (InterPro:…
m01oak00734Cz-t01.1	453	0.0631981	0.0747434	0.0632686	0.0952064	0.0632686	0.0632686	0.0632686	0.0632686	0.0949943	0.0632686	0.0949943	0.0632686	0.0632686	0.0632686	0.0952064	0.0949943	0.0632686	0.0632686	0.0951003	0.0949943	0.0632686	0.0952064	0.0951003	0.0632686
m01oak00735Ci-t01.1	426	1.47842	1.98214	2.20963	1.84683		2.21412	1.84683	1.84683	1.84683	2.2231	1.84683	2.21636	1.84683		1.84683	2.21412	1.84683		2.21412		1.84683	1.84683	1.84683	2.21412
m01oak00737sC-t01.1	438																									ATP-synt_B = F:PF00430 = ATP synthase B/B' CF(0)	AT4G32260		ATPase, F0 complex, subunit B/B', bacterial/chloroplast	ATPase, F0 complex, subunit B/B', bacterial/chloroplast; FUNCTIONS IN: hydrogen ion transmembrane transporter activity; INVOLVED IN: defense response to bacterium; LOCATED IN: thylakoid, chloroplast thylakoid membrane, chloroplast, membrane, chloroplast envelope; EXPRESSED IN: 23 plant structures; EXPRESSED DURING: 14 growth stages; CONTAINS InterPro DOMAIN/s: ATPase, F0 complex, subunit B/B', ba…
m01oak00738CT-t01.1	981	0.174187	0.132966			0.11606							0.11606												0.174526
m01oak00739Cz-t01.1	252
m01oak00740jC-t01.1	1230		8.08551e-09															8.08551e-09								Pkinase Pkinase_Tyr = D:PF00069 D:PF07714 = Protein kinase domain ~ Protein tyrosine kinase
m01oak00741jC-t01.1	621	0.080119	0.175169			0.139969					0.1658	0.168103	0.224251	0.140597				0.0926005	0.111792	0.224666	0.279836			0.282086	0.211003	HMG_box HMG_box_2 = D:PF00505 D:PF09011 = HMG (high mobility group) box ~ HMG-box domain	AT5G23420	HMGB6	high-mobility group box 6	Encodes HMGB6, a protein belonging to the subgroup of HMGB (high mobility group B) proteins. Localized in the nucleus. Binds to supercoiled DNA in vitro. HMGB6 is phosphorylated by protein kinase CK2alpha within its acidic C-terminal domain
m01oak00742CC-t01.1	2769	0.0892816	0.0791246	0.0828328	0.0892816	0.0772939	0.0892816	0.0772971	0.0772971	0.0772971	0.0892816	0.0966444	0.0772971	0.0681296	0.111558	0.0892816	0.0772971	0.0681296	0.111619	0.0772971	0.0681324	0.0456471	0.0772971	0.0772971	0.0643124	Coatomer_WDAD 4x:WD40 = F:PF04053 r:PF00400 = Coatomer WD associated region ~ WD domain, G-beta repeat	AT1G52360		Coatomer, beta' subunit	Coatomer, beta' subunit; FUNCTIONS IN: structural molecule activity; INVOLVED IN: intracellular protein transport, vesicle-mediated transport; LOCATED IN: membrane coat, COPI vesicle coat; EXPRESSED IN: 24 plant structures; EXPRESSED DURING: 13 growth stages; CONTAINS InterPro DOMAIN/s: WD40 repeat 2 (InterPro:IPR019782), Coatomer, WD associated region (InterPro:IPR006692), Cytochrome cd1-nitrite…
m01oak00743JC-t01.1	1776	0.113153	0.195064	0.363694	0.134105	0.252212	0.172703	0.172703	0.188838	0.18885	0.167746	0.16773	0.18885	0.16773	0.188682	0.201394	0.252212	0.172714	0.120596	0.134105	0.302698	0.150992	0.252212	0.259358	0.259358	EMP70 = F:PF02990 = Endomembrane protein 70	AT1G10950	TMN1	transmembrane nine 1	Encodes an Arabidopsis Transmembrane nine (TMN) protein. Transmembrane nine (TM9) proteins are localized in the secretory pathway of eukaryotic cells and are involved in cell adhesion and phagocytosis
m01oak00744JC-t01.1	708	0.173569	0.135908					0.105256				0.126056									0.189202					Ribosomal_S3_C KH_2 = D:PF00189 D:PF07650 = Ribosomal protein S3, C-terminal domain ~ KH domain
m01oak00745cC-t01.1	1002	0.0969717	0.0608013	0.0606042	0.0606042	0.0605971	0.0574923	0.0718882	0.0606042	0.0640691	0.0574923	0.0546704	0.0574923	0.0606042	0.0801211	0.0574923	0.052111	0.0606042	0.052111	0.0574923	0.0640691	0.0546704	0.0574923	0.0640691	0.0801211	2x:DUF793 = F:PF05633 = Protein of unknown function (DUF793)	AT2G46080		unknown protein	CONTAINS InterPro DOMAIN/s: Protein BYPASS related (InterPro:IPR008511); BEST Arabidopsis thaliana protein match is: Protein of unknown function (DUF793) (TAIR:AT1G01550.2); Has 153 Blast hits to 139 proteins in 20 species: Archae - 0; Bacteria - 2; Metazoa - 1; Fungi - 0; Plants - 150; Viruses - 0; Other Eukaryotes - 0 (source: NCBI BLink)
m01oak00746CC-t01.1	309																									Cystatin = D:PF00031 = Cystatin domain
m01oak00748ci-t01.1	207
m01oak00749cC-t01.1	1617	0.106428	0.0505444	0.0578888	0.0578888	0.0868569	0.0289536	0.0530113	0.0868057	0.0578888	0.0289536	0.0318576	0.0289536	0.0354461	0.0868569	0.0709117	0.0354461	0.0399083	0.0578888	0.0354461	0.0578888	0.0578888	0.0708699	0.0578888	0.0579229	GlutR_dimer GlutR_N OCD_Mu_crystall Shikimate_DH F420_oxidored NAD_binding_2 = D:PF00745 D:PF05201 F:PF02423 F:PF01488 F:PF03807 D:PF03446 = Glutamyl-tRNAGlu reductase, dimerisation domain ~ Glutamyl-tRNAGlu reductase, N-terminal domain ~ Ornithine cyclodeaminase/mu-crystallin family ~ Shikimate / quinate 5-dehydrogenase ~ NADP oxidoreductase coenzyme F420-dependent ~ NAD binding domain of 6-phos…	AT1G58290	HEMA1	Glutamyl-tRNA reductase family protein	Encodes a protein with glutamyl-tRNA reductase (GluTR) activity, catalyzing the NADPH-dependent reduction of Glu-tRNA(Glu) to glutamate 1-semialdehyde (GSA) with the release of free tRNA(Glu). It is involved in the early steps of chlorophyll biosynthesis
m01oak00750cT-t01.1	492																									zf-CCHC RRM_1 = D:PF00098 D:PF00076 = Zinc knuckle ~ RNA recognition motif. (a.k.a. RRM, RBD, or RNP domain)
m01oak00751cC-t01.1	429	2.05432e-09	2.6425e-09	2.66068e-09	2.66068e-09	2.31961e-09	2.66068e-09	2.66068e-09	2.66068e-09	2.66068e-09		2.66068e-09	2.66068e-09	2.66068e-09	2.66068e-09	2.66068e-09	2.66068e-09	2.66068e-09	2.66068e-09	2.66068e-09	2.66068e-09	2.66068e-09		2.66068e-09	2.66068e-09	DIM1 Thioredoxin = D:PF02966 D:PF00085 = Mitosis protein DIM1 ~ Thioredoxin	AT5G08290	YLS8	mRNA splicing factor, thioredoxin-like U5 snRNP	Encodes Dim1 homolog
m01oak00752Cz-t01.1	288
m01oak00753cC-t01.1	2085		0.0852545				0.0890822									0.0815914										Peptidase_M41 AAA_5 AAA = F:PF01434 D:PF07728 F:PF00004 = Peptidase family M41 ~ AAA domain (dynein-related subfamily) ~ ATPase family associated with various cellular activities (AAA)	AT2G30950	VAR2	FtsH extracellular protease family	Metalloprotease that functions in thylakoid membrane biogenesis. Involved in the repair of PSII following damaged incurred during photoinhibition. Forms a complex with VAR1. Mutants show a variegated phenotype, which decreases during development. Transcript and protein levels increase with light intensity
m01oak00754cC-t01.1	753	0.104292	0.0838364	0.0976964	0.0780104	0.0859094	0.0671266	0.0965509	0.0859094	0.0524116	0.08967	0.0965509	0.0781613	0.0671266	0.0965509	0.11454	0.0965509	0.0780104	0.0671266	0.0965509	0.120915	0.0859094	0.0524116	0.0671266	0.12076	Bax1-I = F:PF01027 = Inhibitor of apoptosis-promoting Bax1	AT4G15470		Bax inhibitor-1 family protein	Bax inhibitor-1 family protein; CONTAINS InterPro DOMAIN/s: Inhibitor of apoptosis-promoting Bax1 related (InterPro:IPR006214); BEST Arabidopsis thaliana protein match is: Bax inhibitor-1 family protein (TAIR:AT1G03070.2); Has 30201 Blast hits to 17322 proteins in 780 species: Archae - 12; Bacteria - 1396; Metazoa - 17338; Fungi - 3422; Plants - 5037; Viruses - 0; Other Eukaryotes - 2996 (source:…
m01oak00755cC-t01.1	1359	0.250811	0.0563217		0.0476455			0.0556414			0.0476455	0.0476455								0.0953223			0.0556414			CP12 Gp_dh_N Gp_dh_C = F:PF02672 D:PF00044 D:PF02800 = CP12 domain ~ Glyceraldehyde 3-phosphate dehydrogenase, NAD binding domain ~ Glyceraldehyde 3-phosphate dehydrogenase, C-terminal domain	AT1G42970	GAPB	glyceraldehyde-3-phosphate dehydrogenase B subunit	Encodes chloroplast localized glyceraldehyde-3-phosphate dehydrogenase that can use both NADH and NADPH to reduce 1,3-diphosphate glycerate. It forms A2B2 heterotetramers with GapA forms of the GADPH enzyme. These complexes are active in the light under reducing conditions, but show reduced NADPH-dependent activity in response to oxidized thioredoxins and increased NAD(H)/NADP(H) ratios due to th…
m01oak00756CC-t01.1	711	0.035612	0.0454734	0.0919769	0.0356179	0.035612	0.0401425	0.0459748	0.0356062	0.0290125	0.0459748	0.0710781	0.0459748	0.0804023	0.0401425	0.0458146	0.0401491	0.0804023	0.0459615	0.035612	0.0290173	0.0459748	0.0459748	0.0459748	0.0401491	Proteasome = D:PF00227 = Proteasome subunit	AT4G31300	PBA1	N-terminal nucleophile aminohydrolases (Ntn hydrolases) superfamily protein	Encodes 20S proteasome subunit PBA1 (PBA1)
m01oak00757CC-t01.1	1626	0.161988	0.126872	0.117369	0.134291	0.179693	0.107742	0.11726	0.129216	0.129216	0.129216	0.117369	0.117369	0.161345	0.129216	0.117369	0.146836	0.176354	0.129216	0.0968853	0.129216	0.129216	0.096871	0.117369	0.117369	Aldedh = F:PF00171 = Aldehyde dehydrogenase family	AT3G48000	ALDH2B4	aldehyde dehydrogenase 2B4	Encodes a putative (NAD+) aldehyde dehydrogenase
m01oak00758CC-t01.1	1137	0.443541	0.378607	0.379641	0.331749	0.379641	0.379641	0.379641	0.421613	0.379641	0.379641	0.379641	0.379641	0.379641	0.379641	0.379641	0.331749	0.379641	0.379641	0.379641	0.379641	0.379641	0.379641	0.379641	0.421613	SGS CS TPR_9 TPR_11 2x:TPR_1 2x:TPR_2 = D:PF05002 D:PF04969 r:PF13371 r:PF13414 r:PF00515 r:PF07719 = SGS domain ~ CS domain ~ Tetratricopeptide repeat ~ TPR repeat ~ Tetratricopeptide repeat ~ Tetratricopeptide repeat
m01oak00758CC-t01.2	273		2.87133				2.87133
m01oak00759cC-t01.1	1236		0.180682	0.15598	0.224051		0.195897	0.17029	0.15598	0.15598	0.17029			0.17029	0.17029	0.195897	0.15598	0.182129	0.224051	0.224051	0.224051	0.15598	0.15598	0.195897	0.182129	Hydrolase_3 Cation_ATPase_C Hydrolase = D:PF08282 F:PF00689 D:PF00702 = haloacid dehalogenase-like hydrolase ~ Cation transporting ATPase, C-terminus ~ haloacid dehalogenase-like hydrolase
m01oak00760Jt-t01.1	1413	0.065908	0.044281	0.0493799	0.0329126	0.0329126	0.0310498	0.0525282	0.0329126	0.0601594	0.0329126	0.0350082	0.0700335	0.0802306	0.0329126	0.0350082	0.0350082	0.0350082	0.0776169	0.0329126	0.0465719	0.0601594	0.052524	0.0494739	0.0560872	Bromodomain = D:PF00439 = Bromodomain
m01oak00761cT-t01.1	402																									ADH_zinc_N = F:PF00107 = Zinc-binding dehydrogenase
m01oak00762cC-t01.1	738																									eIF-6 = F:PF01912 = eIF-6 family	AT3G55620	emb1624	Translation initiation factor IF6	embryo defective 1624 (emb1624); FUNCTIONS IN: ribosome binding, translation initiation factor activity; INVOLVED IN: translational initiation, embryo development ending in seed dormancy; LOCATED IN: nucleolus; EXPRESSED IN: 24 plant structures; EXPRESSED DURING: 15 growth stages; CONTAINS InterPro DOMAIN/s: Translation initiation factor IF6 (InterPro:IPR002769); BEST Arabidopsis thaliana protein…
m01oak00764CC-t01.1	2160	0.032636	0.0871367		0.0934013	0.122444	0.0817055	0.13042	0.081648	0.122491	0.122444	0.0408465	0.0934013			0.145002		0.140184	0.0408311	0.145002	0.0362715	0.122491			0.0362851	Peptidase_M41 AAA = F:PF01434 F:PF00004 = Peptidase family M41 ~ ATPase family associated with various cellular activities (AAA)
m01oak00765CC-t01.1	1131																									Actin = F:PF00022 = Actin
m01oak00766Ct-t01.1	585																									Ribosomal_L22 = D:PF00237 = Ribosomal protein L22p/L17e	ATCG00810	RPL22	ribosomal protein L22	encodes a chloroplast ribosomal protein L22, a constituent of the large subunit of the ribosomal complex
m01oak00767cC-t01.1	1374		0.118525	0.101774	0.1223	0.183689	0.10181	0.229624	0.0871744			0.10181	0.152764	0.130839	0.0871432	0.0761977	0.229706	0.0871744		0.0871744	0.101971	0.10181		0.10181	0.183442	4x:WD40 = r:PF00400 = WD domain, G-beta repeat
m01oak00769cC-t01.1	1947	0.0440555	0.0353714	0.0307712	0.0307712	0.0558913	0.0767731	0.0342153	0.0307712	0.0342153	0.0307712	0.0307712	0.0342153	0.0307712	0.0615256	0.0342153	0.0307712	0.0307712	0.0342153	0.0307712	0.0307712	0.0307712	0.0385204	0.0307712	0.0342153	PABP 4x:RRM_5 4x:RRM_6 4x:RRM_1 = F:PF00658 D:PF13893 D:PF14259 D:PF00076 = Poly-adenylate binding protein, unique domain ~ RNA recognition motif. (a.k.a. RRM, RBD, or RNP domain) ~ RNA recognition motif (a.k.a. RRM, RBD, or RNP domain) ~ RNA recognition motif. (a.k.a. RRM, RBD, or RNP domain)	AT4G34110	PAB2	poly(A) binding protein 2	Putative poly-A binding protein. Member of a gene family. Expressed in stele and root meristem and post-fertilization ovules. Member of the class II family of PABP proteins
m01oak00770cC-t01.1	627	0.0904052	0.0061879	0.080195	0.080195	0.0359798	0.0652359	0.0720266	0.040068	0.0652359	0.0720266	0.0720266	2.96322e-09	2.96364e-09	0.0326412	0.080195	0.0653432	0.0597735	0.080195	0.0720266	0.107963	0.0359868	0.0904052	2.96364e-09	0.0325877	Ribosomal_S9 = F:PF00380 = Ribosomal protein S9/S16	AT1G74970	RPS9	ribosomal protein S9	ribosomal protein S9, nuclear encoded component of the chloroplast ribosome
m01oak00771CC-t01.1	492																										AT5G16660		unknown protein	unknown protein; FUNCTIONS IN: molecular_function unknown; INVOLVED IN: biological_process unknown; LOCATED IN: chloroplast thylakoid membrane, chloroplast, membrane, chloroplast envelope; EXPRESSED IN: 23 plant structures; EXPRESSED DURING: 14 growth stages; BEST Arabidopsis thaliana protein match is: unknown protein (TAIR:AT3G02900.1); Has 30201 Blast hits to 17322 proteins in 780 species: Arch…
m01oak00772CT-t01.1	270																										AT1G67350		unknown protein	unknown protein; Has 2 Blast hits to 2 proteins in 1 species: Archae - 0; Bacteria - 0; Metazoa - 0; Fungi - 0; Plants - 2; Viruses - 0; Other Eukaryotes - 0 (source: NCBI BLink)
m01oak00773CC-t01.1	1593	0.0242681	0.0200987	0.0185104	0.0196833	0.0185063	0.0174652	0.0174639	0.0209874	0.0185063	0.0196833	0.0185104	0.0196715	0.0185104	0.0185104	0.0184952	0.0209999	0.0196833	0.0210015	0.0242772	0.0196833	0.0196715	0.0165277	0.0196715	0.0485607	Peptidase_M16 Peptidase_M16_C = F:PF00675 D:PF05193 = Insulinase (Peptidase family M16) ~ Peptidase M16 inactive domain	AT3G02090	MPPBETA	Insulinase (Peptidase family M16) protein	MPPBETA; FUNCTIONS IN: metalloendopeptidase activity, zinc ion binding; INVOLVED IN: proteolysis; LOCATED IN: in 11 components; EXPRESSED IN: 27 plant structures; EXPRESSED DURING: 17 growth stages; CONTAINS InterPro DOMAIN/s: Peptidase M16, zinc-binding site (InterPro:IPR001431), Peptidase M16, C-terminal (InterPro:IPR007863), Peptidase M16, N-terminal (InterPro:IPR011765), Metalloenzyme, LuxS/M…
m01oak00775CC-t01.1	753	0.0707017	0.170807	0.141437	0.223023	0.177013	0.274285	0.159013	0.239556	0.141437	0.177013	0.191049	0.199543	0.141437	0.177013	0.159013	0.127055	0.127055	0.177013	0.199512	0.199448	0.141437	0.199448	0.144286	0.127055	OSCP = F:PF00213 = ATP synthase delta (OSCP) subunit	AT4G09650	ATPD	ATP synthase delta-subunit gene	Encodes the chloroplast ATPase delta-subunit
m01oak00776cF-t01.1	450
m01oak00778Ct-t01.1	570	0.439471	0.486108	0.51697	0.469986	0.469986	0.281216	0.563951	0.469986	0.51697	0.51697	0.51697	0.37493	0.469986	0.51697	0.469986	0.563951	0.469986	0.563951	0.51697	0.469986	0.563951	0.563138	0.469986	0.469986
m01oak00779cT-t01.1	681		0.03113		0.336729									0.46008				0.743033	0.375278			0.334537	4.80489e-09		0.407994	PAP_fibrillin = F:PF04755 = PAP_fibrillin	AT4G22240		Plastid-lipid associated protein PAP / fibrillin family protein	Plastid-lipid associated protein PAP / fibrillin family protein; FUNCTIONS IN: structural molecule activity; INVOLVED IN: biological_process unknown; LOCATED IN: thylakoid, thylakoid lumen, chloroplast thylakoid membrane, chloroplast, plastoglobule; EXPRESSED IN: fruit, guard cell, leaf; EXPRESSED DURING: seedling growth; CONTAINS InterPro DOMAIN/s: Plastid lipid-associated protein/fibrillin (Int…
m01oak00780CC-t01.1	1197		0.0101534		6.95418e-09							0.0511828	0.0615809	0.0437372		0.0914329	0.122755				0.10255			0.102362		AAA_2 RuvB_N AAA_5 AAA = D:PF07724 F:PF05496 D:PF07728 F:PF00004 = AAA domain (Cdc48 subfamily) ~ Holliday junction DNA helicase ruvB N-terminus ~ AAA domain (dynein-related subfamily) ~ ATPase family associated with various cellular activities (AAA)
m01oak00781cC-t01.1	1413	0.393609	0.916857				1.01276		0.674539	1.01276	1.01276	0.674539	1.01276		1.01276	2.02842						1.01276		0.421499		Thiolase_C Thiolase_N = D:PF02803 D:PF00108 = Thiolase, C-terminal domain ~ Thiolase, N-terminal domain	AT2G33150	PKT3	peroxisomal 3-ketoacyl-CoA thiolase 3	Encodes an organellar (peroxisome, glyoxysome) 3-ketoacyl-CoA thiolase, involved in fatty acid b-oxidation during germination and subsequent seedling growth. Mutants have defects in glyoxysomal fatty acid beta-oxidation. EC2.3.1.16 thiolase
m01oak00782ct-t01.1	267		0.0369061		0.0439195	0.0337097			0.0336854		0.0381192							0.038141		0.0381818			0.0336854			Histone = D:PF00125 = Core histone H2A/H2B/H3/H4
m01oak00783jC-t01.1	525																									Ribosomal_L17 = F:PF01196 = Ribosomal protein L17	AT3G54210		Ribosomal protein L17 family protein	Ribosomal protein L17 family protein; FUNCTIONS IN: structural constituent of ribosome; INVOLVED IN: translation; LOCATED IN: ribosome, chloroplast; EXPRESSED IN: 22 plant structures; EXPRESSED DURING: 13 growth stages; CONTAINS InterPro DOMAIN/s: Ribosomal protein L17 (InterPro:IPR000456); BEST Arabidopsis thaliana protein match is: Ribosomal protein L17 family protein (TAIR:AT5G09770.1); Has 80…
m01oak00784CC-t01.1	1392																									Pkinase Pkinase_Tyr = D:PF00069 D:PF07714 = Protein kinase domain ~ Protein tyrosine kinase	AT4G19110		Protein kinase superfamily protein	Protein kinase superfamily protein; FUNCTIONS IN: protein serine/threonine kinase activity, protein kinase activity, kinase activity, ATP binding; INVOLVED IN: protein amino acid phosphorylation; LOCATED IN: cellular_component unknown; EXPRESSED IN: sperm cell, male gametophyte, pollen tube; EXPRESSED DURING: L mature pollen stage, M germinated pollen stage; CONTAINS InterPro DOMAIN/s: Protein ki…
m01oak00785CC-t01.1	1272	0.142768	0.124162	0.121573	0.121573	0.121573	0.14191	0.121573	0.121573	0.142036	0.121573	0.121573	0.121573	0.121573	0.121573	0.121573	0.121573	0.121573	0.121573	0.121573	0.121573	0.121573	0.121573	0.141732	0.121573	PAE = F:PF03283 = Pectinacetylesterase
m01oak00786cC-t01.1	1251	0.189422	0.180645	0.141896	0.142252	0.170419	0.252923	0.189422	0.189336	0.128585	0.141505		0.249245	0.22112	0.142252	0.113276		0.220754	0.18929	0.170171	0.284416	0.206524	0.162651		0.221301	EF1G GST_C_3 GST_N GST_C_2 GST_N_2 GST_N_3 GST_C = D:PF00647 D:PF14497 D:PF02798 D:PF13410 D:PF13409 D:PF13417 D:PF00043 = Elongation factor 1 gamma, conserved domain ~ Glutathione S-transferase, C-terminal domain ~ Glutathione S-transferase, N-terminal domain ~ Glutathione S-transferase, C-terminal domain ~ Glutathione S-transferase, N-terminal domain ~ Glutathione S-transferase, N-terminal doma…
m01oak00788cF-t01.1	726																									Transketolase_N = D:PF00456 = Transketolase, thiamine diphosphate binding domain
m01oak00789cC-t01.1	753		0.0821608	0.0780249	0.0516371		0.0780489	0.138233	0.0475513	0.0692239	0.103881	0.156133	0.0780249	0.0692666	0.0780249	0.0780489	0.0692239	0.0780489	0.0692239	0.0621829	0.103602	0.103881	0.156229	0.0780489	0.0692453	DUF3700 GATase_7 = D:PF12481 D:PF13537 = Aluminium induced protein ~ Glutamine amidotransferase domain	AT3G22850		Aluminium induced protein with YGL and LRDR motifs	Aluminium induced protein with YGL and LRDR motifs; FUNCTIONS IN: molecular_function unknown; INVOLVED IN: biological_process unknown; LOCATED IN: cytosol, nucleus, plasma membrane; EXPRESSED IN: 24 plant structures; EXPRESSED DURING: 15 growth stages; BEST Arabidopsis thaliana protein match is: Aluminium induced protein with YGL and LRDR motifs (TAIR:AT5G43830.1); Has 1324 Blast hits to 1324 pro…
m01oak00790Cf-t01.1	702		0.177708	0.178728	0.198574	0.178728	0.223563	0.099007	0.298692	0.148814		0.178981	0.238453	0.178981	0.248413		0.148627		0.169848	0.178728	0.298723	0.178699	0.198574	0.099007	0.099007	NPH3 BTB = F:PF03000 D:PF00651 = NPH3 family ~ BTB/POZ domain	AT2G30520	RPT2	Phototropic-responsive NPH3 family protein	light inducible root phototropism 2 encoding a signal transducer of the phototropic response in Arabidopsis
m01oak00791Ct-t01.1	708																									Proteasome_A_N Proteasome = D:PF10584 D:PF00227 = Proteasome subunit A N-terminal signature ~ Proteasome subunit
m01oak00792cC-t01.1	291	0.159159	0.137897	0.138589	0.138589	0.138589	0.138589	0.138589	0.138589	0.138589	0.138589	0.124145	0.138589	0.138589	0.138589	0.138589	0.138589	0.138589	0.138589	0.138589	0.138589	0.138589	0.138589	0.138589	0.138589	Ribosomal_L37e = F:PF01907 = Ribosomal protein L37e
m01oak00793cC-t01.1	381		0.043332												0.043332											Auxin_repressed = F:PF05564 = Dormancy/auxin associated protein	AT1G56220		Dormancy/auxin associated family protein	Dormancy/auxin associated family protein; CONTAINS InterPro DOMAIN/s: Dormancyauxin associated (InterPro:IPR008406); BEST Arabidopsis thaliana protein match is: Dormancy/auxin associated family protein (TAIR:AT1G54070.1); Has 195 Blast hits to 194 proteins in 35 species: Archae - 0; Bacteria - 0; Metazoa - 0; Fungi - 0; Plants - 194; Viruses - 0; Other Eukaryotes - 1 (source: NCBI BLink)
m01oak00794cC-t01.1	921	0.576387	0.493504	0.493504	0.493504	0.493504	0.493504	0.493504	0.493504	0.493504	0.493504	0.493504	0.493504	0.493504	0.493504	0.493504	0.493504	0.493504	0.493504	0.493504	0.493504	0.493504	0.493504	0.493504	0.493504	Sugar_tr 2x:MFS_1 = F:PF00083 F:PF07690 = Sugar (and other) transporter ~ Major Facilitator Superfamily	AT2G43330	INT1	inositol transporter 1	Encodes a tonoplast-localized myo-inositol exporter, involved in efflux of myo-inositol from the vacuole to the cytosol. The gene is ubiquitously expressed. Reduced root growth in knock-out mutants grown on low inositol agar medium
m01oak00795ci-t01.1	522																									AUX_IAA = F:PF02309 = AUX/IAA family
m01oak00796cf-t01.1	237
m01oak00797cC-t01.1	759		0.0552359					0.0552359																		Alba = F:PF01918 = Alba
m01oak00798CT-t01.1	162
m01oak00799cC-t01.1	1404	0.303353	0.360759	0.303239	0.333757	0.363945	0.364341	0.371225	0.333757	0.364409	0.371225	0.404923	0.333757	0.333757	0.333757	0.405241	0.303102	0.405241	0.371225	0.405241	0.405241	0.395038	0.330516	0.405241	0.333757	Peptidase_S10 = D:PF00450 = Serine carboxypeptidase
m01oak00800Ct-t01.1	711	0.218571	0.266232			0.273863			0.218606	0.273863	0.218571		0.273863							0.342893	0.273863			0.273863		Methyltransf_2 = F:PF00891 = O-methyltransferase
m01oak00801cC-t01.1	366																									PetM = F:PF08041 = PetM family of cytochrome b6f complex subunit 7	AT2G26500		cytochrome b6f complex subunit (petM), putative	cytochrome b6f complex subunit (petM), putative; FUNCTIONS IN: plastoquinol-plastocyanin reductase activity; LOCATED IN: chloroplast thylakoid membrane; EXPRESSED IN: 22 plant structures; EXPRESSED DURING: 13 growth stages; CONTAINS InterPro DOMAIN/s: PetM of cytochrome b6/f complex subunit 7 (InterPro:IPR012595); Has 54 Blast hits to 54 proteins in 16 species: Archae - 0; Bacteria - 0; Metazoa -…
m01oak00803CC-t01.1	1527	0.441492	0.313703				0.202095				0.24255		0.252446	0.216441		0.404099		0.379724	0.34618	0.302878	0.706692		0.303089			Glyco_hydro_1 = D:PF00232 = Glycosyl hydrolase family 1
m01oak00804CC-t01.1	1635	0.0967327	0.0939016	0.180268	0.094271	0.0966176	0.0835905	0.112079	0.0783501	0.0784966	0.0857126	0.0966176	0.0943266	0.0724386	0.120787	0.114274	0.125854	0.0699414	0.139938	0.10494	0.0571223	0.0724437	0.0724437	0.0724386	0.120769	Frigida = F:PF07899 = Frigida-like protein	AT5G48385		FRIGIDA-like protein	FRIGIDA-like protein; CONTAINS InterPro DOMAIN/s: Frigida-like (InterPro:IPR012474); BEST Arabidopsis thaliana protein match is: FRIGIDA-like protein (TAIR:AT4G14900.1); Has 1269 Blast hits to 1187 proteins in 101 species: Archae - 0; Bacteria - 22; Metazoa - 72; Fungi - 9; Plants - 1133; Viruses - 0; Other Eukaryotes - 33 (source: NCBI BLink)
m01oak00805CC-t01.1	669																									Ribosomal_L21p = F:PF00829 = Ribosomal prokaryotic L21 protein	AT1G35680		Ribosomal protein L21	Ribosomal protein L21; FUNCTIONS IN: structural constituent of ribosome, RNA binding; INVOLVED IN: response to cold, translation; LOCATED IN: ribosome, chloroplast stroma, nucleus, chloroplast, chloroplast envelope; EXPRESSED IN: 23 plant structures; EXPRESSED DURING: 13 growth stages; CONTAINS InterPro DOMAIN/s: Ribosomal protein L21, conserved site (InterPro:IPR018258), Ribosomal protein L21 (I…
m01oak00806CI-t01.1	831																									Aconitase_C = D:PF00694 = Aconitase C-terminal domain
m01oak00807cf-t01.1	246																									Tubulin = D:PF00091 = Tubulin/FtsZ family, GTPase domain
m01oak00808CF-t01.1	369	1.84135	0.360772																	0.360772
m01oak00809cC-t01.1	1350	2.55717e-09	2.39407e-09	2.45319e-09	2.09302e-09	2.68237e-09	2.34423e-09	2.45319e-09	3.10215e-09	2.17321e-09	2.80974e-09	2.45319e-09	2.45319e-09	2.35235e-09	2.25941e-09	2.4519e-09	2.09316e-09	2.44143e-09	2.35235e-09	2.3525e-09	1.88387e-09	2.3525e-09	2.45335e-09	1.94894e-09	3.10979e-09	Tubulin_C Tubulin = D:PF03953 D:PF00091 = Tubulin C-terminal domain ~ Tubulin/FtsZ family, GTPase domain
m01oak00810CC-t01.1	1275	0.147231	0.177627	0.16846	0.16846	0.16846	0.16846	0.210811	0.147231	0.16846	0.210811	0.147231	0.16846	0.210811	0.210811	0.16846	0.16846	0.210811	0.147231	0.16846	0.16846	0.16846	0.210811	0.210811	0.16846	C2 = D:PF00168 = C2 domain	AT5G55530		Calcium-dependent lipid-binding (CaLB domain) family protein	Calcium-dependent lipid-binding (CaLB domain) family protein; FUNCTIONS IN: molecular_function unknown; INVOLVED IN: biological_process unknown; LOCATED IN: chloroplast; EXPRESSED IN: 22 plant structures; EXPRESSED DURING: 13 growth stages; CONTAINS InterPro DOMAIN/s: C2 calcium/lipid-binding domain, CaLB (InterPro:IPR008973), C2 calcium-dependent membrane targeting (InterPro:IPR000008); BEST Ara…
m01oak00811CC-t01.1	726																									DUF3594 PHD = F:PF12165 D:PF00628 = Domain of unknown function (DUF3594) ~ PHD-finger	AT5G05610	AL1	alfin-like 1	AL1 encodes a member of the Alfin-Like family of nuclear-localized PhD domain containing homeodomain proteins. Binds to H3K4 di or trimethylated DNA
m01oak00812Cf-t01.1	678																									RRM_5 2x:RRM_6 2x:RRM_1 = D:PF13893 D:PF14259 D:PF00076 = RNA recognition motif. (a.k.a. RRM, RBD, or RNP domain) ~ RNA recognition motif (a.k.a. RRM, RBD, or RNP domain) ~ RNA recognition motif. (a.k.a. RRM, RBD, or RNP domain)	AT1G02840	SR1	RNA-binding (RRM/RBD/RNP motifs) family protein	SR1 is a plant homolog of the human general/alternative splicing factor SF2/ASF
m01oak00813cC-t01.1	345
m01oak00814cf-t01.1	387																									Ribosomal_S26e = F:PF01283 = Ribosomal protein S26e
m01oak00815cC-t01.1	696																										AT4G02530		chloroplast thylakoid lumen protein	chloroplast thylakoid lumen protein; FUNCTIONS IN: molecular_function unknown; INVOLVED IN: biological_process unknown; LOCATED IN: in 6 components; EXPRESSED IN: 22 plant structures; EXPRESSED DURING: 13 growth stages; Has 54 Blast hits to 54 proteins in 21 species: Archae - 0; Bacteria - 0; Metazoa - 0; Fungi - 0; Plants - 54; Viruses - 0; Other Eukaryotes - 0 (source: NCBI BLink)
m01oak00816Ct-t01.1	774	0.164598																								Abhydrolase_2 FSH1 Abhydrolase_5 = D:PF02230 F:PF03959 D:PF12695 = Phospholipase/Carboxylesterase ~ Serine hydrolase (FSH1) ~ Alpha/beta hydrolase family	AT5G20060		alpha/beta-Hydrolases superfamily protein	alpha/beta-Hydrolases superfamily protein; FUNCTIONS IN: hydrolase activity, carboxylesterase activity; INVOLVED IN: biological_process unknown; LOCATED IN: cellular_component unknown; EXPRESSED IN: 23 plant structures; EXPRESSED DURING: 15 growth stages; CONTAINS InterPro DOMAIN/s: Phospholipase/carboxylesterase (InterPro:IPR003140); BEST Arabidopsis thaliana protein match is: alpha/beta-Hydrola…
m01oak00817Cz-t01.1	240
m01oak00818CC-t01.1	1284	0.0319344	4.95175e-05		0.0411192					0.0319738					7.13098e-09		7.12688e-09	0.0480098		0.0318939	7.13484e-09					DEAD Helicase_C = D:PF00270 F:PF00271 = DEAD/DEAH box helicase ~ Helicase conserved C-terminal domain
m01oak00819cC-t01.1	306																										AT5G43970	TOM22-V	translocase of outer membrane 22-V	Subunit of the TOM complex, a translocase in the outer mitochondrial membrane that selectively allows proteins with a mitochondrial targeting sequence to enter the mitochondrion
m01oak00820cf-t01.1	501		0.0575455					0.0433188		0.0433188		0.0433188				0.101539						0.101562			0.0433188	ETC_C1_NDUFA5 = F:PF04716 = ETC complex I subunit conserved region	AT5G52840		NADH-ubiquinone oxidoreductase-related	NADH-ubiquinone oxidoreductase-related; FUNCTIONS IN: oxidoreductase activity, acting on NADH or NADPH; INVOLVED IN: photorespiration; LOCATED IN: mitochondrion, mitochondrial membrane, chloroplast, respiratory chain complex I, membrane; EXPRESSED IN: 22 plant structures; EXPRESSED DURING: 15 growth stages; CONTAINS InterPro DOMAIN/s: ETC complex I subunit (InterPro:IPR006806); BEST Arabidopsis t…
m01oak00821Ct-t01.1	192
m01oak00822cC-t01.1	1398	0.129853	0.15074	0.167162	0.125333	0.175917	0.19523	0.167176	0.209046	0.195332	0.0875272		0.10955	0.125333	0.167176	0.195214	0.125333	0.234544	0.125333		0.195112	0.146442	0.109559	0.109559		Granulin Inhibitor_I29 Peptidase_C1 = F:PF00396 D:PF08246 D:PF00112 = Granulin ~ Cathepsin propeptide inhibitor domain (I29) ~ Papain family cysteine protease	AT5G43060		Granulin repeat cysteine protease family protein	Granulin repeat cysteine protease family protein; FUNCTIONS IN: cysteine-type peptidase activity, cysteine-type endopeptidase activity; INVOLVED IN: response to salt stress; LOCATED IN: vacuole; EXPRESSED IN: 24 plant structures; EXPRESSED DURING: 15 growth stages; CONTAINS InterPro DOMAIN/s: Peptidase C1A, papain (InterPro:IPR013128), Proteinase inhibitor I29, cathepsin propeptide (InterPro:IPR0…
m01oak00823cC-t01.1	297																									L51_S25_CI-B8 = D:PF05047 = Mitochondrial ribosomal protein L51 / S25 / CI-B8 domain	AT5G47890		NADH-ubiquinone oxidoreductase B8 subunit, putative	NADH-ubiquinone oxidoreductase B8 subunit, putative; CONTAINS InterPro DOMAIN/s: Ribosomal protein/NADH dehydrogenase domain (InterPro:IPR007741), NADH dehydrogenase [ubiquinone] (complex I), alpha subcomplex, subunit 2 (InterPro:IPR016464); Has 1807 Blast hits to 1807 proteins in 277 species: Archae - 0; Bacteria - 0; Metazoa - 736; Fungi - 347; Plants - 385; Viruses - 0; Other Eukaryotes - 339 …
m01oak00824cF-t01.1	150
m01oak00825CT-t01.1	324																									Chloroa_b-bind = F:PF00504 = Chlorophyll A-B binding protein
m01oak00826cC-t01.1	429																									Ribosom_S12_S23 = F:PF00164 = Ribosomal protein S12/S23
m01oak00827CC-t01.1	714		0.037736																	0.037736						HLH = D:PF00010 = Helix-loop-helix DNA-binding domain
m01oak00828CC-t01.1	576		4.23473e-09						4.23473e-09						4.23473e-09								4.23473e-09			2x:LIM = D:PF00412 = LIM domain	AT3G55770		GATA type zinc finger transcription factor family protein	GATA type zinc finger transcription factor family protein; FUNCTIONS IN: zinc ion binding; INVOLVED IN: biological_process unknown; LOCATED IN: cellular_component unknown; EXPRESSED IN: 23 plant structures; EXPRESSED DURING: 15 growth stages; CONTAINS InterPro DOMAIN/s: Zinc finger, LIM-type (InterPro:IPR001781); BEST Arabidopsis thaliana protein match is: GATA type zinc finger transcription fact…
m01oak00829CT-t01.1	990	0.114475	0.0796918	0.0402915	0.0604339	0.0873835	0.102108	0.0873936	0.102108	0.102108	0.102108	0.0873936	0.0645908	0.102108	0.153154	0.0510563	0.0510563	0.035705	0.0510563	0.0873936	0.0873936	0.153154	0.0510563	0.153154	0.0873936	ATP-grasp_2 = D:PF08442 = ATP-grasp domain
m01oak00830cF-t01.1	867	0.401179	0.399801	0.427391	0.449802		0.319726	0.26601	0.427686	0.64536	0.320252	0.365994	0.449802	0.365994	0.319726	0.320252	0.320736			0.64536			0.643243	0.319726	0.448815	Lipase_GDSL = F:PF00657 = GDSL-like Lipase/Acylhydrolase
m01oak00831cC-t01.1	3207	0.0100184	3.06852e-08	0.0106963	4.1823e-09	4.1823e-09	4.1823e-09	4.1823e-09	4.1823e-09	4.1823e-09	4.07047e-09	0.00864993	4.1823e-09	4.1823e-09	4.1823e-09	3.96437e-09	4.1823e-09	4.1823e-09	0.00942545	4.1823e-09	4.1823e-09	4.1823e-09	4.1823e-09	4.1823e-09	4.1823e-09	Gly-rich_Ago1 DUF1785 Piwi PAZ = D:PF12764 D:PF08699 F:PF02171 F:PF02170 = Glycine-rich region of argonaut ~ Domain of unknown function (DUF1785) ~ Piwi domain ~ PAZ domain	AT1G48410	AGO1	Stabilizer of iron transporter SufD / Polynucleotidyl transferase	Encodes an RNA Slicer that selectively recruits microRNAs and siRNAs. There is currently no evidence that AGO1 Slicer is in a high molecular weight RNA-induced silencing complex (RISC). Mutants are defective in post-transcriptional gene silencing and have pleiotropic developmental and morphological defects. Through its action on the regulation of ARF17 expression, the protein regulates genes invo…
m01oak00832CC-t01.1	1812	0.0716274	2.14021e-05				4.4032e-09			0.0357882	1.00288e-08	0.040903	0.0357501			0.0779076	1.33941e-08			0.0818661	5.69597e-09		6.66387e-09	0.122905	1.00283e-08	NOP5NT NOSIC Nop = D:PF08156 D:PF08060 F:PF01798 = NOP5NT (NUC127) domain ~ NOSIC (NUC001) domain ~ Putative snoRNA binding domain	AT5G27120		NOP56-like pre RNA processing ribonucleoprotein	SAR DNA-binding protein, putative, strong similarity to SAR DNA-binding protein-1 (Pisum sativum) GI:3132696; contains Pfam profile PF01798: Putative snoRNA binding domain; has similarity to MAR binding NOP58 protein
m01oak00833Ci-t01.1	606																									Ferritin_2 = D:PF13668 = Ferritin-like domain
m01oak00834cC-t01.1	336																									CHCH = D:PF06747 = CHCH domain	AT5G18800		Cox19-like CHCH family protein	Cox19-like CHCH family protein; FUNCTIONS IN: NADH dehydrogenase (ubiquinone) activity; INVOLVED IN: mitochondrial electron transport, NADH to ubiquinone; LOCATED IN: mitochondrial respiratory chain complex I; EXPRESSED IN: 24 plant structures; EXPRESSED DURING: 14 growth stages; CONTAINS InterPro DOMAIN/s: CHCH (InterPro:IPR010625); BEST Arabidopsis thaliana protein match is: Cox19-like CHCH fam…
m01oak00835CT-t01.1	822	0.091735	0.0722653	0.120209	0.0914384	0.0801428	0.0710958	0.11998	0.183183	0.070876	0.0638107		0.0319122	0.137373	0.0354508	0.120209	0.0317894	0.0457415	0.0637356	0.0399911	0.0317894	0.070877	0.09584	0.183667	0.0637749	Proteasome = D:PF00227 = Proteasome subunit
m01oak00836cC-t01.1	756	0.34997	0.416514	0.437205	0.349161	0.437205	0.437205	0.349161	0.437205		0.701154		0.349161	0.279494	0.437205	0.437205	0.583943	0.279494	0.349161	0.437205	0.583017	0.437205	0.437205	0.349161	0.437205	MIP = F:PF00230 = Major intrinsic protein	AT2G36830	GAMMA-TIP	gamma tonoplast intrinsic protein	Encodes a tonoplast intrinsic protein, which functions as water channel. It has also been shown to be able to facilitate the transport of urea and hydrogen peroxide. Highly expressed in vascular tissues of the root, stem, cauline leaves and flowers but not in the apical meristems
m01oak00837CC-t01.1	1041	0.0380215	0.0542835	0.050505	0.0551615	0.0551615	0.0551615	0.0551615	0.0551615	0.050505	0.0551615	0.0551615	0.0551615	0.0551615	0.0504939	0.0551615	0.0551615	0.0551615	0.0551615	0.0551615	0.0551615	0.0551615	0.0551615	0.050505	0.0551615	RmlD_sub_bind Polysacc_synt_2 NAD_binding_4 3Beta_HSD Epimerase = D:PF04321 F:PF02719 F:PF07993 F:PF01073 F:PF01370 = RmlD substrate binding domain ~ Polysaccharide biosynthesis protein ~ Male sterility protein ~ 3-beta hydroxysteroid dehydrogenase/isomerase family ~ NAD dependent epimerase/dehydratase family	AT2G28760	UXS6	UDP-XYL synthase 6	UDP-XYL synthase 6 (UXS6); FUNCTIONS IN: coenzyme binding, binding, catalytic activity; INVOLVED IN: cellular metabolic process, nucleotide-sugar metabolic process, metabolic process; LOCATED IN: plasma membrane; EXPRESSED IN: 25 plant structures; EXPRESSED DURING: 13 growth stages; CONTAINS InterPro DOMAIN/s: NAD-dependent epimerase/dehydratase (InterPro:IPR001509), NAD(P)-binding domain (InterP…
m01oak00838cF-t01.1	717		0.485468	0.468031	0.519015	0.416137	0.728015	0.522272	0.52066	0.52066	0.519283		0.521194	0.41517		0.41517	0.520041	0.782657	0.626121	0.310849		0.466547	0.467639	0.311486	0.416204	COesterase Abhydrolase_3 = D:PF00135 D:PF07859 = Carboxylesterase family ~ alpha/beta hydrolase fold	AT3G48690	CXE12	alpha/beta-Hydrolases superfamily protein	Encodes a protein with carboxylesterase whose activity was tested using both pNA and 2,4-D-methyl
m01oak00840cC-t01.1	462																									UQ_con = D:PF00179 = Ubiquitin-conjugating enzyme
m01oak00841cC-t01.1	1131	0.0774407	0.0493121	0.0445115	0.0445115	0.0445115	0.0388985	0.0445115	0.0890577	0.0445115	0.0445115	0.0445115	0.0445115	0.0445115	0.0388985	0.0445115	0.0445115	0.0445115	0.103792	0.0445115	0.0778274	0.0445115	0.0388985	0.0445115	0.0778274	AP2 = D:PF00847 = AP2 domain	AT1G78080	RAP2.4	related to AP2 4	Encodes a member of the DREB subfamily A-6 of ERF/AP2 transcription factor family (RAP2.4). The protein contains one AP2 domain. Role in mediating light and ethylene signaling
m01oak00842cT-t01.1	1083	0.0719626	0.0567151			0.0523681				0.0523681	0.0523681	0.0523681			0.0523681	0.125898		0.0523681	0.0523681			0.0523681	0.0523681	0.0523681		Sterol_MT_C CMAS Ubie_methyltran Methyltransf_12 Methyltransf_25 Methyltransf_23 Methyltransf_26 Methyltransf_18 Methyltransf_31 Methyltransf_11 = F:PF08498 F:PF02353 F:PF01209 D:PF08242 D:PF13649 D:PF13489 D:PF13659 D:PF12847 D:PF13847 D:PF08241 = Sterol methyltransferase C-terminal ~ Mycolic acid cyclopropane synthetase ~ ubiE/COQ5 methyltransferase family ~ Methyltransferase domain ~ Methyltra…	AT1G20330	SMT2	sterol methyltransferase 2	Encodes a sterol-C24-methyltransferases involved in sterol biosynthesis. Mutants display altered sterol composition, serrated petals and sepals and altered cotyledon vascular patterning as well as ectopic endoreduplication. This suggests that suppression of endoreduplication is important for petal morphogenesis and that normal sterol composition is required for this suppression
m01oak00843cC-t01.1	420	0.304993	0.382728		0.38278																			0.382675		PP-binding = D:PF00550 = Phosphopantetheine attachment site	AT4G25050	ACP4	acyl carrier protein 4	encodes an acyl carrier protein predominantly expressed in leaves. Gene expression is upregulated by light
m01oak00844cF-t01.1	468	0.772831	0.803998								0.774888					0.723686			0.926779
m01oak00845Ct-t01.1	243																									Ribosomal_L1 = D:PF00687 = Ribosomal protein L1p/L10e family
m01oak00846CC-t01.1	3222	0.0289264	0.0302033	0.0255044	0.0312326	0.0312326	0.0267326	0.0312326	0.0295747	0.0312432	0.0295747	0.0312326	0.0295747	0.0312326	0.0280816	0.0312326	0.0312326	0.031218	0.0312326	0.0295797	0.0312326	0.0312326	0.0295747	0.0312326	0.0312326	HAND DBINO SLIDE ResIII SNF2_N DEAD Helicase_C = D:PF09110 D:PF13892 D:PF09111 F:PF04851 F:PF00176 D:PF00270 F:PF00271 = HAND ~ DNA-binding domain ~ SLIDE ~ Type III restriction enzyme, res subunit ~ SNF2 family N-terminal domain ~ DEAD/DEAH box helicase ~ Helicase conserved C-terminal domain	AT3G06400	CHR11	chromatin-remodeling protein 11	Encodes a SWI2/SNF2 chromatin remodeling protein belonging to the ISWI family. Involved in nuclear proliferation during megagametogenesis and cell expansion in the sporophyte. Constitutively expressed. RNAi induced loss of function in megagametogenesis results in female sterility. 35S:RNAi plants have reduced stature
m01oak00847cC-t01.1	681	4.65956e-09	3.04291e-08	2.94101e-09	2.94101e-09	2.94101e-09	0.0526124			2.94101e-09	2.94101e-09		2.94101e-09		2.94101e-09	2.69028e-09	2.94101e-09				2.68993e-09	2.94101e-09		2.94101e-09	0.0316564	RRM_5 RRM_6 RRM_1 = D:PF13893 D:PF14259 D:PF00076 = RNA recognition motif. (a.k.a. RRM, RBD, or RNP domain) ~ RNA recognition motif (a.k.a. RRM, RBD, or RNP domain) ~ RNA recognition motif. (a.k.a. RRM, RBD, or RNP domain)	AT1G51510	Y14	RNA-binding (RRM/RBD/RNP motifs) family protein	This gene is predicted to encode a protein involved in the exon junction complex. Though there is a predicted RNA binding motif, in the Drosophila ortholog (33% identity), this motif mediates interactions with Mago and is not available for RNA binding. The Arabidopsis Y14 protein appears to be predominantly nucleolar, but there is also some evidence for its presence in the cytoplasm
m01oak00848JC-t01.1	1197	0.172838	0.095815	0.145446	0.194405	0.243506	0.19474	0.18016	0.190269	0.218986	9.54594e-09	0.225571	0.225571	0.225571	0.170042	0.19474	0.170179	0.225754	0.218986	0.19474	0.19474	0.270913	0.189416	0.268173	0.243506	Lipase_GDSL = F:PF00657 = GDSL-like Lipase/Acylhydrolase
m01oak00849cC-t01.1	1608		0.0735237	0.0404736	0.0506831	0.0553908	0.11469		0.135676		0.0873834	0.0506738		0.0276428	0.110901	0.101715	0.0831088		0.0831591	0.0609889	0.0764537	0.131155	0.110909	0.0507292	0.0678979	Cpn60_TCP1 = F:PF00118 = TCP-1/cpn60 chaperonin family
m01oak00850cC-t01.1	1365	0.344031	0.312322	0.379126	0.294471	0.261201	0.336646	0.336646	0.330888	0.330888	0.257507	0.379126	0.257507	0.330888	0.257507	0.336646	0.257507	0.32631	0.336646	0.336646	0.330888	0.379158	0.368041	0.257507	0.257507	DUF3474 FA_desaturase = F:PF11960 D:PF00487 = Domain of unknown function (DUF3474) ~ Fatty acid desaturase	AT5G05580	FAD8	fatty acid desaturase 8	Encodes a temperature sensitive plastidic fatty acid desaturase
m01oak00851cC-t01.1	294																									Cpn10 = D:PF00166 = Chaperonin 10 Kd subunit
m01oak00853cF-t01.1	402
m01oak00854CC-t01.1	717	2.17908e-09	2.87397e-09	2.92807e-09	2.92807e-09	2.69762e-09	2.92807e-09	2.92807e-09	2.69728e-09	2.69728e-09	2.69728e-09	2.92807e-09	2.92807e-09	2.92807e-09	2.92807e-09	2.92807e-09	2.92807e-09	2.92807e-09	2.92807e-09	2.92807e-09	2.69762e-09	2.92807e-09	2.92807e-09	2.92807e-09	2.92807e-09
m01oak00855JT-t01.1	387																									SapB_1 TAXi_C Asp = D:PF05184 D:PF14541 F:PF00026 = Saposin-like type B, region 1 ~ Xylanase inhibitor C-terminal ~ Eukaryotic aspartyl protease
m01oak00857cC-t01.1	693																									vATP-synt_E = F:PF01991 = ATP synthase (E/31 kDa) subunit	AT4G11150	TUF	vacuolar ATP synthase subunit E1	Encodes a vacuolar H+-ATPase subunit E isoform 1 which is required for Golgi organization and vacuole function in embryogenesis
m01oak00859cf-t01.1	180
m01oak00860Ci-t01.1	786	0.246859	0.176344	0.152677	0.152677	0.190687	0.216504	0.223361	0.152183	0.190344	0.142537	0.152278	0.150314	0.191047	0.0767112	0.195356	0.152677	0.202607	0.246122	0.216956	0.174424	0.179796	0.210144	0.191457	0.216956	C2 = D:PF00168 = C2 domain	AT5G23950		Calcium-dependent lipid-binding (CaLB domain) family protein	Calcium-dependent lipid-binding (CaLB domain) family protein; CONTAINS InterPro DOMAIN/s: C2 calcium/lipid-binding domain, CaLB (InterPro:IPR008973), C2 calcium-dependent membrane targeting (InterPro:IPR000008); BEST Arabidopsis thaliana protein match is: Calcium-dependent lipid-binding (CaLB domain) family protein (TAIR:AT1G07310.1); Has 7173 Blast hits to 1801 proteins in 194 species: Archae - …
m01oak00861cF-t01.1	354																									E1_dh = F:PF00676 = Dehydrogenase E1 component
m01oak00862JC-t01.1	1323	0.194581	0.152157	0.184943	0.138661	0.138735	0.138735	0.184943	0.138735	0.138661	0.216147	0.184943	0.185043	0.138661	0.184943	0.138735	0.138661	0.138735	0.138735	0.185043	0.138735	0.138735	0.138661	0.121267	0.138661	Transaldolase = F:PF00923 = Transaldolase	AT5G13420		Aldolase-type TIM barrel family protein	Aldolase-type TIM barrel family protein; FUNCTIONS IN: catalytic activity, transaldolase activity; INVOLVED IN: response to cadmium ion; LOCATED IN: mitochondrion, chloroplast stroma, chloroplast; EXPRESSED IN: 25 plant structures; EXPRESSED DURING: 15 growth stages; CONTAINS InterPro DOMAIN/s: Transaldolase subfamily (InterPro:IPR004732), Aldolase-type TIM barrel (InterPro:IPR013785), Transaldol…
m01oak00864CC-t01.1	1479	0.316567	0.422487															0.422487								Pyr_redox_dim Pyr_redox Pyr_redox_2 = D:PF02852 D:PF00070 D:PF07992 = Pyridine nucleotide-disulphide oxidoreductase, dimerisation domain ~ Pyridine nucleotide-disulphide oxidoreductase ~ Pyridine nucleotide-disulphide oxidoreductase	AT3G24170	GR1	glutathione-disulfide reductase	Encodes a cytosolic glutathione reductase
m01oak00865Ci-t01.1	288																									Chloroa_b-bind = F:PF00504 = Chlorophyll A-B binding protein
m01oak00866cF-t01.1	402																									Chloroa_b-bind = F:PF00504 = Chlorophyll A-B binding protein
m01oak00867cC-t01.1	714																									2x:zf-B_box = D:PF00643 = B-box zinc finger
m01oak00868jf-t01.1	945	0.150211	0.150193					0.150193																		2x:Pkinase Pkinase_Tyr = D:PF00069 D:PF07714 = Protein kinase domain ~ Protein tyrosine kinase
m01oak00870cC-t01.1	1548	0.20098	0.183566	0.209569	0.181298	0.209569	0.160921	0.209569	0.194431	0.248403	0.159678	0.172534	0.181298	0.186244	0.194381	0.160921	0.181298	0.150907	0.209569	0.209569	0.209569	0.194431	0.160921	0.150732	0.141896	p450 = D:PF00067 = Cytochrome P450	AT5G04660	CYP77A4	cytochrome P450, family 77, subfamily A, polypeptide 4	encodes a protein with cytochrome P450 domain
m01oak00871cC-t01.1	294																									Cpn10 = D:PF00166 = Chaperonin 10 Kd subunit
m01oak00872cC-t01.1	735	0.148587	0.113658	0.147722	0.0985417	0.0985417		0.118489	0.0985417	0.118489	0.0652957	0.0985417	0.118489	0.178201	0.0985417	0.118489		0.223198		0.0985417				0.0985417		Proteasome = D:PF00227 = Proteasome subunit	AT1G56450	PBG1	20S proteasome beta subunit G1	20S proteasome beta subunit PBG1 (PBG1) mRNA, complete cds
m01oak00875Ct-t01.1	612																									Pro_isomerase = D:PF00160 = Cyclophilin type peptidyl-prolyl cis-trans isomerase/CLD	AT5G13120	CYP20-2	cyclophilin 20-2	Encodes a lumenal cyclophilin with peptidyl-prolyl isomerase activity that is associated with the NAD(P)H dehydrogenase complex in stromal regions of the thylakoid membrane. It is likely to be important for the accumulation of the hydrophobic domain of the NAD(P)H dehydrogenase complex. This complex is associated with PSI and is responsible for the reduction of plastoquinone
m01oak00876CC-t01.1	1437	0.242538	0.279494		0.20205		0.456268	0.456268	0.304073	0.304073	0.379849	0.227753	0.380336	0.304073	0.304073	0.18202	0.22783	0.457007		0.304073	0.303581		0.151582	0.227753	0.151582	DUF1771 Smr = D:PF08590 F:PF01713 = Domain of unknown function (DUF1771) ~ Smr domain	AT2G26280	CID7	CTC-interacting domain 7	smr (Small MutS Related) domain-containing protein mRNA, complete cds
m01oak00877cF-t01.1	1191	0.158753	0.252132	0.226667	0.264756	0.264756	0.226667	0.362713	0.264756	0.264756	0.198062	0.264756	0.264756	0.226667	0.264756	0.264756	0.264756	0.198101	0.272049	0.198062	0.237763	0.264756	0.272049	0.264756	0.264756	NAD_binding_10 Epimerase = D:PF13460 F:PF01370 = NADH(P)-binding ~ NAD dependent epimerase/dehydratase family	AT3G63140	CSP41A	chloroplast stem-loop binding protein of 41 kDa	Encodes a protein with ribonuclease activity that is involved in plastid rRNA maturation
m01oak00878cT-t01.1	1065		0.0676494	0.0650144					0.0732441																0.0650144	ADH_N ADH_zinc_N = D:PF08240 F:PF00107 = Alcohol dehydrogenase GroES-like domain ~ Zinc-binding dehydrogenase
m01oak00879cc-t01.1	399	0.829653	0.563936	0.548562	0.548562	0.550572	0.550572	0.550572	0.602668	0.548562	0.659731	0.605503	0.548562	0.602668	0.548562	0.548562	0.550572	0.550572	0.548562	0.550572	0.608516	0.550572	0.550572	0.550572	0.548562
m01oak00880cC-t01.1	1797	0.203804	0.155588	0.144891	0.145929	0.166294	0.15417	0.169628	0.169482	0.145929	0.169482	0.15417	0.145929	0.138512	0.15417	0.15417	0.160561	0.138512	0.160422	0.160422	0.152268	0.160422	0.169482	0.160422	0.15417	WWE RST = F:PF02825 D:PF12174 = WWE domain ~ RCD1-SRO-TAF4 (RST) plant domain	AT1G32230	RCD1	WWE protein-protein interaction domain protein family	Encodes a protein belonging to the (ADP-ribosyl)transferase domain-containing subfamily of WWE protein-protein interaction domain protein family. Superoxide radicals are necessary and sufficient to propagate cell death or lesion formation in rcd1 mutants. Without stress treatment, RCD1 is localized in the nucleus. Under high salt or oxidative stress, RCD1 is found not only in the nucleus but also…
m01oak00881cC-t01.1	357																									Thioredoxin_9 Thioredoxin_7 Thioredoxin_8 Thioredoxin_2 Thioredoxin = F:PF14595 D:PF13899 D:PF13905 D:PF13098 D:PF00085 = Thioredoxin ~ Thioredoxin-like ~ Thioredoxin-like ~ Thioredoxin-like domain ~ Thioredoxin	AT3G51030	TRX1	thioredoxin H-type 1	encodes a cytosolic thioredoxin that reduces disulfide bridges of target proteins by the reversible formation of a disulfide bridge between two neighboring Cys residues present in the active site. Thioredoxins have been found to regulate a variety of biological reactions in prokaryotic and eukaryotic cells
m01oak00882CC-t01.1	1158	0.038966	0.0461184	0.0552722	0.0581122	0.0581122	0.0552722	0.038966	0.0450775	0.0581122	0.038966	0.0581122	0.0581122	0.0323482	0.0581122	0.038966	0.038966	0.0323482	0.0581122	0.038966	0.0450775	0.0450775	0.038966	0.0450775	0.038966	2x:RRM_5 3x:RRM_6 3x:RRM_1 = D:PF13893 D:PF14259 D:PF00076 = RNA recognition motif. (a.k.a. RRM, RBD, or RNP domain) ~ RNA recognition motif (a.k.a. RRM, RBD, or RNP domain) ~ RNA recognition motif. (a.k.a. RRM, RBD, or RNP domain)	AT1G11650	RBP45B	RNA-binding (RRM/RBD/RNP motifs) family protein	RBP45B; FUNCTIONS IN: RNA binding; EXPRESSED IN: 26 plant structures; EXPRESSED DURING: 16 growth stages; CONTAINS InterPro DOMAIN/s: RNA recognition motif, RNP-1 (InterPro:IPR000504), Nucleotide-binding, alpha-beta plait (InterPro:IPR012677); BEST Arabidopsis thaliana protein match is: RNA-binding protein 45A (TAIR:AT5G54900.1); Has 29660 Blast hits to 18296 proteins in 811 species: Archae - 14;…
m01oak00883cC-t01.1	1731	0.136266	0.136157	0.263184	0.230125	0.102315	0.439696	0.15364	0.102401	0.256003	0.0511349	0.0511734	0.0511734	0.268881	0.153641	0.204791	0.175359	0.219391	0.153315	0.122494	0.0511734	0.131269	0.218878	0.131538	0.0511734	F-box-like = D:PF12937 = F-box-like	AT3G26810	AFB2	auxin signaling F-box 2	auxin signaling F-box 2 (AFB2); FUNCTIONS IN: ubiquitin-protein ligase activity, auxin binding; INVOLVED IN: stamen development, pollen maturation, response to molecule of bacterial origin; LOCATED IN: plasma membrane; EXPRESSED IN: 26 plant structures; EXPRESSED DURING: 14 growth stages; CONTAINS InterPro DOMAIN/s: F-box domain, cyclin-like (InterPro:IPR001810); BEST Arabidopsis thaliana protein…
m01oak00884cC-t01.1	1362																									Transferase = F:PF02458 = Transferase family	AT1G65450		HXXXD-type acyl-transferase family protein	HXXXD-type acyl-transferase family protein; FUNCTIONS IN: transferase activity, transferring acyl groups other than amino-acyl groups, transferase activity; INVOLVED IN: biological_process unknown; LOCATED IN: cellular_component unknown; EXPRESSED IN: 19 plant structures; EXPRESSED DURING: 11 growth stages; CONTAINS InterPro DOMAIN/s: Transferase (InterPro:IPR003480); BEST Arabidopsis thaliana pr…
m01oak00885cC-t01.1	630		0.361306		0.336872	0.336872	0.506651	0.336872			0.336872								0.336872			0.336872		0.336872	0.420639	K-box SRF-TF = F:PF01486 D:PF00319 = K-box region ~ SRF-type transcription factor (DNA-binding and dimerisation domain)	AT5G20240	PI	K-box region and MADS-box transcription factor family protein	Floral homeotic gene encoding a MADS domain transcription factor. Required for the specification of petal and stamen identities
m01oak00886CF-t01.1	291
m01oak00887CT-t01.1	582																									2x:Cystatin = D:PF00031 = Cystatin domain
m01oak00889cC-t01.1	2421	0.331154	0.135272	0.104186	0.143547	0.0781118	0.143547	0.109239	0.46365	0.136606	0.143547	0.131156	0.136686	0.15793	0.247183	0.143547	0.109264	0.122915	0.143547	0.122995	0.12285	0.12287	0.0781298	0.104186	0.157996	PLD_C PLDc_2 2x:PLDc C2 = F:PF12357 D:PF13091 F:PF00614 D:PF00168 = Phospholipase D C terminal ~ PLD-like domain ~ Phospholipase D Active site motif ~ C2 domain
m01oak00890cC-t01.1	1392	0.304324	0.339677	0.30418	0.365364	0.355239	0.365364	0.486525	0.304149	0.304155	0.355209		0.304199		0.365903	0.355239	0.304155	0.227679	0.365364	0.304155	0.457141	0.304149	0.355209		0.355209	PAPS_reduct Thioredoxin = F:PF01507 D:PF00085 = Phosphoadenosine phosphosulfate reductase family ~ Thioredoxin
m01oak00891cC-t01.1	2301		0.038195	0.0476532		0.0476532	0.0476555	0.0476532		0.0442552					0.0348633				0.0332989	0.0237364	0.0275104					H_PPase = F:PF03030 = Inorganic H+ pyrophosphatase	AT1G15690	AVP1	Inorganic H pyrophosphatase family protein	Encodes a H(+)-translocating (pyrophosphate-energized) inorganic pyrophosphatase (H(+)-PPase; EC 3.6.1.1) located in the vacuolar membrane. Expression is found in all tissues examined, including meristems and floral organ primordium. Expression is particularly enhanced in pollen, and is repressed by light. Over expression and loss of function phenotypes suggest AVP1 is involved in regulation of a…
m01oak00892Ct-t01.1	555		0.270939						0.270939																	Gar1 = F:PF04410 = Gar1/Naf1 RNA binding region	AT3G03920		H/ACA ribonucleoprotein complex, subunit Gar1/Naf1 protein	H/ACA ribonucleoprotein complex, subunit Gar1/Naf1 protein; FUNCTIONS IN: snoRNA binding, pseudouridine synthase activity, RNA binding; LOCATED IN: chloroplast thylakoid membrane, nucleolus; EXPRESSED IN: 23 plant structures; EXPRESSED DURING: 13 growth stages; CONTAINS InterPro DOMAIN/s: H/ACA ribonucleoprotein complex, subunit Gar1, eukaryote (InterPro:IPR021154), H/ACA ribonucleoprotein comple…
m01oak00893cf-t01.1	750		0.794104	0.490701	0.293865	0.73513	1.47693	0.737012	0.490701		0.737505		0.490701	1.03578	0.490701	2.07223	0.490701	0.689268		2.07223	1.48839	1.48152	0.737505	0.490701	1.03739
m01oak00894Cz-t01.1	174
m01oak00895cC-t01.1	2661	0.025887	6.38622e-07	0.0282542	1.14426e-08	0.0565099	1.14426e-08	1.04809e-08	0.0282568	1.14426e-08	1.14426e-08	1.14426e-08	0.0282542	0.0282581	0.0258859	1.04809e-08	1.14426e-08	1.14426e-08	1.04809e-08	1.14426e-08	1.14426e-08	1.04809e-08	1.14426e-08	1.04809e-08	1.14426e-08	COP-gamma_platf Adaptin_N = D:PF08752 F:PF01602 = Coatomer gamma subunit appendage platform subdomain ~ Adaptin N terminal region	AT4G34450		coatomer gamma-2 subunit, putative / gamma-2 coat protein, putative / gamma-2 COP, putative	coatomer gamma-2 subunit, putative / gamma-2 coat protein, putative / gamma-2 COP, putative; FUNCTIONS IN: clathrin binding, structural molecule activity, binding; INVOLVED IN: intracellular protein transport, vesicle-mediated transport; LOCATED IN: chloroplast, membrane; EXPRESSED IN: 26 plant structures; EXPRESSED DURING: 15 growth stages; CONTAINS InterPro DOMAIN/s: Coatomer, gamma subunit, ap…
m01oak00896cC-t01.1	1224	0.1498	0.128027	0.124128	0.124128	0.124128	0.135575	0.124128	0.124128	0.135575	0.124128	0.124128	0.124128	0.132996	0.135575	0.114441	0.124128	0.124128	0.132996	0.135575	0.124128	0.124128	0.149006	0.124128	0.135575	6PGD NAD_binding_2 = D:PF00393 D:PF03446 = 6-phosphogluconate dehydrogenase, C-terminal domain ~ NAD binding domain of 6-phosphogluconate dehydrogenase	AT3G02360		6-phosphogluconate dehydrogenase family protein	6-phosphogluconate dehydrogenase family protein; FUNCTIONS IN: in 6 functions; INVOLVED IN: response to salt stress; LOCATED IN: peroxisome; EXPRESSED IN: 27 plant structures; EXPRESSED DURING: 16 growth stages; CONTAINS InterPro DOMAIN/s: 6-phosphogluconate dehydrogenase, NAD-binding (InterPro:IPR006115), 6-phosphogluconate dehydrogenase, C-terminal-like (InterPro:IPR008927), Dehydrogenase, mult…
m01oak00897cC-t01.1	300		0.28433						0.28433																	Ribosomal_S17 = D:PF00366 = Ribosomal protein S17	AT1G79850	RPS17	ribosomal protein S17	nuclear-encoded 30S chloroplast ribosomal protein S17
m01oak00898CT-t01.1	1035		0.120772			0.122347			0.0611764		0.121996	0.306271			0.229759					0.0380579				0.153252		PK_C PK = D:PF02887 F:PF00224 = Pyruvate kinase, alpha/beta domain ~ Pyruvate kinase, barrel domain
m01oak00899cC-t01.1	1113	0.108128																								2x:DUF642 = D:PF04862 = Protein of unknown function (DUF642)
m01oak00900cC-t01.1	1512	0.296649	0.292061	0.296543	0.295863	0.295863	0.268812	0.268703	0.295863	0.295863	0.295863	0.295863	0.295863	0.295863	0.295863	0.268703	0.295863	0.325544	0.296543	0.295863	0.295863	0.295863	0.295863	0.268703	0.295863	Pyridoxal_deC = F:PF00282 = Pyridoxal-dependent decarboxylase conserved domain
m01oak00901CC-t01.1	849	0.177608	0.103706			0.077547		0.112648	0.077547			0.17796	0.077547						0.077547				0.17796			Chloroa_b-bind = F:PF00504 = Chlorophyll A-B binding protein	AT2G40100	LHCB4.3	light-harvesting complex photosystem II	Lhcb4:3 protein (Lhcb4.3, light-harvesting complex of photosystem II
m01oak00902Ct-t01.1	264																									SF3b10 = F:PF07189 = Splicing factor 3B subunit 10 (SF3b10)
m01oak00903CF-t01.1	786	3.56043e-09	5.42895e-09	2.35105e-09	2.52383e-09	2.95721e-09	2.52383e-09		2.19986e-09	2.72319e-09	2.72319e-09	2.95576e-09	2.35105e-09	2.52192e-09	2.52383e-09	2.35105e-09	2.35105e-09	2.72113e-09	2.52383e-09	2.35105e-09	2.35105e-09	2.35105e-09	2.52192e-09	2.52192e-09	0.0267866	Fer4_17 Fer2_3 Fer4_8 = D:PF13534 D:PF13085 D:PF13183 = 4Fe-4S dicluster domain ~ 2Fe-2S iron-sulfur cluster binding domain ~ 4Fe-4S dicluster domain	AT5G40650	SDH2-2	succinate dehydrogenase 2-2	One of three isoforms of the iron-sulfur component of the succinate dehydrogenase complex, a component of the mitochondrial respiratory chain complex II. The product of the nuclear encoded gene is imported into the mitochondrion. Expressed during germination and post-germinative growth
m01oak00904cC-t01.1	414		0.0284256	0.0266124	0.0293822	0.0266124	0.0293822	0.0266124	0.0266124	0.0266124		0.0266124	0.0266124	0.0324619	0.0266124	0.0266124	0.0266124	0.0533462	0.0266124	0.0266124	0.0322782	0.0266124	0.0266124	0.0266124	0.0293822	Histone = D:PF00125 = Core histone H2A/H2B/H3/H4
m01oak00905cC-t01.1	414																										AT1G23750		Nucleic acid-binding, OB-fold-like protein	Nucleic acid-binding, OB-fold-like protein; CONTAINS InterPro DOMAIN/s: Nucleic acid-binding, OB-fold-like (InterPro:IPR016027), Nucleic acid-binding, OB-fold (InterPro:IPR012340); BEST Arabidopsis thaliana protein match is: Nucleic acid-binding, OB-fold-like protein (TAIR:AT1G10590.2); Has 249 Blast hits to 249 proteins in 61 species: Archae - 55; Bacteria - 0; Metazoa - 0; Fungi - 0; Plants - 1…
m01oak00906CC-t01.1	702	0.48644	0.333257	0.323881	0.323881	0.323881	0.323881	0.323881	0.323881	0.323881	0.323881	0.405109	0.323881	0.258243	0.323881	0.323881	0.323881	0.323881	0.48644	0.323881	0.323881	0.323881	0.323881	0.405109	0.323881	Chalcone = D:PF02431 = Chalcone-flavanone isomerase	AT3G55120	TT5	Chalcone-flavanone isomerase family protein	Catalyzes the conversion of chalcones into flavanones. Required for the accumulation of purple anthocyanins in leaves and stems
m01oak00907CC-t01.1	1671																									Cpn60_TCP1 = F:PF00118 = TCP-1/cpn60 chaperonin family	AT5G26360		TCP-1/cpn60 chaperonin family protein	TCP-1/cpn60 chaperonin family protein; FUNCTIONS IN: unfolded protein binding, ATP binding; INVOLVED IN: protein folding, cellular protein metabolic process; EXPRESSED IN: 22 plant structures; EXPRESSED DURING: 13 growth stages; CONTAINS InterPro DOMAIN/s: Chaperonin Cpn60/TCP-1 (InterPro:IPR002423), Chaperone, tailless complex polypeptide 1 (InterPro:IPR017998), T-complex protein 1, gamma subuni…
m01oak00908CC-t01.1	741		0.0551308					0.0390033																0.0779268		ADK_lid ADK = D:PF05191 D:PF00406 = Adenylate kinase, active site lid ~ Adenylate kinase	AT5G63400	ADK1	adenylate kinase 1	encodes a protein similar to adenylate kinase
m01oak00909cC-t01.1	1743	0.0902425	0.156591	0.139695	0.20012	0.161551	0.161459	0.128441	0.119777	0.184465	0.184676	0.112196	0.149799	0.161459	0.161551	0.20012	0.130853	0.128441	0.18457	0.184465	0.161459	0.175276	0.128441	0.161459	0.171145	Glyco_hydro_14 = D:PF01373 = Glycosyl hydrolase family 14	AT3G23920	BAM1	beta-amylase 1	Encodes a chloroplast beta-amylase. Is necessary for leaf starch breakdown in the absence of BAM3
m01oak00910cC-t01.1	225																									UCR_UQCRX_QCR9 = F:PF05365 = Ubiquinol-cytochrome C reductase, UQCRX/QCR9 like	AT3G52730		ubiquinol-cytochrome C reductase UQCRX/QCR9-like family protein	ubiquinol-cytochrome C reductase UQCRX/QCR9-like family protein; FUNCTIONS IN: ubiquinol-cytochrome-c reductase activity; INVOLVED IN: mitochondrial electron transport, ubiquinol to cytochrome c; LOCATED IN: mitochondrial envelope, mitochondrion, mitochondrial respiratory chain complex III, membrane; EXPRESSED IN: 24 plant structures; EXPRESSED DURING: 16 growth stages; CONTAINS InterPro DOMAIN/s…
m01oak00911cC-t01.1	1620		0.333582		0.295995		0.322859		0.330096	0.355469	0.325559			0.384578				0.322562	0.325559			0.325559			0.355469	p450 = D:PF00067 = Cytochrome P450	AT1G74110	CYP78A10	cytochrome P450, family 78, subfamily A, polypeptide 10	member of CYP78A
m01oak00913CC-t01.1	1104	0.0225262	0.0340999	0.0421787	0.0421787	0.020891	0.0421787	0.0533962	0.0421787	0.0294063	0.0294063	0.0294063	0.0225286	0.0266969	0.0533962	0.0194717	0.0294063	0.0194717	0.0266969	0.0294063	0.0294063	0.0588623	0.0421787	0.0534148	0.0533962	Suc_Fer-like = F:PF06999 = Sucrase/ferredoxin-like	AT3G27570		Sucrase/ferredoxin-like family protein	Sucrase/ferredoxin-like family protein; FUNCTIONS IN: molecular_function unknown; INVOLVED IN: biological_process unknown; LOCATED IN: endomembrane system; EXPRESSED IN: 22 plant structures; EXPRESSED DURING: 13 growth stages; CONTAINS InterPro DOMAIN/s: Thioredoxin fold (InterPro:IPR012335), Sucraseferredoxin-like (InterPro:IPR009737), Thioredoxin-like fold (InterPro:IPR012336); BEST Arabidopsis…
m01oak00914Ci-t01.1	624		0.0439105		0.0439683								0.0438817						0.0438817
m01oak00915CC-t01.1	300																										AT3G09860		unknown protein	unknown protein; Has 34 Blast hits to 34 proteins in 12 species: Archae - 0; Bacteria - 0; Metazoa - 0; Fungi - 0; Plants - 34; Viruses - 0; Other Eukaryotes - 0 (source: NCBI BLink)
m01oak00916CC-t01.1	792	0.106189	0.059315			0.0454312						0.0454312			0.106062					0.0316325				0.106029		Ribosomal_L5_C Ribosomal_L5 = D:PF00673 D:PF00281 = ribosomal L5P family C-terminus ~ Ribosomal protein L5	AT4G01310		Ribosomal L5P family protein	Ribosomal L5P family protein; FUNCTIONS IN: structural constituent of ribosome; INVOLVED IN: translation; LOCATED IN: in 6 components; EXPRESSED IN: 24 plant structures; EXPRESSED DURING: 13 growth stages; CONTAINS InterPro DOMAIN/s: Ribosomal protein L5 (InterPro:IPR002132), Ribosomal protein L5, conserved site (InterPro:IPR020929), Ribosomal protein L5, C-terminal (InterPro:IPR020928), Ribosoma…
m01oak00918CC-t01.1	687		4.6727e-07			4.25634e-09		0.0399836					3.7149e-09	3.71538e-09				3.7149e-09	0.169183				3.29463e-09			AUX_IAA = F:PF02309 = AUX/IAA family	AT3G04730	IAA16	indoleacetic acid-induced protein 16	early auxin-induced (IAA16)
m01oak00919CT-t01.1	1167	0.0851302	0.0581194	0.0566974	0.0518928	0.0566796	0.0518928	0.0566796	0.0566796	0.0566618	0.113691	0.0518928	0.0566618	0.0624432	0.0519909	0.0567867	0.0518928	0.0566974	0.0567867	0.0567867	0.062277	0.0566796	0.0624432	0.0566796	0.0567689	Mg_chelatase = F:PF01078 = Magnesium chelatase, subunit ChlI
m01oak00920CC-t01.1	1455	0.152904	0.0734922	0.101993	0.0679522	0.0764823	0.101959	0.0610649	0.114797	0.0679522	0.0679522	0.0764823	0.0764823	0.0679522	0.0611014	0.0679522	0.0764823	0.0679171	0.0679171	0.0610965	0.0764448	0.0679171	0.0679522	0.0679522	0.0764823	Peptidase_S10 = D:PF00450 = Serine carboxypeptidase
m01oak00921cC-t01.1	2106	0.108912	0.084365	0.0726117	0.0965007	0.0772065	0.096506	0.115878	0.0772023	0.0726077	0.0772023	0.0907785	0.096506	0.0726077	0.0726077	0.0772023	0.0685311	0.0772023	0.109077	0.0726077	0.0726077	0.115885	0.0726077	0.0856723	0.115979	FAD_binding_1 Flavodoxin_1 NAD_binding_1 = D:PF00667 D:PF00258 D:PF00175 = FAD binding domain ~ Flavodoxin ~ Oxidoreductase NAD-binding domain	AT4G30210	ATR2	P450 reductase 2	Encodes NADPH-cytochrome P450 reductase that catalyzes the first oxidative step of the phenylpropanoid general pathway
m01oak00922cf-t01.1	1218	0.333438	0.280613	0.178931	0.235538	0.26981	0.494633	0.201835	0.251575	0.672224	0.361629	0.235436	0.218637	0.205502	0.251466		0.205502	0.250061	0.234989	0.252342	0.269655	0.178931	0.494102	0.201835	0.949784	DDE_Tnp_4 = D:PF13359 = DDE superfamily endonuclease
m01oak00923cC-t01.1	885	0.0400893	0.0453817	0.0428125	0.0459434	0.0428125	0.0428125	0.0459434	0.0459434	0.0459434	0.0459434	0.0459434	0.0428125	0.0459434	0.0495559	0.0459434	0.0428125	0.0459434	0.0354872	0.0459434	0.0428125	0.0459434	0.0459434	0.064251	0.0459434	Phi_1 = F:PF04674 = Phosphate-induced protein 1 conserved region
m01oak00924cC-t01.1	1149	0.207111	0.0848593	0.0968661	0.0686471	0.0686401	0.109846	0.0967836	0.0812644	0.0616267	0.0649588	0.0909669	0.0773893	0.0857495	0.0616267	0.0826788	0.103355	0.129757	0.0826873	0.103321	0.0811867	0.0727766	0.0727456	0.124139	0.0909669	AUX_IAA = F:PF02309 = AUX/IAA family	AT5G65670	IAA9	indole-3-acetic acid inducible 9	auxin (indole-3-acetic acid) induced gene
m01oak00925cC-t01.1	552																									Ribosomal_L22 = D:PF00237 = Ribosomal protein L22p/L17e
m01oak00926cC-t01.1	210																									Ribosomal_S25 = F:PF03297 = S25 ribosomal protein
m01oak00927cT-t01.1	351																									CP12 Gp_dh_C = F:PF02672 D:PF02800 = CP12 domain ~ Glyceraldehyde 3-phosphate dehydrogenase, C-terminal domain
m01oak00928cC-t01.1	939																									DUF258 AIG1 MMR_HSR1 = F:PF03193 F:PF04548 F:PF01926 = Protein of unknown function, DUF258 ~ AIG1 family ~ 50S ribosome-binding GTPase	AT5G05000	TOC34	translocon at the outer envelope membrane of chloroplasts 34	Outer membrane GTPase protein that may function in import of nuclear encoded proteins into the chloroplast. Phosphorylation of the G-domains regulate translocon assembly
m01oak00929St-t01.1	453																									MIP = F:PF00230 = Major intrinsic protein
m01oak00930cf-t01.1	225																									Histone = D:PF00125 = Core histone H2A/H2B/H3/H4
m01oak00931CT-t01.1	2061	7.78831e-09	1.54721e-08	7.18435e-09	0.0267957	7.78831e-09	7.18435e-09	8.50206e-09	8.50206e-09	7.78539e-09	7.78831e-09	6.66668e-09	7.77171e-09	8.48396e-09	7.78831e-09	8.50206e-09	7.18435e-09	7.78831e-09	8.50206e-09	8.50206e-09	7.78831e-09	8.50206e-09	7.18435e-09	7.78831e-09	7.18435e-09	Pkinase Pkinase_Tyr = D:PF00069 D:PF07714 = Protein kinase domain ~ Protein tyrosine kinase	AT3G13670		Protein kinase family protein	Protein kinase family protein; FUNCTIONS IN: protein serine/threonine kinase activity, protein kinase activity, kinase activity, ATP binding; INVOLVED IN: protein amino acid phosphorylation; EXPRESSED IN: 24 plant structures; EXPRESSED DURING: 15 growth stages; CONTAINS InterPro DOMAIN/s: Protein kinase, ATP binding site (InterPro:IPR017441), Protein kinase, catalytic domain (InterPro:IPR000719),…
m01oak00932CC-t01.1	1323	0.244238	0.246271	0.305285		0.244548		0.114118	0.244147	0.244147			0.15277						1.53544	0.152757	0.183118					Glyco_hydro_9 = D:PF00759 = Glycosyl hydrolase family 9	AT5G49720	GH9A1	glycosyl hydrolase 9A1	Encodes a membrane-bound endo-1,4-beta-D-glucanase, involved in cellulose biosynthesis. Loss-of-function mutants have severe cellulose-deficient phenotypes. During cell elongation, KOR1 is associated with Golgi apparatus and early endosome. Inhibition of cellulose biosynthesis promoted a redistribution of KOR1 in subcellular locations. These observations suggest that deposition of cellulose invol…
m01oak00933cf-t01.1	306
m01oak00934JC-t01.1	1092	0.255898	0.353535	0.313772	0.313772	0.428521	0.313772	0.313772	0.340058	0.736177	0.313772	0.313772	0.313772	0.392299	0.428521	0.428521	0.313772	0.392299	0.313772	0.289033	0.428521	0.313772	0.313772	0.340058	0.313772	peroxidase = F:PF00141 = Peroxidase	AT1G71695		Peroxidase superfamily protein	Peroxidase superfamily protein; FUNCTIONS IN: peroxidase activity, heme binding; INVOLVED IN: response to oxidative stress, oxidation reduction; LOCATED IN: cell wall, vacuole, membrane, plant-type cell wall; EXPRESSED IN: 23 plant structures; EXPRESSED DURING: 13 growth stages; CONTAINS InterPro DOMAIN/s: Haem peroxidase (InterPro:IPR010255), Plant peroxidase (InterPro:IPR000823), Peroxidases he…
m01oak00935CC-t01.1	225																									Tom7 = F:PF08038 = TOM7 family	AT5G41685		Mitochondrial outer membrane translocase complex, subunit Tom7	Mitochondrial outer membrane translocase complex, subunit Tom7; FUNCTIONS IN: protein transporter activity, P-P-bond-hydrolysis-driven protein transmembrane transporter activity; INVOLVED IN: intracellular protein transport; LOCATED IN: mitochondrial outer membrane; EXPRESSED IN: 23 plant structures; EXPRESSED DURING: 13 growth stages; CONTAINS InterPro DOMAIN/s: Mitochondrial outer membrane tran…
m01oak00936cC-t01.1	1170		0.0600263																						0.0600263	Ribosomal_L3 = F:PF00297 = Ribosomal protein L3
m01oak00937CC-t01.1	1122		0.236837		0.239478		0.239478		0.239478	0.239478		0.299332	0.239478	0.199305	0.239478	0.239478		0.239478	0.239478	0.239478				0.199305			AT5G66230		Chalcone-flavanone isomerase family protein	Chalcone-flavanone isomerase family protein; EXPRESSED IN: 19 plant structures; EXPRESSED DURING: 8 growth stages; BEST Arabidopsis thaliana protein match is: unknown protein (TAIR:AT3G51230.1); Has 1807 Blast hits to 1807 proteins in 277 species: Archae - 0; Bacteria - 0; Metazoa - 736; Fungi - 347; Plants - 385; Viruses - 0; Other Eukaryotes - 339 (source: NCBI BLink)
m01oak00938Ct-t01.1	981	0.358591	0.324976	0.292704	0.355265	0.351649	0.395393	0.263569	0.32251	0.32251	0.263569	0.32251	0.323134	0.323132	0.294572	0.352031	0.351649	0.359546	0.292704	0.292704	0.32251	0.354964	0.388206	0.292704	0.354579	peroxidase = F:PF00141 = Peroxidase	AT1G05260	RCI3	Peroxidase superfamily protein	Encodes a cold-inducible cationic peroxidase that is involved in the stress response. In response to low temperature, RCI3 transcripts accumulate in the aerial part and in roots of etiolated seedlings but only in roots of light-grown seedlings
m01oak00939CC-t01.1	861		0.142337		0.142337																					CK_II_beta = D:PF01214 = Casein kinase II regulatory subunit
m01oak00940cc-t01.1	1386	0.177982	0.236576	0.253322	0.210789	0.292843	0.228738	0.242417	0.215342	0.242333	0.238925	0.242187	0.253322	0.239171	0.253234	0.210446	0.232325	0.225261	0.22854	0.242417	0.252717	0.196774	0.235133	0.232484	0.253322	X8 Glyco_hydro_17 = D:PF07983 D:PF00332 = X8 domain ~ Glycosyl hydrolases family 17	AT2G05790		O-Glycosyl hydrolases family 17 protein	O-Glycosyl hydrolases family 17 protein; FUNCTIONS IN: cation binding, hydrolase activity, hydrolyzing O-glycosyl compounds, catalytic activity; INVOLVED IN: carbohydrate metabolic process; LOCATED IN: endomembrane system; EXPRESSED IN: 22 plant structures; EXPRESSED DURING: 13 growth stages; CONTAINS InterPro DOMAIN/s: X8 (InterPro:IPR012946), Glycoside hydrolase, catalytic core (InterPro:IPR017…
m01oak00941cC-t01.1	222																									DSS1_SEM1 = F:PF05160 = DSS1/SEM1 family
m01oak00942cC-t01.1	1440	0.228595	0.166328	0.132779	0.177526	0.132779	0.132779	0.177526	0.223272	0.185868	0.212539	0.185868	0.212539	0.132779	0.132779	0.144859	0.146932	0.132779	0.19165	0.185868	0.212539	0.132779	0.228634	0.185868	0.132779	Aminotran_3 = D:PF00202 = Aminotransferase class-III
m01oak00943CC-t01.1	501	3.77833e-09	1.41162e-05	0.0494152	3.22646e-09		0.0989168			3.22646e-09				0.0368123		3.22646e-09	3.77833e-09		3.77833e-09	0.0989168				0.0368123		Usp = D:PF00582 = Universal stress protein family	AT3G17020		Adenine nucleotide alpha hydrolases-like superfamily protein	Adenine nucleotide alpha hydrolases-like superfamily protein; FUNCTIONS IN: molecular_function unknown; INVOLVED IN: response to cold, response to stress; LOCATED IN: plasma membrane; EXPRESSED IN: 24 plant structures; EXPRESSED DURING: 15 growth stages; CONTAINS InterPro DOMAIN/s: UspA (InterPro:IPR006016), Rossmann-like alpha/beta/alpha sandwich fold (InterPro:IPR014729), Universal stress prote…
m01oak00944CC-t01.1	519		0.0700133																				0.0700133			CAAD = D:PF14159 = CAAD domains of cyanobacterial aminoacyl-tRNA synthetase	AT2G46820	PSI-P	photosystem I P subunit	Encodes the P subunit of Photosystem I. About 25% of the TMP14 pool appeared to be phosphorylated, and this ratio is not affected by light. Contains seven phosphorylation sites on threonine residue and chloroplast targeting signal. Located in the proximity of PSI-L, -H and -O subunits
m01oak00945cC-t01.1	1176
m01oak00946CM-t01.1	297
m01oak00946CM-t01.2	918																									CLP_protease = D:PF00574 = Clp protease	AT1G02560	CLPP5	nuclear encoded CLP protease 5	One of several nuclear-encoded ClpPs (caseinolytic protease). Contains a highly conserved catalytic triad of Ser-type proteases (Ser-His-Asp). The name reflects nomenclature described in Adam et. al (2001)
m01oak00947cC-t01.1	267																									GASA = F:PF02704 = Gibberellin regulated protein	AT2G14900		Gibberellin-regulated family protein	Gibberellin-regulated family protein; FUNCTIONS IN: molecular_function unknown; INVOLVED IN: response to gibberellin stimulus; LOCATED IN: endomembrane system; EXPRESSED IN: 18 plant structures; EXPRESSED DURING: 12 growth stages; CONTAINS InterPro DOMAIN/s: Gibberellin regulated protein (InterPro:IPR003854); BEST Arabidopsis thaliana protein match is: Gibberellin-regulated family protein (TAIR:A…
m01oak00948cF-t01.1	924		0.180765		0.176599			0.226761						0.0793877				0.22751				0.273143			0.176599	NmrA NAD_binding_4 NAD_binding_10 3Beta_HSD Epimerase adh_short = F:PF05368 F:PF07993 D:PF13460 F:PF01073 F:PF01370 D:PF00106 = NmrA-like family ~ Male sterility protein ~ NADH(P)-binding ~ 3-beta hydroxysteroid dehydrogenase/isomerase family ~ NAD dependent epimerase/dehydratase family ~ short chain dehydrogenase	AT4G35420	DRL1	dihydroflavonol4-reductase-like1	Encodes DRL1 (Dihydroflavonol 4-reductase-like1), a closely related homolog of the rice anther-specific gene OsDFR2. DRL1 may be involved in a metabolic pathway essential for pollen wall development and male fertility. Mutant plants have impaired pollen formation and seed production
m01oak00949cC-t01.1	348
m01oak00950CT-t01.1	276
m01oak00951jC-t01.1	1212	0.275291	0.122559	0.136874	0.124269	0.113765	0.136874	0.113765	0.124269	0.124269	0.124269	0.136874	0.136874	0.124269	0.124269	0.124269	0.113765	0.136874	0.113765	0.124269	0.113765	0.104877	0.124269	0.113765	0.113765	Dev_Cell_Death = D:PF10539 = Development and cell death domain	AT5G42050		DCD (Development and Cell Death) domain protein	DCD (Development and Cell Death) domain protein; CONTAINS InterPro DOMAIN/s: Development/cell death domain (InterPro:IPR013989), Kelch related (InterPro:IPR013089); BEST Arabidopsis thaliana protein match is: DCD (Development and Cell Death) domain protein (TAIR:AT3G27090.1); Has 30201 Blast hits to 17322 proteins in 780 species: Archae - 12; Bacteria - 1396; Metazoa - 17338; Fungi - 3422; Plants…
m01oak00952CC-t01.1	1635	0.224392	0.242256	0.333717	0.205345	0.184168	0.246458	0.260274	0.2561	0.231502	0.246775	0.236565	0.224141	0.274374	0.196056	0.260704	0.309205	0.205775	0.309671	0.236819	0.246884	0.224309	0.282795	0.197333	0.223975	Cpn60_TCP1 = F:PF00118 = TCP-1/cpn60 chaperonin family	AT3G03960		TCP-1/cpn60 chaperonin family protein	TCP-1/cpn60 chaperonin family protein; FUNCTIONS IN: unfolded protein binding, ATP binding; INVOLVED IN: protein folding, cellular protein metabolic process; LOCATED IN: membrane; EXPRESSED IN: 23 plant structures; EXPRESSED DURING: 13 growth stages; CONTAINS InterPro DOMAIN/s: Chaperonin Cpn60/TCP-1 (InterPro:IPR002423), Chaperone, tailless complex polypeptide 1 (InterPro:IPR017998), Chaperonin …
m01oak00953CC-t01.1	1428	0.175109	0.130176	0.151166	0.123391	0.1294	0.135988	0.135988	0.135988	0.135988	0.135988	0.151144	0.127355	0.135988	0.135988	0.151144	0.136148	0.127355	0.143834	0.0955231	0.151144	0.0907674	0.135988	0.0906611	0.135988	TCP = F:PF03634 = TCP family transcription factor	AT4G18390	TCP2	TEOSINTE BRANCHED 1, cycloidea and PCF transcription factor 2	TEOSINTE BRANCHED 1, Cycloidea and PCF transcription factor 2 (TCP2); CONTAINS InterPro DOMAIN/s: Transcription factor, TCP (InterPro:IPR005333), CYC/TB1, R domain (InterPro:IPR017888), Transcription factor TCP subgroup (InterPro:IPR017887); BEST Arabidopsis thaliana protein match is: TEOSINTE BRANCHED 1, cycloidea, and PCF family 24 (TAIR:AT1G30210.2); Has 30201 Blast hits to 17322 proteins in 7…
m01oak00954CC-t01.1	822																									2x:Hexapep_2 3x:Hexapep = r:PF14602 r:PF00132 = Hexapeptide repeat of succinyl-transferase ~ Bacterial transferase hexapeptide (six repeats)
m01oak00955CT-t01.1	777	0.0598309	0.000450048		0.119694	5.06099e-09	0.119694					5.06099e-09		5.06099e-09	0.0851724		0.0995564	0.0371822	0.0497649		5.91569e-09	0.0425749	0.0850764	0.0497649		p450 = D:PF00067 = Cytochrome P450
m01oak00956cC-t01.1	1692	8.0959e-09	1.74452e-08	7.35696e-09	5.76549e-09	8.09853e-09		8.09853e-09	7.35696e-09			6.73759e-09	6.73759e-09	0.0703735	6.21415e-09	8.09853e-09	6.73759e-09	8.09936e-09	8.09936e-09	6.73759e-09	6.73759e-09	9.00674e-09	8.09853e-09	9.00674e-09	9.00767e-09	Cpn60_TCP1 = F:PF00118 = TCP-1/cpn60 chaperonin family	AT3G11830		TCP-1/cpn60 chaperonin family protein	TCP-1/cpn60 chaperonin family protein; FUNCTIONS IN: unfolded protein binding, ATP binding; INVOLVED IN: response to cadmium ion; LOCATED IN: cellular_component unknown; EXPRESSED IN: 25 plant structures; EXPRESSED DURING: 14 growth stages; CONTAINS InterPro DOMAIN/s: Chaperonin Cpn60/TCP-1 (InterPro:IPR002423), Chaperone, tailless complex polypeptide 1 (InterPro:IPR017998), T-complex protein 1, …
m01oak00957cC-t01.1	2634	0.203644	0.40922	0.305666	0.353077	0.491048	0.417728	0.459751	0.417728	0.459751	0.382708	0.459751	0.417728	0.353077	0.382708	0.417728	0.417728	0.382708	0.417728	0.382708	0.46013	0.417728	0.417728	0.417728	0.417805	2x:PC_rep = r:PF01851 = Proteasome/cyclosome repeat	AT2G20580	RPN1A	26S proteasome regulatory subunit S2 1A	encoding the RPN subunits of the 26S proteasome
m01oak00958cC-t01.1	861	0.563949	0.345986		0.253355		0.675914					0.253627					0.337984		0.33774							MIP = F:PF00230 = Major intrinsic protein
m01oak00959CT-t01.1	291
m01oak00960cC-t01.1	1401	0.39862	0.224899	0.956748	0.363256	0.317749	0.158905	0.158905	0.158905	0.198491	0.158905	0.226975	0.158905	0.198694	0.558146	0.158905	0.158905	0.158905	0.239089	0.181787	0.158905	0.211868	0.158905	0.238365	0.445812	UDPGT = F:PF00201 = UDP-glucoronosyl and UDP-glucosyl transferase	AT5G17050	UGT78D2	UDP-glucosyl transferase 78D2	The At5g17050 encodes a anthocyanidin 3-O-glucosyltransferase which specifically glucosylates the 3-position of the flavonoid C-ring. Anthocyanidins such as cyanidin and pelargonidin as well as flavonols such as kaempferol and quercetin are accepted substrates
m01oak00961CI-t01.1	501	2.99867e-09	3.09397e-09		3.43733e-09	2.99921e-09	2.99921e-09		2.65844e-09		3.40835e-09		2.99921e-09				2.99921e-09	2.99921e-09	3.43733e-09								AT3G55005	TON1B	tonneau 1b (TON1b)	Encodes a protein of unknown function that is involved in cortical microtubule organization. Mutants exhibit abnormal cell growth and patterns of division. TON1B appears to be redundant with TON1A. Encodes a novel protein that is similar to human FOP and OFD1 centrosomal proteins. Localizes to the preprophase band, cytoplasm and cell cortex where it is probably associated with the cortical cytosk…
m01oak00962CC-t01.1	1554		0.282436		0.282436	0.282436		0.282436			0.282436			0.282436				0.282436				0.282436			0.282436	p450 = D:PF00067 = Cytochrome P450	AT1G69500	CYP704B1	cytochrome P450, family 704, subfamily B, polypeptide 1	Encodes a cytochrome P450, designated CYP704B1. Expressed in the developing anthers. Essential for pollen exine development. Mutations in CYP704B1 result in impaired pollen walls that lack a normal exine layer and exhibit a characteristic striped surface, termed zebra phenotype. Heterologous expression of CYP704B1 in yeast cells demonstrated that it catalyzes omega-hydroxylation of long-chain fat…
m01oak00963CT-t01.1	606																									ACT = D:PF01842 = ACT domain
m01oak00964cC-t01.1	699		0.0819216				0.0771818								0.0804106		0.0804106		0.0902511							WH1 Ran_BP1 = D:PF00568 F:PF00638 = WH1 domain ~ RanBP1 domain
m01oak00965cf-t01.1	132
m01oak00965cf-t01.2	243		0.0699429			0.0699429					0.0699429												0.0699429	0.0699429
m01oak00966ct-t01.1	354
m01oak00967CT-t01.1	831																									ACP_syn_III Chal_sti_synt_N Chal_sti_synt_C ACP_syn_III_C FAE1_CUT1_RppA = D:PF08545 D:PF00195 D:PF02797 D:PF08541 F:PF08392 = 3-Oxoacyl-[acyl-carrier-protein (ACP)] synthase III ~ Chalcone and stilbene synthases, N-terminal domain ~ Chalcone and stilbene synthases, C-terminal domain ~ 3-Oxoacyl-[acyl-carrier-protein (ACP)] synthase III C terminal ~ FAE1/Type III polyketide synthase-like protein
m01oak00968cC-t01.1	591		0.378572								0.378572		0.378572										0.378572			YbaB_DNA_bd = F:PF02575 = YbaB/EbfC DNA-binding family
m01oak00970jC-t01.1	981	0.0550743	0.0503506	0.0606719	0.0504096	0.0606719	0.0606719	0.0606719	0.0375811	0.0504096	0.0464625	0.0606719	0.0606719	0.0606719	0.0375811	0.0675133	0.0606719	0.0275112	0.0464625	0.0303073	0.0675133	0.0504096	0.0504096	0.0504096	0.0401469	4x:WD40 = r:PF00400 = WD domain, G-beta repeat	AT2G46290		Transducin/WD40 repeat-like superfamily protein	Transducin/WD40 repeat-like superfamily protein; CONTAINS InterPro DOMAIN/s: WD40 repeat 2 (InterPro:IPR019782), WD40 repeat, conserved site (InterPro:IPR019775), WD40 repeat (InterPro:IPR001680), G-protein beta WD-40 repeat, region (InterPro:IPR020472), WD40 repeat-like-containing domain (InterPro:IPR011046), WD40-repeat-containing domain (InterPro:IPR017986), WD40/YVTN repeat-like-containing do…
m01oak00971CC-t01.1	687	0.108074																								K-box SRF-TF = F:PF01486 D:PF00319 = K-box region ~ SRF-type transcription factor (DNA-binding and dimerisation domain)
m01oak00972Ct-t01.1	297																									Tryp_alpha_amyl LTP_2 = F:PF00234 F:PF14368 = Protease inhibitor/seed storage/LTP family ~ Probable lipid transfer
m01oak00973CC-t01.1	330																									GASA = F:PF02704 = Gibberellin regulated protein	AT5G15230	GASA4	GAST1 protein homolog 4	gibberellin-regulated (GASA4)
m01oak00974cC-t01.1	1632	0.118021	0.0566783	0.0488548	0.0630389	0.0630389	0.0690905	0.0630389	0.0587827	0.0630389	0.0630389	0.051776	0.0417632	0.0587868	0.051776	0.0438917	0.051776	0.0550623	0.065217	0.0587827	0.051776	0.0689781	0.0488548	0.0587827	0.0587827	Glycos_transf_2 Glyco_transf_21 Glyco_tranf_2_3 Glyco_trans_2_3 = F:PF00535 D:PF13506 D:PF13641 D:PF13632 = Glycosyl transferase family 2 ~ Glycosyl transferase family 21 ~ Glycosyltransferase like family 2 ~ Glycosyl transferase family group 2	AT5G22740	CSLA02	cellulose synthase-like A02	encodes a beta-mannan synthase based on in vitro enzyme assays from heterologously expressed protein
m01oak00975Cf-t01.1	747		0.305177	0.223806	0.227807		0.336214		0.542096			0.154028	0.328347		0.40571		0.337153		0.270313					0.403221		DIOX_N 2OG-FeII_Oxy = F:PF14226 D:PF03171 = non-haem dioxygenase in morphine synthesis N-terminal ~ 2OG-Fe(II) oxygenase superfamily	AT1G05010	EFE	ethylene-forming enzyme	Encodes 1-amino-cyclopropane-1-carboxylate oxidase
m01oak00976CC-t01.1	831	0.0880073	0.222903	0.195339	0.162675	0.260665	0.244578		0.0464508		0.32637		0.244578	0.195339	0.244578	0.32637	0.271493	0.244578	0.244578	0.244578	0.408295			0.195534		Porin_3 = F:PF01459 = Eukaryotic porin	AT5G67500	VDAC2	voltage dependent anion channel 2	Encodes a voltage-dependent anion channel (VDAC: AT3G01280/VDAC1, AT5G67500/VDAC2, AT5G15090/VDAC3, AT5G57490/VDAC4, AT5G15090/VDAC5). VDACs are reported to be porin-type, beta-barrel diffusion pores. They are prominently localized in the outer mitochondrial membrane and are involved in metabolite exchange between the organelle and the cytosol
m01oak00977CC-t01.1	2616	0.263569	0.183385	0.172136	0.301505	0.251212	0.172136	0.251249		0.251212		0.215206	0.150536	0.133735	0.109298		0.251281		0.167197	0.172136	0.16719	0.150536	0.167228	0.125231	0.215196	6x:PPR_1 8x:PPR_2 10x:PPR_3 11x:PPR = r:PF12854 r:PF13041 r:PF13812 F:PF01535 = PPR repeat ~ PPR repeat family ~ Pentatricopeptide repeat domain ~ PPR repeat	AT2G31400	GUN1	genomes uncoupled 1	Encodes a a chloroplast-localized pentatricopeptide-repeat protein involved in regulation of nuclear gene expression
m01oak00978cC-t01.1	549																									Ribosomal_S20p = F:PF01649 = Ribosomal protein S20	AT3G15190		chloroplast 30S ribosomal protein S20, putative	chloroplast 30S ribosomal protein S20, putative; FUNCTIONS IN: structural constituent of ribosome, RNA binding; INVOLVED IN: translation, ribosome biogenesis; LOCATED IN: ribosome, chloroplast stroma, chloroplast, membrane; EXPRESSED IN: 22 plant structures; EXPRESSED DURING: 13 growth stages; CONTAINS InterPro DOMAIN/s: Ribosomal protein S20 (InterPro:IPR002583); Has 3989 Blast hits to 3989 prot…
m01oak00979CT-t01.1	321																									Cu_bind_like = D:PF02298 = Plastocyanin-like domain
m01oak00980jF-t01.1	1710	0.458172	0.358121	0.219181	0.343361	0.343211	0.411885	0.274602	0.412109	0.274602	0.274227	0.963391	0.458172	0.274602	0.458202	0.274518	0.274318	0.274845	0.343316	0.219347	0.54998	0.274234	0.411885	0.825611	0.383595	DEK_C = D:PF08766 = DEK C terminal domain
m01oak00981ST-t01.1	231																									Ribonuc_red_sm = D:PF00268 = Ribonucleotide reductase, small chain
m01oak00982Cz-t01.1	246	0.362041	0.407806	0.692241	0.341642		0.202045	0.341642	0.458515	0.458515	0.454272		0.368654	0.458515	0.324658	0.465341	0.272957	0.368654	0.27151	0.692241	0.404665	0.692241	0.550681		0.341642	Abhydrolase_3 = D:PF07859 = alpha/beta hydrolase fold
m01oak00983cC-t01.1	441		0.729864																					0.729864		PAE = F:PF03283 = Pectinacetylesterase
m01oak00986Ct-t01.1	471	0.0351768	2.02217e-09							2.02217e-09						2.02217e-09									2.02217e-09		AT4G28440		Nucleic acid-binding, OB-fold-like protein	Nucleic acid-binding, OB-fold-like protein; CONTAINS InterPro DOMAIN/s: Nucleic acid-binding, OB-fold-like (InterPro:IPR016027), Nucleic acid-binding, OB-fold (InterPro:IPR012340); BEST Arabidopsis thaliana protein match is: Nucleic acid-binding, OB-fold-like protein (TAIR:AT2G33845.1); Has 214 Blast hits to 214 proteins in 47 species: Archae - 22; Bacteria - 0; Metazoa - 0; Fungi - 0; Plants - 1…
m01oak00987sC-t01.1	267																									zf-Tim10_DDP = D:PF02953 = Tim10/DDP family zinc finger	AT1G61570	TIM13	translocase of the inner mitochondrial membrane 13	Encodes a putative small zinc finger-like protein (TIM13); nucleus-encoded gene whose product is found in the mitochondrial inner membrane space
m01oak00988CC-t01.1	774		0.0650855		0.0650855		0.0650855		0.0650855			0.0650855		0.0650855	0.0650855				0.0650855	0.0650855		0.0650855	0.0650855	0.0650855		2Fe-2S_thioredx = F:PF01257 = Thioredoxin-like [2Fe-2S] ferredoxin	AT4G02580		NADH-ubiquinone oxidoreductase 24 kDa subunit, putative	NADH-ubiquinone oxidoreductase 24 kDa subunit, putative; FUNCTIONS IN: NADH dehydrogenase (ubiquinone) activity, zinc ion binding; INVOLVED IN: response to oxidative stress, mitochondrial electron transport, NADH to ubiquinone; LOCATED IN: mitochondrion, mitochondrial respiratory chain complex I, respiratory chain complex I; EXPRESSED IN: 24 plant structures; EXPRESSED DURING: 15 growth stages; C…
m01oak00989cC-t01.1	1452	9.75142e-09	6.99058e-09	6.80671e-09	6.80937e-09	7.54998e-09	6.18424e-09	8.50211e-09	7.57296e-09	8.4993e-09	8.52464e-09	5.22248e-09	6.18424e-09	7.54749e-09	6.18424e-09	6.80671e-09	6.18424e-09	6.18424e-09	7.54749e-09	7.57296e-09	6.80937e-09	6.18424e-09	6.18219e-09	7.57296e-09	8.50211e-09	Complex1_51K NADH_4Fe-4S SLBB = F:PF01512 D:PF10589 D:PF10531 = Respiratory-chain NADH dehydrogenase 51 Kd subunit ~ NADH-ubiquinone oxidoreductase-F iron-sulfur binding region ~ SLBB domain	AT5G08530	CI51	51 kDa subunit of complex I	51 kDa subunit of complex I (CI51); FUNCTIONS IN: 4 iron, 4 sulfur cluster binding, NAD or NADH binding, FMN binding, NADH dehydrogenase (ubiquinone) activity, oxidoreductase activity, acting on NADH or NADPH; INVOLVED IN: oxidation reduction, mitochondrial electron transport, NADH to ubiquinone; LOCATED IN: mitochondrion, mitochondrial respiratory chain complex I, respiratory chain complex I; EX…
m01oak00991CC-t01.1	1467	9.95123e-09	0.00209475			1.16209e-08	9.95123e-09	0.0446775		0.15664		0.125313	0.0626735	0.0446775	0.0626735	0.0626735	1.16209e-08	0.0390552	0.0626735	0.0626735	0.0893372	0.0446775	0.104327	0.0626735	1.16209e-08	ATP-synt_ab_C ATP-synt_ab_N ATP-synt_ab = D:PF00306 D:PF02874 F:PF00006 = ATP synthase alpha/beta chain, C terminal domain ~ ATP synthase alpha/beta family, beta-barrel domain ~ ATP synthase alpha/beta family, nucleotide-binding domain
m01oak00992CF-t01.1	2961	0.11871	0.0855542	0.0860584	0.0860584	0.0758633	0.0807737	0.0860584	0.0806422	0.0860584	0.0806422	0.10079	0.0860584	0.0860584	0.0758633	0.0860584	0.0860584	0.0860584	0.0860584	0.0860584	0.0860584	0.107589	0.0806422	0.0860584	0.0860584	TUDOR 4x:SNase = D:PF00567 D:PF00565 = Tudor domain ~ Staphylococcal nuclease homologue
m01oak00993CT-t01.1	147																									Ribosomal_60s = F:PF00428 = 60s Acidic ribosomal protein
m01oak00994CI-t01.1	465																									HMA = D:PF00403 = Heavy-metal-associated domain
m01oak00995CC-t01.1	1227		0.113796		0.0968524	0.112791			0.0751663		0.145441		0.127015	0.194138	0.112738	0.084654	0.0751663	0.24249	0.0751663	0.112738		0.0968524	0.145237			Thiolase_C Thiolase_N ketoacyl-synt = D:PF02803 D:PF00108 D:PF00109 = Thiolase, C-terminal domain ~ Thiolase, N-terminal domain ~ Beta-ketoacyl synthase, N-terminal domain	AT5G48230	ACAT2	acetoacetyl-CoA thiolase 2	acetoacetyl-CoA thiolase 2 (ACAT2); FUNCTIONS IN: transferase activity, transferring acyl groups other than amino-acyl groups, acetyl-CoA C-acetyltransferase activity, catalytic activity; INVOLVED IN: embryo development ending in seed dormancy; LOCATED IN: peroxisome, plasma membrane; EXPRESSED IN: 24 plant structures; EXPRESSED DURING: 13 growth stages; CONTAINS InterPro DOMAIN/s: Thiolase (Inte…
m01oak00996JC-t01.1	2040	0.230242	0.14136	0.167902	0.123162	0.139904		0.128163	0.153746	0.153968	0.139873	0.195834	0.14188	0.167902	0.123162	0.167902	0.123162	0.128156	0.153968	0.14188	0.153811	0.179389	0.0924123	0.111893	0.123162	zf-CCCH Ank_3 Ank_4 2x:Ank 2x:Ank_2 = F:PF00642 r:PF13606 D:PF13637 r:PF00023 F:PF12796 = Zinc finger C-x8-C-x5-C-x3-H type (and similar) ~ Ankyrin repeat ~ Ankyrin repeats (many copies) ~ Ankyrin repeat ~ Ankyrin repeats (3 copies)	AT2G40140	CZF1	zinc finger (CCCH-type) family protein	CZF1; CONTAINS InterPro DOMAIN/s: Zinc finger, CCCH-type (InterPro:IPR000571), Ankyrin repeat-containing domain (InterPro:IPR020683), Ankyrin repeat (InterPro:IPR002110); BEST Arabidopsis thaliana protein match is: salt-inducible zinc finger 1 (TAIR:AT3G55980.1); Has 1196 Blast hits to 1143 proteins in 183 species: Archae - 4; Bacteria - 47; Metazoa - 401; Fungi - 61; Plants - 441; Viruses - 2; O…
m01oak00997CC-t01.1	1428	0.0315279	0.0340337	0.0218963	0.0238534	0.0342739	0.0315321	0.0477431	0.0342739	0.0438188	0.0404525	0.0328663	0.0238534	0.0342669	0.0571366	0.0374103	0.0328663	0.0374652	0.0328663	0.0342739	0.0218963	0.0328663	0.031529	0.0420514	0.0404675	CRAL_TRIO_N CRAL_TRIO = D:PF03765 D:PF00650 = CRAL/TRIO, N-terminal domain ~ CRAL/TRIO domain	AT1G30690		Sec14p-like phosphatidylinositol transfer family protein	Sec14p-like phosphatidylinositol transfer family protein; FUNCTIONS IN: transporter activity; INVOLVED IN: transport; LOCATED IN: cytosol, nucleus, plasma membrane; EXPRESSED IN: 23 plant structures; EXPRESSED DURING: 14 growth stages; CONTAINS InterPro DOMAIN/s: Cellular retinaldehyde-binding/triple function, C-terminal (InterPro:IPR001251), Cellular retinaldehyde-binding/triple function, N-term…
m01oak00998cC-t01.1	1248																									AAA_2 RuvB_N AAA_5 AAA = D:PF07724 F:PF05496 D:PF07728 F:PF00004 = AAA domain (Cdc48 subfamily) ~ Holliday junction DNA helicase ruvB N-terminus ~ AAA domain (dynein-related subfamily) ~ ATPase family associated with various cellular activities (AAA)
m01oak00999CT-t01.1	2661	0.295435	0.217167	0.177157	0.147549			0.369555	0.177157	0.413439		0.295418			0.295473	0.177157			0.147556			0.177157			0.177157	MA3 MIF4G = F:PF02847 F:PF02854 = MA3 domain ~ MIF4G domain	AT3G60240	EIF4G	eukaryotic translation initiation factor 4G	protein synthesis initiation factor 4G (EIF4G). A mutation in this gene (cum2-1) results in decreased accumulation of CMV coat protein in upper, uninoculated leaves. Likely affects cell-to-cell movement of the virus, also affects TCV multiplication
m01oak01001cC-t01.1	624																									Ribosomal_L13e = F:PF01294 = Ribosomal protein L13e
m01oak01002cT-t01.1	459																									SAP18 = F:PF06487 = Sin3 associated polypeptide p18 (SAP18)	AT2G45640	SAP18	SIN3 associated polypeptide P18	Involved in the regulation of salt stress. Expression of AtSAP18 is induced by NaCl, cold, drought, ABA, and ethylene treatment. AtSAP18 and HDA19 associate with ERF3 and ERF4 both in vitro and in vivo
m01oak01003cC-t01.1	2994	0.067932	0.073471	0.0845176	0.122047	0.122047	0.0976422	0.0488145	0.122051	0.0528965	0.113272	0.0488145	0.132279	0.0732208	0.0529069	0.0488241	0.0529174	0.0975957	0.0731977	0.0634191	0.0529069	0.0529069	0.122075	0.0529069	0.0488145	Aconitase_C Aconitase = D:PF00694 F:PF00330 = Aconitase C-terminal domain ~ Aconitase family (aconitate hydratase)	AT2G05710	ACO3	aconitase 3	Encodes an aconitase that can catalyze the conversion of citrate to isocitrate through a cis-aconitate intermediate, indicating that it may participate in the TCA cycle and other primary metabolic pathways. The protein is believed to accumulate in the mitochondria and the cytosol. It affects CSD2 (At2g28190, superoxide dismutase) transcript levels and may play a role in the response to oxidative …
m01oak01004CC-t01.1	381																									GRIM-19 = F:PF06212 = GRIM-19 protein	AT2G33220		GRIM-19 protein	GRIM-19 protein; FUNCTIONS IN: molecular_function unknown; INVOLVED IN: photorespiration; LOCATED IN: mitochondrion, mitochondrial membrane, mitochondrial respiratory chain complex I, respiratory chain complex I; EXPRESSED IN: 25 plant structures; EXPRESSED DURING: 15 growth stages; CONTAINS InterPro DOMAIN/s: GRIM-19 (InterPro:IPR009346); BEST Arabidopsis thaliana protein match is: GRIM-19 prote…
m01oak01005cC-t01.1	2487	0.309861	0.308967	0.309056	0.310223	0.30907	0.309056	0.274775	0.339675	0.309056	0.309056	0.309056	0.309056	0.278384	0.343322	0.309056	0.274775	0.494937	0.309056	0.309056	0.274775	0.274775	0.309056	0.278004	0.309056	ResIII DEAD Helicase_C = F:PF04851 D:PF00270 F:PF00271 = Type III restriction enzyme, res subunit ~ DEAD/DEAH box helicase ~ Helicase conserved C-terminal domain	AT5G08610		P-loop containing nucleoside triphosphate hydrolases superfamily protein	P-loop containing nucleoside triphosphate hydrolases superfamily protein; FUNCTIONS IN: helicase activity, nucleic acid binding, ATP binding, ATP-dependent helicase activity; LOCATED IN: chloroplast; EXPRESSED IN: 25 plant structures; EXPRESSED DURING: 15 growth stages; CONTAINS InterPro DOMAIN/s: RNA helicase, DEAD-box type, Q motif (InterPro:IPR014014), DNA/RNA helicase, DEAD/DEAH box type, N-t…
m01oak01007CT-t01.1	339		1.97682e-09																	1.97682e-09						NAD_binding_5 = F:PF07994 = Myo-inositol-1-phosphate synthase
m01oak01008cF-t01.1	1257	0.938658	0.573858			0.416545										0.312212			0.782099	0.781726			0.7827			Thioredoxin_6 Thioredoxin_2 2x:Thioredoxin = D:PF13848 D:PF13098 D:PF00085 = Thioredoxin-like domain ~ Thioredoxin-like domain ~ Thioredoxin	AT1G04980	PDIL2-2	PDI-like 2-2	Encodes a protein disulfide isomerase-like (PDIL) protein, a member of a multigene family within the thioredoxin (TRX) superfamily. Transcript levels for this gene are up-regulated in response to three different chemical inducers of ER stress (dithiothreitol, beta-mercaptoethanol, and tunicamycin). AtIRE1-2 does not appear to be required for this response, but the atbzip60 mutant has a diminished…
m01oak01009ci-t01.1	840
m01oak01010CC-t01.1	786	10																								2x:HMA = D:PF00403 = Heavy-metal-associated domain
m01oak01011cF-t01.1	1038																									Tubulin_C Tubulin = D:PF03953 D:PF00091 = Tubulin C-terminal domain ~ Tubulin/FtsZ family, GTPase domain
m01oak01012cC-t01.1	297
m01oak01013cC-t01.1	768		0.315771			0.133209								0.420667								0.561884				DUF568 = F:PF04526 = Protein of unknown function (DUF568)	AT3G07390	AIR12	auxin-responsive family protein	isolated from differential screening of a cDNA library from auxin-treated root culture. sequence does not show homology to any known proteins and is predicted to be extracellular
m01oak01014CC-t01.1	483																									UQ_con = D:PF00179 = Ubiquitin-conjugating enzyme
m01oak01015cC-t01.1	714	4.29703e-09	1.18635e-05	2.61931e-09	4.9199e-09	0.0355478	0.0400633	0.0355478		2.84253e-09	0.0400698	0.0355478	2.61664e-09	0.0536268	0.0536268	2.61599e-09		3.81209e-09	4.29703e-09	2.84253e-09	0.0355478	0.129014	2.61931e-09	0.0400698	2.61664e-09	Proteasome_A_N Proteasome = D:PF10584 D:PF00227 = Proteasome subunit A N-terminal signature ~ Proteasome subunit
m01oak01016CC-t01.1	2130	0.156575	0.161408	0.145554	0.190682	0.155983	0.161875	0.161816	0.161875	0.161816	0.161875	0.190657	0.15106	0.161816	0.161816	0.161816	0.167876	0.161816	0.145562	0.168278	0.15106	0.168229	0.172661	0.140436	0.155983	YTH = D:PF04146 = YT521-B-like domain	AT3G13460	ECT2	evolutionarily conserved C-terminal region 2	Physically interacts with CIPK1
m01oak01017Ct-t01.1	432
m01oak01018cf-t01.1	507																									Transcrip_act = F:PF04949 = Transcriptional activator	AT2G36410		Family of unknown function (DUF662)	Family of unknown function (DUF662); LOCATED IN: plasma membrane; EXPRESSED IN: 22 plant structures; EXPRESSED DURING: 13 growth stages; CONTAINS InterPro DOMAIN/s: Protein of unknown function DUF662 (InterPro:IPR007033); BEST Arabidopsis thaliana protein match is: Family of unknown function (DUF662) (TAIR:AT3G52920.1); Has 2751 Blast hits to 2501 proteins in 387 species: Archae - 87; Bacteria - …
m01oak01019Cz-t01.1	273																										AT2G46490		unknown protein	unknown protein; BEST Arabidopsis thaliana protein match is: unknown protein (TAIR:AT5G35110.1); Has 34 Blast hits to 34 proteins in 7 species: Archae - 0; Bacteria - 0; Metazoa - 1; Fungi - 0; Plants - 33; Viruses - 0; Other Eukaryotes - 0 (source: NCBI BLink)
m01oak01020CC-t01.1	900																									Biotin_lipoyl = D:PF00364 = Biotin-requiring enzyme	AT3G56130		biotin/lipoyl attachment domain-containing protein	biotin/lipoyl attachment domain-containing protein; FUNCTIONS IN: binding; LOCATED IN: chloroplast; EXPRESSED IN: 22 plant structures; EXPRESSED DURING: 13 growth stages; CONTAINS InterPro DOMAIN/s: Single hybrid motif (InterPro:IPR011053), Biotin/lipoyl attachment (InterPro:IPR000089), Galactose-binding domain-like (InterPro:IPR008979); BEST Arabidopsis thaliana protein match is: Single hybrid m…
m01oak01021cC-t01.1	1326	0.214572	0.124193	0.109338	0.122502	0.126839	0.126839	0.158628	0.114024	0.122502	0.126839	0.122502	0.114024	0.126839	0.129516	0.107067	0.126839	0.114024	0.126839	0.122502	0.122502	0.142576	0.129516	0.122502	0.126839	eIF-5_eIF-2B W2 = F:PF01873 F:PF02020 = Domain found in IF2B/IF5 ~ eIF4-gamma/eIF5/eIF2-epsilon	AT1G36730		Translation initiation factor IF2/IF5	Translation initiation factor IF2/IF5; FUNCTIONS IN: binding, translation initiation factor activity; INVOLVED IN: translational initiation, regulation of translational initiation; EXPRESSED IN: sperm cell, male gametophyte, pollen tube; EXPRESSED DURING: L mature pollen stage, M germinated pollen stage; CONTAINS InterPro DOMAIN/s: Translation initiation factor IF2/IF5, N-terminal (InterPro:IPR01…
m01oak01022cf-t01.1	168																									14-3-3 = D:PF00244 = 14-3-3 protein
m01oak01023JC-t01.1	483	0.323842																								Tim17 = F:PF02466 = Tim17/Tim22/Tim23/Pmp24 family	AT2G42210	OEP16-3	Mitochondrial import inner membrane translocase subunit Tim17/Tim22/Tim23 family protein	Homologous to pea OEP16 and barley pPORA (OEP16), a member of Arabidopsis OEP16 family
m01oak01024cF-t01.1	1080																									ACP_syn_III Chal_sti_synt_N Chal_sti_synt_C FAE1_CUT1_RppA = D:PF08545 D:PF00195 D:PF02797 F:PF08392 = 3-Oxoacyl-[acyl-carrier-protein (ACP)] synthase III ~ Chalcone and stilbene synthases, N-terminal domain ~ Chalcone and stilbene synthases, C-terminal domain ~ FAE1/Type III polyketide synthase-like protein	AT1G02050	LAP6	Chalcone and stilbene synthase family protein	LESS ADHESIVE POLLEN 6 (LAP6); FUNCTIONS IN: transferase activity, transferring acyl groups other than amino-acyl groups, catalytic activity, acyltransferase activity; INVOLVED IN: phenylpropanoid biosynthetic process, pollen exine formation; EXPRESSED IN: 11 plant structures; EXPRESSED DURING: 6 growth stages; CONTAINS InterPro DOMAIN/s: Chalcone/stilbene synthase, N-terminal (InterPro:IPR001099…
m01oak01025JC-t01.1	1392	0.31592	0.317783	0.361105	0.316087	0.316197	0.276297	0.316197	0.316087	0.361327	0.407086	0.276297	0.316087	0.276393	0.316197	0.316197	0.316087	0.316087	0.361483	0.276297	0.361735	0.276297	0.361357	0.276393	0.316087	Peptidase_S10 = D:PF00450 = Serine carboxypeptidase
m01oak01026cT-t01.1	777																										AT4G01050	TROL	thylakoid rhodanese-like	hydroxyproline-rich glycoprotein family protein, contains a rhodanese homology domain. Required for anchoring the FNR flavoenzyme to the thylakoid membranes and sustaining high efficiency photosynthetic linear electron flow
m01oak01027cF-t01.1	1284	0.39207	0.418168	0.436701	0.34983	0.436519	0.481632	0.48072	0.48082	0.409256	0.237951	0.437437	0.374878	0.38836	0.409256	0.38245	0.48082	0.34983	0.48072	0.541342	0.38245	0.450143	0.399851	0.421177	0.511093	Peptidase_S10 = D:PF00450 = Serine carboxypeptidase
m01oak01028CC-t01.1	912																									Inhibitor_I29 Peptidase_C1 = D:PF08246 D:PF00112 = Cathepsin propeptide inhibitor domain (I29) ~ Papain family cysteine protease	AT1G06260		Cysteine proteinases superfamily protein	Cysteine proteinases superfamily protein; FUNCTIONS IN: cysteine-type peptidase activity, cysteine-type endopeptidase activity; INVOLVED IN: proteolysis; LOCATED IN: endomembrane system; EXPRESSED IN: petal, leaf whorl, sepal, flower; EXPRESSED DURING: 4 anthesis, petal differentiation and expansion stage; CONTAINS InterPro DOMAIN/s: Peptidase C1A, papain (InterPro:IPR013128), Proteinase inhibito…
m01oak01029cC-t01.1	543	0.149302	0.0807999	0.0741671	0.0741671	0.0657446	0.0741671	0.0849957	0.0741671	0.0849957	0.0849957	0.0741671	0.0994333	0.0741671	0.0849957	0.0741671	0.0994333	0.0741671	0.111389	0.0849957	0.0741671	0.0741671	0.0849957	0.0598848	0.111547		AT1G26920		unknown protein	unknown protein; BEST Arabidopsis thaliana protein match is: unknown protein (TAIR:AT1G69760.1); Has 47 Blast hits to 47 proteins in 13 species: Archae - 0; Bacteria - 0; Metazoa - 0; Fungi - 7; Plants - 34; Viruses - 0; Other Eukaryotes - 6 (source: NCBI BLink)
m01oak01030cC-t01.1	1026	0.337844	0.351898	0.270016	0.22472	0.405562	0.22472	0.337667	0.337247	0.405562	0.405562	0.405562	0.270016	0.422633	0.677716	0.22472	0.22472	0.790989	0.405562	0.473149	0.405562	0.22472	0.507612	0.22472	0.405562	Glutaredoxin 2x:GST_N_3 = D:PF00462 D:PF13417 = Glutaredoxin ~ Glutathione S-transferase, N-terminal domain	AT5G03880		Thioredoxin family protein	Thioredoxin family protein; FUNCTIONS IN: electron carrier activity; INVOLVED IN: cell redox homeostasis; LOCATED IN: chloroplast thylakoid membrane, chloroplast; EXPRESSED IN: 22 plant structures; EXPRESSED DURING: 14 growth stages; CONTAINS InterPro DOMAIN/s: Thioredoxin fold (InterPro:IPR012335), Glutaredoxin active site (InterPro:IPR011767), Glutathione S-transferase, N-terminal (InterPro:IPR…
m01oak01031CT-t01.1	1065	0.0229739	0.0360378	0.0397444	0.0229739	0.0371881	0.0371962	0.0371881	0.0371841	0.0349517	0.0397184	0.0229739	0.0371881	0.0371962	0.0397184	0.0371841	0.0397184	0.0371841	0.0371841	0.0349517	0.0397314	0.0371881	0.0397314	0.0371841	0.0371841	FBPase = F:PF00316 = Fructose-1-6-bisphosphatase	AT3G54050	HCEF1	high cyclic electron flow 1	Encodes HCEF1 (High Cyclic Electron Flow 1). Mutant phenotype: constitutively elevated electron flow (CEFI)
m01oak01033ct-t01.1	2565	0.175514	0.0664863	0.0597957	0.0543287	0.0664777	0.0298786	0.0996758	0.0597957	0.0597957	0.0597957	0.0897089	0.187099	0.0543287	0.0597957	0.0597957	0.0997335	0.0543287	0.0543287	0.0664777	0.0748301	0.0897089	0.0597957	0.0597957	0.0597957	Auxin_resp AUX_IAA B3 = F:PF06507 F:PF02309 F:PF02362 = Auxin response factor ~ AUX/IAA family ~ B3 DNA binding domain	AT5G62000	ARF2	auxin response factor 2	Encodes an auxin response factor. Mutants have many defects including enlarged rosette leaves, reduced fertility, later senescence, hypocotyl elongation defects, enlarged seeds and enlarged cotyledons. May not mediate auxin effects. Increase in seed size due to increased cell proliferation
m01oak01034Ct-t01.1	324																									RVT_3 = D:PF13456 = Reverse transcriptase-like
m01oak01035cC-t01.1	2007	0.0327218	0.0319724	0.0294296	0.0294296	0.0294296	0.036837	0.0327218	0.0294296	0.0294296	0.0294296	0.0294296	0.0294279	0.0294296	0.0294279	0.0327218	0.0327218	0.0327218	0.036837	0.0491854	0.0327218	0.036837	0.0327218	0.0294296	0.0294296	2x:RmlD_sub_bind Polysacc_synt_2 NAD_binding_4 3Beta_HSD 2x:Epimerase = D:PF04321 F:PF02719 F:PF07993 F:PF01073 F:PF01370 = RmlD substrate binding domain ~ Polysaccharide biosynthesis protein ~ Male sterility protein ~ 3-beta hydroxysteroid dehydrogenase/isomerase family ~ NAD dependent epimerase/dehydratase family	AT1G78570	RHM1	rhamnose biosynthesis 1	Encodes a UDP-L-Rhamnose synthase involved in the biosynthesis of rhamnose, a major monosaccharide component of pectin. Catalyzes the conversion of UDP-D-Glc to UDP-L-Rha. The dehydrogenase domain of RHM1 was shown to catalyze the conversion of UDP-D-Glc to the reaction intermediate UDP-4-keto-6-deoxy-D-Glc using recombinant protein assay but the activity of the full-length protein was not determ…
m01oak01036cC-t01.1	1266	0.0511855																								ATP-grasp_2 Ligase_CoA = D:PF08442 D:PF00549 = ATP-grasp domain ~ CoA-ligase	AT2G20420		ATP citrate lyase (ACL) family protein	ATP citrate lyase (ACL) family protein; FUNCTIONS IN: succinate-CoA ligase (GDP-forming) activity, copper ion binding, ATP binding; INVOLVED IN: response to cadmium ion, metabolic process; LOCATED IN: mitochondrion; EXPRESSED IN: 26 plant structures; EXPRESSED DURING: 16 growth stages; CONTAINS InterPro DOMAIN/s: Succinyl-CoA synthetase, beta subunit (InterPro:IPR005809), Succinyl-CoA synthetase,…
m01oak01037CF-t01.1	1608	0.114907	0.154811		0.0956662			0.0710937			0.287864	0.191314		0.1436	0.0956662		0.215376					0.287864	0.115022		0.215482	NOP5NT NOSIC Nop = D:PF08156 D:PF08060 F:PF01798 = NOP5NT (NUC127) domain ~ NOSIC (NUC001) domain ~ Putative snoRNA binding domain	AT1G56110	NOP56	homolog of nucleolar protein NOP56	NOP56-like protein
m01oak01038cC-t01.1	1044	0.0337826	0.00221629							0.0507954							0.0673869	0.0507954	6.05457e-09				0.0507954			RmlD_sub_bind Polysacc_synt_2 NAD_binding_4 3Beta_HSD Epimerase = D:PF04321 F:PF02719 F:PF07993 F:PF01073 F:PF01370 = RmlD substrate binding domain ~ Polysaccharide biosynthesis protein ~ Male sterility protein ~ 3-beta hydroxysteroid dehydrogenase/isomerase family ~ NAD dependent epimerase/dehydratase family
m01oak01039CC-t01.1	783		0.060187						0.060187																	2x:RRM_5 2x:RRM_6 2x:RRM_1 = D:PF13893 D:PF14259 D:PF00076 = RNA recognition motif. (a.k.a. RRM, RBD, or RNP domain) ~ RNA recognition motif (a.k.a. RRM, RBD, or RNP domain) ~ RNA recognition motif. (a.k.a. RRM, RBD, or RNP domain)
m01oak01040CC-t01.1	705	0.20893	0.189023	0.208744	0.172348	0.201196	0.230081	0.230081	0.201196	0.156338	0.172348	0.155427	0.230081	0.201196	0.201196	0.166961	0.230378	0.201196	0.171849	0.208615	0.171849	0.172348	0.181977	0.172348	0.156338	ChaC = F:PF04752 = ChaC-like protein	AT4G31290		ChaC-like family protein	ChaC-like family protein; CONTAINS InterPro DOMAIN/s: ChaC-like protein (InterPro:IPR006840); BEST Arabidopsis thaliana protein match is: ChaC-like family protein (TAIR:AT5G26220.1); Has 30201 Blast hits to 17322 proteins in 780 species: Archae - 12; Bacteria - 1396; Metazoa - 17338; Fungi - 3422; Plants - 5037; Viruses - 0; Other Eukaryotes - 2996 (source: NCBI BLink)
m01oak01041Ct-t01.1	327																									NUDIX = D:PF00293 = NUDIX domain
m01oak01042CT-t01.1	1110	0.219894	0.494621	0.478911	0.497324									0.497324	0.497324		0.497115					0.497324		0.497324		Transketolase_C Transket_pyr = D:PF02780 D:PF02779 = Transketolase, C-terminal domain ~ Transketolase, pyrimidine binding domain	AT5G50850	MAB1	Transketolase family protein	MACCI-BOU (MAB1); FUNCTIONS IN: pyruvate dehydrogenase (acetyl-transferring) activity, catalytic activity; INVOLVED IN: defense response to bacterium; LOCATED IN: mitochondrion, nucleolus, plasma membrane; EXPRESSED IN: 25 plant structures; EXPRESSED DURING: 17 growth stages; CONTAINS InterPro DOMAIN/s: Transketolase, C-terminal (InterPro:IPR005476), Transketolase-like, C-terminal (InterPro:IPR01…
m01oak01043CC-t01.1	1329	0.17291	0.145497	0.167494	0.143465	0.16743	0.143465	0.143465	0.143465	0.143465	0.143465	0.143465	0.143465	0.143465	0.143465	0.143465	0.143465	0.143465	0.143465	0.143465	0.143465	0.143465	0.143465	0.143465	0.143465	PCI = F:PF01399 = PCI domain	AT5G09900	EMB2107	26S proteasome regulatory subunit, putative (RPN5)	Encodes one of two isoforms for the 26S proteasome regulatory protein (RN) subunit RPN5. For many functions it acts redundantly with the paralogous gene RPN5b but also appears to exert independent effects
m01oak01044Ct-t01.1	1239	7.05404e-09	6.40812e-09		7.05404e-09	5.6298e-09		7.05404e-09			7.05404e-09		5.6294e-09		5.11116e-09	7.05404e-09	7.05404e-09	7.05404e-09	6.26236e-09	5.11153e-09	7.05404e-09	7.05404e-09	7.05404e-09	5.11153e-09	7.05404e-09	PRK = D:PF00485 = Phosphoribulokinase / Uridine kinase family	AT1G32060	PRK	phosphoribulokinase	phosphoribulokinase (PRK); FUNCTIONS IN: protein binding, phosphoribulokinase activity, ATP binding; INVOLVED IN: response to cold, defense response to bacterium, biosynthetic process, peptidyl-cysteine S-nitrosylation; LOCATED IN: in 8 components; EXPRESSED IN: 24 plant structures; EXPRESSED DURING: 15 growth stages; CONTAINS InterPro DOMAIN/s: Phosphoribulokinase/uridine kinase (InterPro:IPR006…
m01oak01045CC-t01.1	294																									Cpn10 = D:PF00166 = Chaperonin 10 Kd subunit
m01oak01046CC-t01.1	1113	0.0980117	0.0986162	0.0979696	0.0979696	0.0908568	0.0979696	0.0908568	0.0979696	0.0979696	0.0979696	0.0908568	0.113616	0.0979696	0.0979696	0.0979696	0.0979696	0.0979696	0.0979696	0.0979696	0.0979696	0.0979696	0.0979696	0.0979696	0.122406	Glyoxalase_4 2x:Glyoxalase_2 2x:Glyoxalase = F:PF13669 D:PF12681 D:PF00903 = Glyoxalase/Bleomycin resistance protein/Dioxygenase superfamily ~ Glyoxalase-like domain ~ Glyoxalase/Bleomycin resistance protein/Dioxygenase superfamily	AT1G67280		Glyoxalase/Bleomycin resistance protein/Dioxygenase superfamily protein	Glyoxalase/Bleomycin resistance protein/Dioxygenase superfamily protein; FUNCTIONS IN: lactoylglutathione lyase activity, metal ion binding; INVOLVED IN: response to cold, carbohydrate metabolic process; LOCATED IN: thylakoid, thylakoid lumen, stromule, chloroplast, chloroplast stroma; EXPRESSED IN: 24 plant structures; EXPRESSED DURING: 15 growth stages; CONTAINS InterPro DOMAIN/s: Glyoxalase I …
m01oak01047cI-t01.1	1023																									HMG-CoA_red = F:PF00368 = Hydroxymethylglutaryl-coenzyme A reductase
m01oak01048cC-t01.1	1743	0.344992	0.429854	0.552631	0.483173	0.214409	0.205841	0.60446	0.60446	0.60446	0.552631	0.483173	0.60446	0.690809	0.214409	0.144147	0.46015	0.690809	0.228771	0.483173	0.402342	0.60446	0.690991	0.402315	0.402315	Peptidase_M17_N Peptidase_M17 = D:PF02789 D:PF00883 = Cytosol aminopeptidase family, N-terminal domain ~ Cytosol aminopeptidase family, catalytic domain	AT4G30920		Cytosol aminopeptidase family protein	Cytosol aminopeptidase family protein; FUNCTIONS IN: manganese ion binding, metalloexopeptidase activity, aminopeptidase activity; INVOLVED IN: proteolysis, protein metabolic process; LOCATED IN: chloroplast, vacuole; EXPRESSED IN: guard cell, cultured cell; CONTAINS InterPro DOMAIN/s: Peptidase M17, leucyl aminopeptidase, C-terminal (InterPro:IPR000819), Peptidase M17, leucyl aminopeptidase, N-t…
m01oak01049CC-t01.1	1734	0.0887694	0.0903415	0.0873917	0.0779881	0.0910095	0.0779881	0.0910095	0.0910095	0.104009	0.0999019	0.0910095	0.0779881	0.104038	0.103892	0.0910095	0.0947961	0.108366	0.0910095	0.0873917	0.0909973	0.0779881	0.0779881	0.0847597	0.0960725	HMG-CoA_red = F:PF00368 = Hydroxymethylglutaryl-coenzyme A reductase	AT1G76490	HMG1	hydroxy methylglutaryl CoA reductase 1	Encodes a 3-hydroxy-3-methylglutaryl coenzyme A reductase, which is involved in melavonate biosynthesis and performs the first committed step in isoprenoid biosynthesis. Expression is activated in dark in leaf tissue but not controlled by light in the root
m01oak01050cf-t01.1	57
m01oak01051CF-t01.1	618	0.0448432	0.0428187	0.0448432	0.0781985	0.0391474	0.0391326	0.0781985	0.0448432	0.0391326	0.0346909	0.0391548	0.0448432	0.0448432	0.0391548	0.0347106	0.0391326	0.0448432	0.0391326	0.0391326	0.0448432	0.0391548	0.0391326	0.0347303	0.0448432	RmlD_sub_bind Polysacc_synt_2 Epimerase = D:PF04321 F:PF02719 F:PF01370 = RmlD substrate binding domain ~ Polysaccharide biosynthesis protein ~ NAD dependent epimerase/dehydratase family
m01oak01052CT-t01.1	357		0.109708											0.109708												CCT_2 = m:PF09425 = Divergent CCT motif
m01oak01053Ct-t01.1	174
m01oak01054Ci-t01.1	813	0.349904	0.314975	0.409141	0.242078	0.409141	0.29103	0.467551	0.466974	0.466974	0.348775	0.290849	0.29103	0.193918	0.242078	0.29103	0.29103	0.29103	0.242078	0.29103	0.242078		0.409141	0.29103	0.348775	Propeptide_C1 Peptidase_C1 = m:PF08127 D:PF00112 = Peptidase family C1 propeptide ~ Papain family cysteine protease	AT1G02305		Cysteine proteinases superfamily protein	Cysteine proteinases superfamily protein; FUNCTIONS IN: cysteine-type endopeptidase activity, cysteine-type peptidase activity; INVOLVED IN: proteolysis, regulation of catalytic activity; LOCATED IN: vacuole; EXPRESSED IN: 23 plant structures; EXPRESSED DURING: 15 growth stages; CONTAINS InterPro DOMAIN/s: Peptidase C1A, papain (InterPro:IPR013128), Peptidase C1A, cathepsin B (InterPro:IPR015643)…
m01oak01055cF-t01.1	1197	0.0478245	0.0426942	0.113505	0.0517991	0.0414106	0.0325317	0.0364471	0.0343807	0.0365002	0.0444176	0.0415277	0.0414065	0.0387688	0.0414065	0.0414065	0.0414084	0.0365002	0.0414084	0.044485	0.0413786	0.0364471	0.0624924	0.034384	0.0444824	DUF815 AAA = F:PF05673 F:PF00004 = Protein of unknown function (DUF815) ~ ATPase family associated with various cellular activities (AAA)
m01oak01057CC-t01.1	279																									GASA = F:PF02704 = Gibberellin regulated protein	AT5G14920		Gibberellin-regulated family protein	Gibberellin-regulated family protein; INVOLVED IN: response to gibberellin stimulus; LOCATED IN: endomembrane system; EXPRESSED IN: 22 plant structures; EXPRESSED DURING: 13 growth stages; CONTAINS InterPro DOMAIN/s: Gibberellin regulated protein (InterPro:IPR003854); BEST Arabidopsis thaliana protein match is: GAST1 protein homolog 3 (TAIR:AT4G09600.1); Has 178772 Blast hits to 67361 proteins in…
m01oak01058CC-t01.1	990	0.069805	0.0424109	0.0393039	0.0393039	0.0393039	0.0393039	0.0393039	0.0393039	0.0393039	0.0348869	0.0786337	0.0393039	0.0393039	0.0393039	0.0393039	0.0393039	0.0393039	0.0393039	0.0393039	0.0393039	0.118017	0.0393039	0.0393039	0.0393039	2x:zf-B_box CCT = D:PF00643 m:PF06203 = B-box zinc finger ~ CCT motif	AT5G24930	COL4	CONSTANS-like 4	CONSTANS-like 4 (COL4); FUNCTIONS IN: sequence-specific DNA binding transcription factor activity, zinc ion binding; INVOLVED IN: regulation of transcription; LOCATED IN: intracellular, chloroplast; EXPRESSED IN: 21 plant structures; EXPRESSED DURING: 13 growth stages; CONTAINS InterPro DOMAIN/s: CCT domain (InterPro:IPR010402), Zinc finger, B-box (InterPro:IPR000315); BEST Arabidopsis thaliana p…
m01oak01059cC-t01.1	1902	7.5296e-09	6.03744e-07	1.00609e-08	9.04851e-09	1.00638e-08	0.0348542	1.00609e-08	9.04851e-09	0.0348542	9.04809e-09	1.00609e-08	1.00609e-08	0.0392276	1.00609e-08	9.04851e-09	9.04851e-09	0.0392276	1.00609e-08	1.13263e-08	9.04851e-09	0.0313316	1.13263e-08	1.00609e-08	0.0348542	Succ_DH_flav_C FAD_binding_2 = D:PF02910 F:PF00890 = Fumarate reductase flavoprotein C-term ~ FAD binding domain
m01oak01060cC-t01.1	1317	0.316557	0.237425							0.237425																Ldh_1_C Ldh_1_N = D:PF02866 F:PF00056 = lactate/malate dehydrogenase, alpha/beta C-terminal domain ~ lactate/malate dehydrogenase, NAD binding domain	AT5G58330		lactate/malate dehydrogenase family protein	lactate/malate dehydrogenase family protein; FUNCTIONS IN: oxidoreductase activity, binding, malate dehydrogenase activity, catalytic activity, malate dehydrogenase (NADP+) activity; INVOLVED IN: oxidation reduction, malate metabolic process, carbohydrate metabolic process, metabolic process; LOCATED IN: in 6 components; EXPRESSED IN: 23 plant structures; EXPRESSED DURING: 14 growth stages; CONTA…
m01oak01062ci-t01.1	765	0.24172	0.242408																0.242372					0.242443
m01oak01064cC-t01.1	237																									zf-Tim10_DDP = D:PF02953 = Tim10/DDP family zinc finger	AT5G50810	TIM8	translocase inner membrane subunit 8	Encodes a small zinc finger-like protein that is a component of the mitochondrial protein import apparatus
m01oak01065cC-t01.1	441	1.65757	1.58298	1.65348	1.65348	1.23973	1.65348	1.65348	1.65348	1.23973	1.65605	1.65348	1.23702	1.65348	1.65348	1.65348	1.65348	1.65348	1.65348	1.65348	1.65348	1.50519	1.65348	1.65348	1.65348
m01oak01066CC-t01.1	1317																									Adap_comp_sub = F:PF00928 = Adaptor complexes medium subunit family	AT5G46630		Clathrin adaptor complexes medium subunit family protein	clathrin adaptor complexes medium subunit family protein, contains Pfam profile: PF00928 adaptor complexes medium subunit family; similar to micro-adaptins of clathrin coated vesicle adaptor complexes
m01oak01067CC-t01.1	717		0.0685095	0.064547		0.064547	0.0579695	0.064547	0.0579695	0.0525963	0.0525963	0.064547	0.109066	0.064547	0.064547	0.128887	0.0727685	0.064547	0.0727685	0.0727685	0.064547	0.0579695	0.064547	0.064547	0.097	BAG ubiquitin = F:PF02179 D:PF00240 = BAG domain ~ Ubiquitin family
m01oak01068cC-t01.1	393																									Ribosomal_S8 = D:PF00410 = Ribosomal protein S8
m01oak01069CC-t01.1	537
m01oak01071cC-t01.1	567		2.14575e-08		0.0495347	4.28655e-09	4.28655e-09	3.66455e-09		4.28655e-09	4.28655e-09	4.28655e-09	4.28655e-09				4.28655e-09				4.28655e-09					Metallophos_2 = D:PF12850 = Calcineurin-like phosphoesterase superfamily domain	AT3G47810	MAG1	Calcineurin-like metallo-phosphoesterase superfamily protein	Homolog of yeast retromer subunit VPS29. Part of a retromer-like protein complex involved in endosome to lysosome protein transport
m01oak01072cF-t01.1	1194		0.163217	0.180665			0.124937	0.138168		0.226674	0.161407			0.174802				0.209936				0.12028				Chal_sti_synt_N Chal_sti_synt_C ACP_syn_III_C FAE1_CUT1_RppA = D:PF00195 D:PF02797 D:PF08541 F:PF08392 = Chalcone and stilbene synthases, N-terminal domain ~ Chalcone and stilbene synthases, C-terminal domain ~ 3-Oxoacyl-[acyl-carrier-protein (ACP)] synthase III C terminal ~ FAE1/Type III polyketide synthase-like protein
m01oak01073cC-t01.1	405																									Cyt-b5 = D:PF00173 = Cytochrome b5-like Heme/Steroid binding domain	AT5G53560	CB5-E	cytochrome B5 isoform E	Encodes a cytochrome b5 isoform that can be reduced by AtCBR, a cytochrome b5 reductase
m01oak01074cF-t01.1	717	0.192973	0.0927895	0.10681	0.0641707	0.0641707					0.128252		0.192244				0.0641707	0.0641707	0.0641707	0.128252		0.128741				Tim17 = F:PF02466 = Tim17/Tim22/Tim23/Pmp24 family	AT5G24650		Mitochondrial import inner membrane translocase subunit Tim17/Tim22/Tim23 family protein	Mitochondrial import inner membrane translocase subunit Tim17/Tim22/Tim23 family protein; FUNCTIONS IN: protein transporter activity, P-P-bond-hydrolysis-driven protein transmembrane transporter activity; INVOLVED IN: protein transport; LOCATED IN: chloroplast, plasma membrane, vacuole, mitochondrial inner membrane presequence translocase complex, chloroplast envelope; EXPRESSED IN: 25 plant stru…
m01oak01075cC-t01.1	951	0.0994356	0.119196	0.112671	0.112671	0.150376	0.187719	0.099998	0.099998	0.150376	0.099998	0.099998	0.133462	0.099998	0.0898592	0.133462	0.166991	0.099998	0.119853	0.133392	0.0898592	0.112671	0.0815636	0.149981	0.166991	4x:Annexin = F:PF00191 = Annexin	AT1G35720	ANNAT1	annexin 1	Encodes a member of the annexin gene family, a diverse, multigene family of calcium-dependent, membrane-binding proteins. The protein was determined to have peroxidase activity. This activity is thought to be dependent on the presence of post-translational modifications (most likely phosphorylation). The protein was shown to be present as a mixture of monomer and homodimer. The homodimerization s…
m01oak01076cC-t01.1	294	0.361397	0.349567		0.362565		0.362565		0.362565	0.362565	0.362565					0.270733		0.362565						0.362565
m01oak01077Cz-t01.1	246																									Histone = D:PF00125 = Core histone H2A/H2B/H3/H4
m01oak01078cC-t01.1	300																									DUF543 = D:PF04418 = Domain of unknown function (DUF543)	AT1G22520		Domain of unknown function (DUF543)	Domain of unknown function (DUF543); FUNCTIONS IN: molecular_function unknown; INVOLVED IN: biological_process unknown; LOCATED IN: mitochondrion; EXPRESSED IN: 23 plant structures; EXPRESSED DURING: 13 growth stages; CONTAINS InterPro DOMAIN/s: Protein of unknown function DUF543 (InterPro:IPR007512); BEST Arabidopsis thaliana protein match is: Domain of unknown function (DUF543) (TAIR:AT1G72170.…
m01oak01079Cz-t01.1	309																									YABBY HMG_box_2 = F:PF04690 D:PF09011 = YABBY protein ~ HMG-box domain
m01oak01080cC-t01.1	846	0.0543415	0.0389157	0.036056	0.036056	0.0323973	0.036056	0.036056	0.036056	0.036056	0.036056	0.036056	0.036056	0.036056	0.036056	0.036056	0.036056	0.0465093	0.0720289	0.0323973	0.036056	0.036056	0.036056	0.0720289	0.0465093	Proteasome_A_N Proteasome = D:PF10584 D:PF00227 = Proteasome subunit A N-terminal signature ~ Proteasome subunit
m01oak01081CF-t01.1	666	0.213792	0.281084	0.261279	0.261279	0.44277	0.183128	0.261279	0.307374	0.346793		0.261279	0.261279	0.307374	0.261279	0.261279	0.307374	0.261279	0.261279		0.307374		0.261279	0.261279	0.346793	Ycf54 = F:PF10674 = Protein of unknown function (DUF2488)	AT5G58250		unknown protein	unknown protein; FUNCTIONS IN: molecular_function unknown; INVOLVED IN: biological_process unknown; LOCATED IN: thylakoid, chloroplast; EXPRESSED IN: 22 plant structures; EXPRESSED DURING: 14 growth stages; CONTAINS InterPro DOMAIN/s: Protein of unknown function DUF2488 (InterPro:IPR019616); Has 1807 Blast hits to 1807 proteins in 277 species: Archae - 0; Bacteria - 0; Metazoa - 736; Fungi - 347;…
m01oak01082cC-t01.1	813																									Tetraspannin = F:PF00335 = Tetraspanin family	AT2G23810	TET8	tetraspanin8	Member of TETRASPANIN family
m01oak01083Ct-t01.1	813																									Ribonuclease_T2 = D:PF00445 = Ribonuclease T2 family
m01oak01084cC-t01.1	894	0.16331																								eIF3g RRM_5 RRM_6 RRM_1 = F:PF12353 D:PF13893 D:PF14259 D:PF00076 = Eukaryotic translation initiation factor 3 subunit G ~ RNA recognition motif. (a.k.a. RRM, RBD, or RNP domain) ~ RNA recognition motif (a.k.a. RRM, RBD, or RNP domain) ~ RNA recognition motif. (a.k.a. RRM, RBD, or RNP domain)	AT3G11400	EIF3G1	eukaryotic translation initiation factor 3G1	One of the 2 genes that code for the G subunit of eukaryotic initiation factor 3 (EIF3)
m01oak01085cT-t01.1	1047	0.063517	0.0926664	0.0856586	0.107385	0.0953149	0.0953149	0.107385	0.107385	0.0953149	0.0715605	0.0953149	0.0715605	0.0856586	0.0715605	0.107385	0.0953149	0.107385	0.0856586	0.107385	0.0953149	0.0715605	0.107385	0.107385	0.0856586	Peptidase_S10 = D:PF00450 = Serine carboxypeptidase
m01oak01086CF-t01.1	855	1.21582	1.44522	1.26393	1.26393	1.53311	1.53311	1.53311	1.53311	1.26393	1.53311	1.53311	1.53311	1.62411	1.53311	1.53311	1.53311	1.53311	1.53311	1.53311	1.17452	0.946185	1.53311	1.53311	1.49053	HMA = D:PF00403 = Heavy-metal-associated domain	AT1G23000		Heavy metal transport / detoxification superfamily protein	Heavy metal transport / detoxification superfamily protein; FUNCTIONS IN: metal ion binding; INVOLVED IN: metal ion transport; LOCATED IN: cellular_component unknown; EXPRESSED IN: 12 plant structures; EXPRESSED DURING: 6 growth stages; CONTAINS InterPro DOMAIN/s: Heavy metal transport / detoxification protein (InterPro:IPR006121); BEST Arabidopsis thaliana protein match is: Heavy metal transport…
m01oak01087cC-t01.1	1089		0.076625	0.0836232		0.0648484	0.0836232	0.0730547			0.0730547	0.0836232	0.0730702	0.0836232		0.0648484		0.0730547	0.0836232			0.0836232				FAD_binding_6 NAD_binding_1 = D:PF00970 D:PF00175 = Oxidoreductase FAD-binding domain ~ Oxidoreductase NAD-binding domain
m01oak01088Cc-t01.1	582		0.23942																	0.23942						Ribosomal_L9_C Ribosomal_L9_N = D:PF03948 D:PF01281 = Ribosomal protein L9, C-terminal domain ~ Ribosomal protein L9, N-terminal domain	AT3G44890	RPL9	ribosomal protein L9	Plastid ribosomal protein CL9
m01oak01091Ct-t01.1	711																									GATase_6 DUF3700 GATase_7 = D:PF13522 D:PF12481 D:PF13537 = Glutamine amidotransferase domain ~ Aluminium induced protein ~ Glutamine amidotransferase domain	AT5G19140	AILP1	Aluminium induced protein with YGL and LRDR motifs	AILP1; FUNCTIONS IN: molecular_function unknown; INVOLVED IN: response to auxin stimulus, response to aluminum ion; LOCATED IN: plasma membrane; EXPRESSED IN: 23 plant structures; EXPRESSED DURING: 13 growth stages; BEST Arabidopsis thaliana protein match is: Aluminium induced protein with YGL and LRDR motifs (TAIR:AT5G43830.1); Has 1807 Blast hits to 1807 proteins in 277 species: Archae - 0; Bac…
m01oak01092CC-t01.1	1929	0.18427	0.124876	0.112341	0.112341	0.112341	0.122158	0.112341	0.122158	0.106911	0.242549	0.207386	0.112341	0.112341	0.112341	0.181191	0.122241	0.112341	0.112341	0.161318	0.106911	0.112479	0.112341	0.106911	0.112341	PA Peptidase_S8 = F:PF02225 D:PF00082 = PA domain ~ Subtilase family
m01oak01093CT-t01.1	261																									EF1G = D:PF00647 = Elongation factor 1 gamma, conserved domain
m01oak01094cC-t01.1	2313	0.0267489	0.052055	0.0847728	0.0201532	0.0160832	0.0584573	0.107214	0.0948255	0.0279259	0.076576	0.0292128	0.050889	0.0584117	0.0403122	0.0948255	0.096532	0.101652	0.0643764	0.0758028	0.0584328	0.0513629	0.0246628	0.0306381	0.0459421	2x:KH_3 2x:KH_1 = D:PF13014 D:PF00013 = KH domain ~ KH domain
m01oak01095CC-t01.1	1362	0.19742	0.169958	0.192377	0.16986	0.186868	0.176289	0.152997	0.208198	0.152997	0.220692	0.152997	0.152997	0.152997	0.169826	0.208198	0.152997	0.152997	0.152997	0.16986	0.186868	0.176289	0.152997	0.152997	0.16986
m01oak01096JC-t01.1	1191	0.0280509	0.0340268	0.0325754	0.0309091	0.0344268	0.0325754	0.0344268	0.0344268	0.0280308	0.0516593	0.0325754	0.0280308	0.0325754	0.0325754	0.0516593	0.0344268	0.0280308	0.0325754	0.0344268	0.0280308	0.0516593	0.0325754	0.0344268	0.0294014	RmlD_sub_bind Polysacc_synt_2 NAD_binding_4 3Beta_HSD Epimerase = D:PF04321 F:PF02719 F:PF07993 F:PF01073 F:PF01370 = RmlD substrate binding domain ~ Polysaccharide biosynthesis protein ~ Male sterility protein ~ 3-beta hydroxysteroid dehydrogenase/isomerase family ~ NAD dependent epimerase/dehydratase family	AT3G62830	AUD1	NAD(P)-binding Rossmann-fold superfamily protein	encodes an isoform of UDP-glucuronic acid decarboxylase, which is predicted to be membrane-bound by PSORT. This enzyme produces UDP-xylose, which is a substrate for many cell wall carbohydrates including hemicellulose and pectin. UDP-xylose is also known to feedback regulate several cell wall biosynthetic enzymes
m01oak01097CC-t01.1	627																									IF4E = D:PF01652 = Eukaryotic initiation factor 4E	AT5G35620	LSP1	Eukaryotic initiation factor 4E protein	Cap-binding protein, binds to the 5' cap structure of nuclear-encoded mRNAs. Mutant is resistant to potyvirus infection
m01oak01098cT-t01.1	360																									SNARE = F:PF05739 = SNARE domain
m01oak01099cF-t01.1	1266		0.0436554			0.0434573	0.0434573	0.0434573	0.0434573				0.0434573	0.0434573	0.0434573	0.0434573	0.0434573	0.0434573	0.0379818		0.0606296		0.0434573	0.0379818		CDC48_2 CDC48_N AAA_2 RuvB_N AAA_5 AAA = D:PF02933 D:PF02359 D:PF07724 F:PF05496 D:PF07728 F:PF00004 = Cell division protein 48 (CDC48), domain 2 ~ Cell division protein 48 (CDC48), N-terminal domain ~ AAA domain (Cdc48 subfamily) ~ Holliday junction DNA helicase ruvB N-terminus ~ AAA domain (dynein-related subfamily) ~ ATPase family associated with various cellular activities (AAA)
m01oak01100CT-t01.1	540																									Glu_synthase NMO IMPDH FMN_dh = F:PF01645 D:PF03060 D:PF00478 D:PF01070 = Conserved region in glutamate synthase ~ Nitronate monooxygenase ~ IMP dehydrogenase / GMP reductase domain ~ FMN-dependent dehydrogenase
m01oak01101Cz-t01.1	219																									PLAT = D:PF01477 = PLAT/LH2 domain
m01oak01102Ct-t01.1	519																									zf-A20 zf-AN1 = F:PF01754 F:PF01428 = A20-like zinc finger ~ AN1-like Zinc finger	AT1G51200		A20/AN1-like zinc finger family protein	A20/AN1-like zinc finger family protein; FUNCTIONS IN: DNA binding, zinc ion binding; INVOLVED IN: biological_process unknown; LOCATED IN: cellular_component unknown; EXPRESSED IN: 24 plant structures; EXPRESSED DURING: 15 growth stages; CONTAINS InterPro DOMAIN/s: Zinc finger, AN1-type (InterPro:IPR000058), Zinc finger, A20-type (InterPro:IPR002653); BEST Arabidopsis thaliana protein match is: A…
m01oak01103CC-t01.1	849	6.9506e-09	5.94807e-09											5.94807e-09												Ribul_P_3_epim = D:PF00834 = Ribulose-phosphate 3 epimerase family	AT5G61410	RPE	D-ribulose-5-phosphate-3-epimerase	Arabidopsis thaliana ribulose-5-phosphate-3-epimerase mRNA
m01oak01104ci-t01.1	393																									CBFD_NFYB_HMF Histone = D:PF00808 D:PF00125 = Histone-like transcription factor (CBF/NF-Y) and archaeal histone ~ Core histone H2A/H2B/H3/H4
m01oak01105cC-t01.1	471	0.435272																								Ribosomal_L35p = F:PF01632 = Ribosomal protein L35	AT2G24090		Ribosomal protein L35	Ribosomal protein L35; FUNCTIONS IN: structural constituent of ribosome; INVOLVED IN: translation; LOCATED IN: ribosome, chloroplast; EXPRESSED IN: 22 plant structures; EXPRESSED DURING: 13 growth stages; CONTAINS InterPro DOMAIN/s: Ribosomal protein L35, conserved site (InterPro:IPR018265), Ribosomal protein L35, non-mitochondrial (InterPro:IPR001706), Ribosomal protein L35 (InterPro:IPR021137);…
m01oak01107cT-t01.1	315																									PC4 = D:PF02229 = Transcriptional Coactivator p15 (PC4)	AT5G09250	KIWI	ssDNA-binding transcriptional regulator	putative transcriptional co-activator (KIWI) mRNA, complete
m01oak01108cF-t01.1	1479	0.141262	0.192595	0.258258	0.226578	0.156964	0.178782	0.18838	0.193608	0.198978	0.188144	0.18838	0.16585	0.213417	0.168243	0.172814	0.224298	0.178782	0.199045	0.18838	0.211035	0.193133	0.172814	0.210894	0.18838	Cu-oxidase_2 Cu-oxidase_3 Cu-oxidase = D:PF07731 D:PF07732 D:PF00394 = Multicopper oxidase ~ Multicopper oxidase ~ Multicopper oxidase
m01oak01109Ci-t01.1	888	0.122971	0.258928	0.164872	0.331356			0.140757	0.331356	0.551351	0.197673	0.197673	0.550456		0.248136	0.219941	0.440856		0.219984		0.263733	0.197621		0.247735	0.197673	KR adh_short = F:PF08659 D:PF00106 = KR domain ~ short chain dehydrogenase
m01oak01112cC-t01.1	936																									Metallophos = D:PF00149 = Calcineurin-like phosphoesterase
m01oak01113cF-t01.1	939		0.0197814								0.160914	7.55557e-09		0.241486		0.160772	0.43009				0.241607	0.241637				DDOST_48kD = F:PF03345 = Oligosaccharyltransferase 48 kDa subunit beta	AT5G66680	DGL1	dolichyl-diphosphooligosaccharide-protein glycosyltransferase 48kDa subunit family protein	Encodes a protein ortholog of human SOT48 or yeast WBP1, an essential protein subunit of the oligosaccharyltransferase (OST) complex, which is responsible for the transfer in the ER of the N-linked glycan precursor onto Asn residues of candidate proteins
m01oak01114JC-t01.1	507		0.054745																			0.054745				TCTP = D:PF00838 = Translationally controlled tumour protein	AT3G05540		Methionine sulfoxide reductase (MSS4-like) family protein	Methionine sulfoxide reductase (MSS4-like) family protein; CONTAINS InterPro DOMAIN/s: Translationally controlled tumour protein (InterPro:IPR018105), Mss4/translationally controlled tumour-associated TCTP (InterPro:IPR011323), Translationally controlled tumour protein, conserved site (InterPro:IPR018103), Mss4-like (InterPro:IPR011057); BEST Arabidopsis thaliana protein match is: translationally…
m01oak01115cC-t01.1	618																									P-II = D:PF00543 = Nitrogen regulatory protein P-II	AT4G01900	GLB1	GLNB1 homolog	encodes a PII protein that may function as part of a signal transduction network involved in perceiving the status of carbon and organic nitrogen. Forms a protein complex with N-acetylglutamate kinase and regulates the kinase activity by relieving the feedback inhibition of the kinase by arginine. Regulates acetyl-CoA carboxylase activity
m01oak01116CC-t01.1	594																									Rer1 = F:PF03248 = Rer1 family
m01oak01118cF-t01.1	729																									Methyltransf_29 = F:PF03141 = Putative S-adenosyl-L-methionine-dependent methyltransferase
m01oak01119cC-t01.1	1854	0.104327	0.144498	0.119438	0.152438	0.152438	0.152438	0.152438	0.177836	0.111382	0.111058	0.152438	0.119438	0.152438	0.203232	0.119433	0.152438	0.152438	0.152438	0.152438	0.152438	0.128836	0.152438	0.139618	0.152438	tRNA_anti-codon tRNA-synt_2 = D:PF01336 F:PF00152 = OB-fold nucleic acid binding domain ~ tRNA synthetases class II (D, K and N)	AT3G11710	ATKRS-1	lysyl-tRNA synthetase 1	lysyl-tRNA synthetase 1 (ATKRS-1); FUNCTIONS IN: ATP binding, lysine-tRNA ligase activity; INVOLVED IN: lysyl-tRNA aminoacylation, translation, tRNA aminoacylation for protein translation; LOCATED IN: cytoplasm; EXPRESSED IN: 24 plant structures; EXPRESSED DURING: 14 growth stages; CONTAINS InterPro DOMAIN/s: Aminoacyl-tRNA synthetase, class II (D/K/N) (InterPro:IPR004364), Nucleic acid-binding, …
m01oak01120CC-t01.1	576		0.492114							0.407267						0.76711								0.381471		KOW = F:PF00467 = KOW motif	AT5G54600		Translation protein SH3-like family protein	Translation protein SH3-like family protein; FUNCTIONS IN: structural constituent of ribosome; INVOLVED IN: translation; LOCATED IN: chloroplast stroma, chloroplast, large ribosomal subunit; EXPRESSED IN: 22 plant structures; EXPRESSED DURING: 13 growth stages; CONTAINS InterPro DOMAIN/s: Translation protein SH3-like (InterPro:IPR008991), KOW (InterPro:IPR005824), Ribosomal protein L24 (InterPro:…
m01oak01121Cz-t01.1	243
m01oak01122Cz-t01.1	243																									RAMP4 = F:PF06624 = Ribosome associated membrane protein RAMP4
m01oak01123Cz-t01.1	210																									DUF1070 = F:PF06376 = Protein of unknown function (DUF1070)	AT2G46330	AGP16	arabinogalactan protein 16	Encodes arabinogalactan protein (AGP16)
m01oak01124Cc-t01.1	234
m01oak01125cC-t01.1	1611	0.159678	0.156695	0.159457	0.213286	0.159457	0.177275	0.182659	0.191401	0.127531	0.191345	0.141823	0.191345	0.15941	0.159457	0.141823	0.177275	0.127406	0.127531	0.106092	0.106092	0.191345	0.141823	0.173748	0.15941	2x:AT_hook 4x:RCC1 2x:RCC1_2 = m:PF02178 r:PF00415 r:PF13540 = AT hook motif ~ Regulator of chromosome condensation (RCC1) repeat ~ Regulator of chromosome condensation (RCC1) repeat	AT1G19880		Regulator of chromosome condensation (RCC1) family protein	Regulator of chromosome condensation (RCC1) family protein; CONTAINS InterPro DOMAIN/s: Regulator of chromosome condensation/beta-lactamase-inhibitor protein II (InterPro:IPR009091), Regulator of chromosome condensation, RCC1 (InterPro:IPR000408); BEST Arabidopsis thaliana protein match is: Regulator of chromosome condensation (RCC1) family protein (TAIR:AT5G63860.1); Has 17859 Blast hits to 6314…
m01oak01126cC-t01.1	945		0.0948158	0.0931693		0.108842	0.108855	0.0544088			0.0931693	0.108855	0.0931693	0.108855			0.0931693		0.0931693	0.0544155	0.0931693	0.163198		0.0931693	0.108855	TIM = D:PF00121 = Triosephosphate isomerase	AT2G21170	TIM	triosephosphate isomerase	Encodes a plastidic triose phosphate isomerase. Mutants with reduced pdTPI levels have difficulty transitioning from heterotrophic to autotrophic growth. The related phenotypes, such as chlorosis in light-grown seedlings may result from an accumulation of dihydroxyacetone phosphate (DHAP) and methylglyoxal (MG) in these mutants. Both splice variants appear to be expressed, but the At2g21170.2 var…
m01oak01127cf-t01.1	201
m01oak01128jC-t01.1	1266	0.117565	0.0986789	0.0783894		0.0916764	0.0607936											0.196299		0.0783894					0.137341	DUF4409 DUF239 = F:PF14365 F:PF03080 = Domain of unknown function (DUF4409) ~ Domain of unknown function (DUF239)
m01oak01129CF-t01.1	321
m01oak01131cC-t01.1	339																									Ribosomal_L7Ae = D:PF01248 = Ribosomal protein L7Ae/L30e/S12e/Gadd45 family
m01oak01132CT-t01.1	1242	0.0950751	0.0845018	0.0710542	0.114084		0.0355115	0.142375	0.0474647							0.0474647	0.0474647			0.214016	0.114105	0.121926		0.0474647	0.214016	Seryl_tRNA_N tRNA-synt_2b = D:PF02403 D:PF00587 = Seryl-tRNA synthetase N-terminal domain ~ tRNA synthetase class II core domain (G, H, P, S and T)	AT5G27470		seryl-tRNA synthetase / serine-tRNA ligase	seryl-tRNA synthetase / serine-tRNA ligase; FUNCTIONS IN: serine-tRNA ligase activity, aminoacyl-tRNA ligase activity, nucleotide binding, ATP binding; INVOLVED IN: response to cadmium ion, seryl-tRNA aminoacylation; LOCATED IN: cytosol; EXPRESSED IN: 24 plant structures; EXPRESSED DURING: 14 growth stages; CONTAINS InterPro DOMAIN/s: tRNA-binding arm (InterPro:IPR010978), Seryl-tRNA synthetase, …
m01oak01133cC-t01.1	1539	0.180181	0.284048						0.300773		0.30014		0.300228		0.300693			0.225295	0.225168		0.360864					O-FucT = F:PF10250 = GDP-fucose protein O-fucosyltransferase
m01oak01134cC-t01.1	222	0.0430392	0.0430392																0.0430392							Ubiquitin_2 ubiquitin = D:PF14560 D:PF00240 = Ubiquitin-like domain ~ Ubiquitin family
m01oak01135CC-t01.1	495		0.466949	0.470967	0.470967	0.470967	0.470967	0.470967	0.470967	0.470967	0.525226	0.470967	0.470967	0.54942	0.470967	0.470967	0.470967	0.470967	0.470967	0.470967	0.375777	0.375777	0.470967	0.470967	0.470967	Usp = D:PF00582 = Universal stress protein family	AT3G53990		Adenine nucleotide alpha hydrolases-like superfamily protein	Adenine nucleotide alpha hydrolases-like superfamily protein; FUNCTIONS IN: molecular_function unknown; INVOLVED IN: response to cold, response to stress; LOCATED IN: cellular_component unknown; EXPRESSED IN: 23 plant structures; EXPRESSED DURING: 14 growth stages; CONTAINS InterPro DOMAIN/s: UspA (InterPro:IPR006016), Rossmann-like alpha/beta/alpha sandwich fold (InterPro:IPR014729), Universal s…
m01oak01136cC-t01.1	2547	0.107359	0.0779065	0.0858225	0.0820761	0.0643781	0.0598703	0.0600518	0.100275	0.0925089	0.0751935	0.0693698	0.0820761	0.131378	0.0643781	0.0801213	0.0600518	0.138632	0.0820761	0.0751935	0.0352734	0.125322	0.0925089	0.0643781	0.069373	PCI = F:PF01399 = PCI domain
m01oak01137cF-t01.1	255																									E1_DerP2_DerF2 = D:PF02221 = ML domain
m01oak01138CC-t01.1	255																									IATP = F:PF04568 = Mitochondrial ATPase inhibitor, IATP
m01oak01139CC-t01.1	864	0.159132	0.159015	0.159353	0.174556	0.159154	0.136481	0.136481	0.174556	0.203754	0.136481	0.159749	0.174556	0.174556	0.148445	0.136481	0.174556	0.159288	0.174556	0.111811	0.148984	0.174556	0.174556	0.174556	0.159154	EF-hand_1 EF-hand_8 2x:EF-hand_5 2x:EF-hand_6 = D:PF00036 D:PF13833 D:PF13202 D:PF13405 = EF hand ~ EF-hand domain pair ~ EF hand ~ EF-hand domain
m01oak01140ci-t01.1	369																									Asp = F:PF00026 = Eukaryotic aspartyl protease
m01oak01141cC-t01.1	2853		0.0518405		0.0347423	0.0720609	0.0520354		0.048007	0.0520354	0.0520354	0.0520354	0.0720609		0.0720609	0.0347423	0.0520354	0.048007	0.0520354	0.0520354	0.0520354	0.078062	0.0520354	0.048007	0.0347423	Cation_ATPase_N Hydrolase_like2 HAD E1-E2_ATPase Hydrolase = D:PF00690 F:PF13246 F:PF12710 F:PF00122 D:PF00702 = Cation transporter/ATPase, N-terminus ~ Putative hydrolase of sodium-potassium ATPase alpha subunit ~ haloacid dehalogenase-like hydrolase ~ E1-E2 ATPase ~ haloacid dehalogenase-like hydrolase	AT1G17260	AHA10	autoinhibited H(+)-ATPase isoform 10	belongs to H+-APTase gene family, involved in proanthocyanidin biosynthesis, disturbs the vacuolar biogenesis and acidification process
m01oak01142cC-t01.1	864																									MIP = F:PF00230 = Major intrinsic protein
m01oak01143jC-t01.1	1200	0.731486	0.835009	0.5003	0.731919	0.548191	0.731919	1.25754	0.837378	0.5003	2.83581	0.548191	0.312086	0.836947	2.83581	1.09917	0.548191	1.25754	0.941461	0.731779	1.09917	0.731919	0.837122	1.09767	0.550432	2x:WD40 = r:PF00400 = WD domain, G-beta repeat
m01oak01144CT-t01.1	186
m01oak01145cC-t01.1	1650	0.0829017	0.0445164	0.0368233	0.0474251	0.0414631	0.0414631	0.0414631	0.0414631	0.0368647	0.0414631	0.0474251	0.0474251	0.0474251	0.0414631	0.0414631	0.0368233	0.0474251	0.0474251	0.0948625	0.0368233	0.0414631	0.0474251	0.0474251	0.0474251	4x:KH_3 4x:KH_1 = D:PF13014 D:PF00013 = KH domain ~ KH domain	AT5G15270		RNA-binding KH domain-containing protein	RNA-binding KH domain-containing protein; FUNCTIONS IN: RNA binding, nucleic acid binding; INVOLVED IN: biological_process unknown; LOCATED IN: cellular_component unknown; CONTAINS InterPro DOMAIN/s: K Homology, type 1, subgroup (InterPro:IPR018111), K Homology (InterPro:IPR004087), K Homology, type 1 (InterPro:IPR004088); BEST Arabidopsis thaliana protein match is: RNA-binding KH domain-containi…
m01oak01146cF-t01.1	168																									Allene_ox_cyc = F:PF06351 = Allene oxide cyclase
m01oak01147CC-t01.1	618	0.415176	0.161014	0.132483		0.154924		0.154924	0.154924		0.311509			0.154924				0.154924					0.154924	0.132483	0.154924	2x:CBS = D:PF00571 = CBS domain	AT5G10860		Cystathionine beta-synthase (CBS) family protein	Cystathionine beta-synthase (CBS) family protein; FUNCTIONS IN: cobalt ion binding; INVOLVED IN: response to salt stress; LOCATED IN: mitochondrion; EXPRESSED IN: 24 plant structures; EXPRESSED DURING: 15 growth stages; CONTAINS InterPro DOMAIN/s: Cystathionine beta-synthase, core (InterPro:IPR000644); BEST Arabidopsis thaliana protein match is: Cystathionine beta-synthase (CBS) family protein (T…
m01oak01148Cz-t01.1	228																										AT1G67785		unknown protein	unknown protein; Has 30 Blast hits to 30 proteins in 12 species: Archae - 0; Bacteria - 0; Metazoa - 0; Fungi - 0; Plants - 30; Viruses - 0; Other Eukaryotes - 0 (source: NCBI BLink)
m01oak01149CC-t01.1	507																									DnaJ = D:PF00226 = DnaJ domain	AT1G56300		Chaperone DnaJ-domain superfamily protein	Chaperone DnaJ-domain superfamily protein; FUNCTIONS IN: heat shock protein binding; INVOLVED IN: protein folding, response to cyclopentenone; LOCATED IN: cellular_component unknown; EXPRESSED IN: 23 plant structures; EXPRESSED DURING: 15 growth stages; CONTAINS InterPro DOMAIN/s: Molecular chaperone, heat shock protein, Hsp40, DnaJ (InterPro:IPR015609), Heat shock protein DnaJ, N-terminal (Inter…
m01oak01150ct-t01.1	249
m01oak01151JC-t01.1	1239	6.20764e-09	6.79534e-07	0.271027	4.11196e-09	4.1134e-09	0.0222933	4.11196e-09	4.41265e-09	4.11196e-09	3.85075e-09	4.11196e-09	0.0239095	4.41265e-09	3.85103e-09	0.0478317	4.11196e-09	0.0336167	0.0222849	0.02231	4.41265e-09	4.11196e-09	4.11428e-09	4.11196e-09	4.11196e-09	Ldh_1_C Ldh_1_N 3Beta_HSD = D:PF02866 F:PF00056 F:PF01073 = lactate/malate dehydrogenase, alpha/beta C-terminal domain ~ lactate/malate dehydrogenase, NAD binding domain ~ 3-beta hydroxysteroid dehydrogenase/isomerase family	AT3G47520	MDH	malate dehydrogenase	Encodes a protein with NAD-dependent malate dehydrogenase activity, located in chloroplasts
m01oak01153CC-t01.1	441																										AT1G08480		unknown protein	unknown protein; FUNCTIONS IN: molecular_function unknown; INVOLVED IN: biological_process unknown; LOCATED IN: mitochondrion, plasma membrane, plastid, vacuole; EXPRESSED IN: 27 plant structures; EXPRESSED DURING: 15 growth stages; Has 39 Blast hits to 39 proteins in 13 species: Archae - 0; Bacteria - 0; Metazoa - 0; Fungi - 0; Plants - 39; Viruses - 0; Other Eukaryotes - 0 (source: NCBI BLink)
m01oak01154cF-t01.1	1182	4.2539e-09	1.52858e-08	3.6154e-09	0.0397822	3.42434e-09	3.19789e-09	0.0174594	3.2061e-09	3.63855e-09	3.42434e-09	3.65516e-09	4.29198e-09	3.15496e-09	3.40659e-09	3.95665e-09	3.67376e-09	3.41161e-09	3.9441e-09	3.4255e-09	3.66425e-09	3.42434e-09	3.95665e-09	4.29198e-09	4.2862e-09	5x:Ubiquitin_2 6x:Rad60-SLD 6x:ubiquitin = D:PF14560 F:PF11976 D:PF00240 = Ubiquitin-like domain ~ Ubiquitin-2 like Rad60 SUMO-like ~ Ubiquitin family
m01oak01155cC-t01.1	513																									CAAD = D:PF14159 = CAAD domains of cyanobacterial aminoacyl-tRNA synthetase
m01oak01156CC-t01.1	474																									HR_lesion = F:PF05514 = HR-like lesion-inducing
m01oak01157cF-t01.1	552
m01oak01158cC-t01.1	1188	0.290629	0.205296	0.129762															0.324796							URO-D = D:PF01208 = Uroporphyrinogen decarboxylase (URO-D)	AT2G40490	HEME2	Uroporphyrinogen decarboxylase	HEME2; FUNCTIONS IN: uroporphyrinogen decarboxylase activity; INVOLVED IN: porphyrin biosynthetic process; LOCATED IN: chloroplast, chloroplast stroma, chloroplast envelope; EXPRESSED IN: 25 plant structures; EXPRESSED DURING: 14 growth stages; CONTAINS InterPro DOMAIN/s: Uroporphyrinogen decarboxylase HemE (InterPro:IPR006361), Uroporphyrinogen decarboxylase (URO-D) (InterPro:IPR000257); BEST Ar…
m01oak01159cf-t01.1	1221																									Iso_dh = D:PF00180 = Isocitrate/isopropylmalate dehydrogenase	AT1G80560	IMD2	isopropylmalate dehydrogenase 2	The AtIMD2 is one out of 3 genes encoding the enzyme 3-isopropylmalate dehydrogenase involved in leucine biosynthesis in Arabidopsis. Its subcellular location has been targeted to plastids
m01oak01161CC-t01.1	864	0.207174	0.241004	0.230514	0.230514	0.230514	0.269217	0.230514	0.230514	0.230514	0.269217	0.230514	0.230514	0.230514	0.269217	0.230514	0.230514	0.230514	0.230514	0.230514	0.269217	0.269217	0.241796	0.230514	0.269217	Biotin_lipoyl = D:PF00364 = Biotin-requiring enzyme	AT5G15530	BCCP2	biotin carboxyl carrier protein 2	biotin carboxyl carrier protein isoform 2 (BCCP2) mRNA
m01oak01162cT-t01.1	579																									2x:Telomere_Sde2 2x:Rad60-SLD_2 2x:Ubiquitin_2 3x:Rad60-SLD 3x:ubiquitin = D:PF13019 D:PF13881 D:PF14560 F:PF11976 D:PF00240 = Telomere stability and silencing ~ Ubiquitin-2 like Rad60 SUMO-like ~ Ubiquitin-like domain ~ Ubiquitin-2 like Rad60 SUMO-like ~ Ubiquitin family
m01oak01163cC-t01.1	1428		0.0690832	0.0290888	0.0401204	0.13317	0.12297		0.0643792	0.116299	0.0683796	0.107175		0.0917757	0.137706	0.145418	0.0736254	0.0353179		0.0290888		0.0917757	0.0459	0.0917757	0.0227904	NTF2 RRM_6 RRM_1 = D:PF02136 D:PF14259 D:PF00076 = Nuclear transport factor 2 (NTF2) domain ~ RNA recognition motif (a.k.a. RRM, RBD, or RNP domain) ~ RNA recognition motif. (a.k.a. RRM, RBD, or RNP domain)	AT3G25150		Nuclear transport factor 2 (NTF2) family protein with RNA binding (RRM-RBD-RNP motifs) domain	Nuclear transport factor 2 (NTF2) family protein with RNA binding (RRM-RBD-RNP motifs) domain; FUNCTIONS IN: RNA binding, nucleotide binding, nucleic acid binding; INVOLVED IN: transport, nucleocytoplasmic transport; LOCATED IN: intracellular; EXPRESSED IN: 23 plant structures; EXPRESSED DURING: 13 growth stages; CONTAINS InterPro DOMAIN/s: Nuclear transport factor 2 (InterPro:IPR002075), Nuclear…
m01oak01164Jt-t01.1	1803	0.174233	0.156086	0.269612	0.235566	0.113784		0.251875	0.113784	0.156687	0.120318	0.209229	0.113784	0.113784	0.156849	0.187958	0.235458		0.113784	0.139278	0.113784	0.174001	0.156687	0.130264	0.156687	Auxin_resp AUX_IAA B3 = F:PF06507 F:PF02309 F:PF02362 = Auxin response factor ~ AUX/IAA family ~ B3 DNA binding domain	AT1G59750	ARF1	auxin response factor 1	Encodes a member of the auxin response factor family. ARFs bind to the cis element 5'-TGTCTC-3' ARFs mediate changes in gene expression in response to auxin. ARF's form heterodimers with IAA/AUX genes. ARF1 enhances mutant phenotypes of ARF2 and may act with ARF2 to control aspects of maturation and senescence. ARF1:LUC and 3xHA:ARF1 proteins have a half-life of ~3-4 hours and their degradation i…
m01oak01165CT-t01.1	1764		4.07919e-08		1.3991e-08			1.3991e-08	1.39917e-08	1.19827e-08	1.3991e-08	1.39917e-08	1.3991e-08			1.39917e-08	1.3991e-08	1.3991e-08		1.3991e-08	0.0523891	1.3991e-08			1.3991e-08	TLC = F:PF03219 = TLC ATP/ADP transporter
m01oak01166cF-t01.1	933		0.124498								0.124498															Orn_Arg_deC_N Ala_racemase_N = D:PF02784 D:PF01168 = Pyridoxal-dependent decarboxylase, pyridoxal binding domain ~ Alanine racemase, N-terminal domain
m01oak01167cC-t01.1	558	0.0520407	0.15667												0.15667		0.15667									Cu_bind_like = D:PF02298 = Plastocyanin-like domain
m01oak01168cC-t01.1	486																									bZIP_1 bZIP_2 = F:PF00170 F:PF07716 = bZIP transcription factor ~ Basic region leucine zipper
m01oak01169cC-t01.1	1602	0.153563	0.100564	0.131517	0.0571066	0.0939631	0.102316	0.153563	0.114975	0.0764052	0.122889	0.111126	0.175445	0.0680025	0.102316	0.153563	0.102316	0.070443	0.102411		0.0813009	0.0609405	0.0611518	0.153448	0.131508	NTP_transferase = F:PF00483 = Nucleotidyl transferase	AT5G48300	ADG1	ADP glucose pyrophosphorylase 1	Encodes the small subunit of ADP-glucose pyrophosphorylase. The small subunit is the catalytic isoform responsible for ADP-glucose pyrophosphorylase activity. The presence of the small subunit is required for large subunit stability. Two isoforms of the small subunit (ApS1 and ApS2) have been described. ApS1 is the major small subunit isoform present in all plant tissues tested
m01oak01170CC-t01.1	465																										AT3G07480		2Fe-2S ferredoxin-like superfamily protein	2Fe-2S ferredoxin-like superfamily protein; FUNCTIONS IN: electron carrier activity, iron-sulfur cluster binding; LOCATED IN: mitochondrion, chloroplast; EXPRESSED IN: 23 plant structures; EXPRESSED DURING: 15 growth stages; CONTAINS InterPro DOMAIN/s: Ferredoxin (InterPro:IPR001041), Beta-grasp fold, ferredoxin-type (InterPro:IPR012675); Has 1263 Blast hits to 1263 proteins in 213 species: Archa…
m01oak01171cF-t01.1	1317		0.215718	0.366508			0.293329	0.146411		0.29382	0.0584744			0.234566											0.342667	UDPGT = F:PF00201 = UDP-glucoronosyl and UDP-glucosyl transferase
m01oak01172CT-t01.1	150
m01oak01173cF-t01.1	732																									Reticulon = F:PF02453 = Reticulon
m01oak01174cf-t01.1	633	0.0363391	0.618087	0.395811	0.496571	0.747282	0.23481	0.998515	0.998515	0.998515	0.998515	0.496571	0.496571	0.830287	0.496571	0.998515	0.59565	0.74617	0.665384	0.747282	0.462194	0.386198	0.496571	0.496571	0.747282	Phi_1 = F:PF04674 = Phosphate-induced protein 1 conserved region
m01oak01176JT-t01.1	693
m01oak01177cC-t01.1	1077	0.245835	0.567495							0.307456			0.770995									0.770995				AUX_IAA = F:PF02309 = AUX/IAA family
m01oak01178CC-t01.1	1260	4.2422e-09	3.98708e-09	3.48119e-09	4.24186e-09	3.48119e-09	3.70298e-09	3.48041e-09	4.24126e-09	4.24126e-09	3.95319e-09	4.2422e-09	4.57371e-09	3.48041e-09	4.24126e-09	4.24161e-09	3.95434e-09	3.70268e-09	4.24126e-09	4.57371e-09	4.24126e-09	3.95434e-09	4.96046e-09	3.4809e-09	3.48041e-09	DUF815 AAA_2 RuvB_N AAA_5 AAA = F:PF05673 D:PF07724 F:PF05496 D:PF07728 F:PF00004 = Protein of unknown function (DUF815) ~ AAA domain (Cdc48 subfamily) ~ Holliday junction DNA helicase ruvB N-terminus ~ AAA domain (dynein-related subfamily) ~ ATPase family associated with various cellular activities (AAA)	AT5G58290	RPT3	regulatory particle triple-A ATPase 3	26S proteasome AAA-ATPase subunit RPT3 (RPT3) mRNA
m01oak01179Cc-t01.1	2091	0.0395753	0.0501655	0.0528172	0.036089	0.0395851	0.0503788	0.0503264	0.0554418	0.0377576	0.168363	0.0416258	0.156396	0.105465	0.0554418	0.0360513	0.0395851	0.0395851	0.0395461	0.036089	0.0377576	0.0415706	0.0395851	0.0377576	0.0528172	Cullin_Nedd8 Cullin = D:PF10557 F:PF00888 = Cullin protein neddylation domain ~ Cullin family
m01oak01180jC-t01.1	1257	0.103142	0.0767185	0.0512397	0.0772111	0.0512397		0.0616284	0.0772111	0.103133	0.0772111	0.103133	0.0772111	0.0772111	0.0772111	0.0772111	0.0512397	0.0772111	0.103133		0.103133	0.0772111	0.0771743	0.0685213	0.103133	Pkinase Pkinase_Tyr = D:PF00069 D:PF07714 = Protein kinase domain ~ Protein tyrosine kinase	AT2G30980	SKdZeta	SHAGGY-related protein kinase dZeta	Encodes a GSK3-like protein kinase. This protein can interact with the BZR1 protein involved in brassinosteroid-mediated signaling in a Y2H assay and promotes BZR1 phosphorylation in protoplasts
m01oak01181CT-t01.1	663		3.09125e-09	3.00642e-09	2.3137e-09		2.73425e-09						3.00642e-09	3.74965e-09	3.76629e-09									3.34031e-09		2x:Telomere_Sde2 2x:Rad60-SLD_2 3x:Ubiquitin_2 3x:Rad60-SLD 3x:ubiquitin = D:PF13019 D:PF13881 D:PF14560 F:PF11976 D:PF00240 = Telomere stability and silencing ~ Ubiquitin-2 like Rad60 SUMO-like ~ Ubiquitin-like domain ~ Ubiquitin-2 like Rad60 SUMO-like ~ Ubiquitin family
m01oak01182jM-t01.1	822																									DEAD = D:PF00270 = DEAD/DEAH box helicase
m01oak01182jM-t01.2	543																									Helicase_C = F:PF00271 = Helicase conserved C-terminal domain
m01oak01183cC-t01.1	1764	0.0456567	0.0497477	0.049506	0.0684827	0.049506	0.0742725	0.0592691	0.0247485	0.0684827	0.0456597	0.0595062	0.049506	0.049506	0.0742725	0.0456597	0.0247485	0.049506	0.049506	0.0635558	0.0592691	0.049506	0.0270209	0.0456597	0.0540515	MAP65_ASE1 = F:PF03999 = Microtubule associated protein (MAP65/ASE1 family)	AT5G55230	MAP65-1	microtubule-associated proteins 65-1	Binds and bundles microtubules. Plays a role in stabilizing anti-parallel microtubules in the central spindle at anaphase to early cytokinesis but is not essential at the midline of the phragmoplast at later stages. The timing with which the MAP65-1 was targeted to the spindle appears to be regulated by a phosphorylation sensitive switch. Enhances microtubule polymerization, promotes nucleation a…
m01oak01184CT-t01.1	168
m01oak01185cT-t01.1	1548	0.0301602	0.047871	0.0542399	0.0492586	0.0451074	0.0451074	0.0676665	0.0492586	0.0492586	0.0415949	0.0492586	0.0415979	0.0492586	0.0492586	0.0492586	0.0451074	0.0492586	0.0451074	0.0492586	0.0451074	0.0451074	0.0451074	0.0451074	0.0492586	DUF382 PSP = F:PF04037 F:PF04046 = Domain of unknown function (DUF382) ~ PSP	AT4G21660		proline-rich spliceosome-associated (PSP) family protein	proline-rich spliceosome-associated (PSP) family protein; INVOLVED IN: mRNA processing; LOCATED IN: nucleus, chloroplast; CONTAINS InterPro DOMAIN/s: PSP, proline-rich (InterPro:IPR006568), Protein of unknown function DUF382 (InterPro:IPR007180); BEST Arabidopsis thaliana protein match is: pliceosome associated protein-related (TAIR:AT1G11520.1)
m01oak01187CF-t01.1	528	0.138776	0.283266	0.211461	0.353392			0.140958				0.150172		0.588193	0.233246	0.353392					0.351216	0.350328			0.352486	Band_7 = F:PF01145 = SPFH domain / Band 7 family
m01oak01188Ct-t01.1	633	0.389916	0.264247	0.257418	0.23577	0.259977	0.224737	0.225446	0.317678	0.259977	0.288598	0.257418	0.253443	0.288598	0.23577	0.288598	0.257418	0.288598	0.254238	0.288598	0.288598	0.288598	0.253443	0.261725	0.261725	LEA_2 = F:PF03168 = Late embryogenesis abundant protein
m01oak01189Ct-t01.1	636	0.501281	0.406909	0.470031		0.754584	0.376467			0.281608	0.754584	0.470356						0.224692	0.754584	0.281803		0.281803		0.281803		X8 = D:PF07983 = X8 domain
m01oak01190Cc-t01.1	1182
m01oak01191CC-t01.1	1749	0.200423	0.193297	0.200396	0.200396	0.177977	0.192111	0.200396	0.177989	0.177989	0.200396	0.213626	0.200396	0.200396	0.192203	0.24052	0.200396	0.200396	0.160063	0.200396	0.145396	0.200396	0.177989	0.21364	0.200396	PGM_PMM_IV PGM_PMM_III PGM_PMM_II PGM_PMM_I = F:PF00408 D:PF02880 D:PF02879 D:PF02878 = Phosphoglucomutase/phosphomannomutase, C-terminal domain ~ Phosphoglucomutase/phosphomannomutase, alpha/beta/alpha domain III ~ Phosphoglucomutase/phosphomannomutase, alpha/beta/alpha domain II ~ Phosphoglucomutase/phosphomannomutase, alpha/beta/alpha domain I
m01oak01192cC-t01.1	1074	0.422434	0.384214		0.543262	0.301773	0.301773	0.377726	0.302117	0.301773	0.301773	0.301945	0.543262	0.543262	0.301773	0.377941	0.377726		0.805936	0.301773	0.301773	0.807602		0.362274	0.301773	2x:Myb_DNA-bind_6 2x:Myb_DNA-binding = D:PF13921 D:PF00249 = Myb-like DNA-binding domain ~ Myb-like DNA-binding domain	AT2G37630	AS1	myb-like HTH transcriptional regulator family protein	Encodes a MYB-domain protein involved in specification of the leaf proximodistal axis. Mutation results in lobed and dissected leaves with a characteristic asymmetry. Homologous to the Antirrhinum PHANTASTICA (PHAN) and maize ROUGH SHEATH2 (RS2) genes Asymmetric placement of auxin response at the distal leaf tip precedes visible asymmetric leaf growth. Acts alongside AXR1 to exclude BP expression…
m01oak01193cC-t01.1	1083
m01oak01194cC-t01.1	1533	0.120078	0.0545257	0.0531757	0.0580627	0.0736392	0.0490406	0.0490406	0.0531757	0.0639269	0.0373591	0.0373591	0.0424211	0.0531757	0.0424211	0.0639269	0.0800722	0.0531469	0.0454927	0.0531553	0.0373591	0.0639025	0.0915939	0.0490406	0.0915939	PK_C PK = D:PF02887 F:PF00224 = Pyruvate kinase, alpha/beta domain ~ Pyruvate kinase, barrel domain	AT5G08570		Pyruvate kinase family protein	Pyruvate kinase family protein; FUNCTIONS IN: pyruvate kinase activity, potassium ion binding, magnesium ion binding, catalytic activity; INVOLVED IN: glycolysis; LOCATED IN: cellular_component unknown; EXPRESSED IN: 22 plant structures; EXPRESSED DURING: 13 growth stages; CONTAINS InterPro DOMAIN/s: Pyruvate kinase, C-terminal-like (InterPro:IPR015795), Pyruvate kinase, active site (InterPro:IPR…
m01oak01195CT-t01.1	2178	1.8064e-08	2.1207e-08	1.20166e-08	8.29725e-09	8.97461e-09	1.20166e-08	8.9957e-09	1.20166e-08	8.99427e-09	1.081e-08	1.20166e-08	0.0368962	8.9957e-09	9.81958e-09	8.99713e-09	8.9957e-09	1.20166e-08	8.9957e-09		8.99427e-09	1.20147e-08	8.99427e-09		8.99427e-09	H_PPase = F:PF03030 = Inorganic H+ pyrophosphatase
m01oak01196cf-t01.1	414
m01oak01197cF-t01.1	690	0.154724	0.199475	0.205961	0.310351	0.155751	0.176999	0.193878	0.221303	0.192361	0.193231	0.221303	0.221303	0.207113	0.154892	0.171973	0.221303	0.1772	0.247599	0.1772	0.220906	0.193878	0.258139	0.1772	0.154678	E1_dh = F:PF00676 = Dehydrogenase E1 component
m01oak01199CT-t01.1	498		2.81259e-09															2.81259e-09								Intron_maturas2 Aldo_ket_red = F:PF01348 D:PF00248 = Type II intron maturase ~ Aldo/keto reductase family
m01oak01200cC-t01.1	1806	0.695993	0.464231	0.516068	0.475967	0.433769	0.545581	0.433769	0.458225	0.493848	0.485559	0.476094	0.475967	0.433769	0.458225	0.458225	0.433769	0.433769	0.504493	0.433769	0.411758	0.504493	0.487497	0.433769	0.450324	CTP_synth_N Peptidase_C26 GATase = F:PF06418 D:PF07722 D:PF00117 = CTP synthase N-terminus ~ Peptidase C26 ~ Glutamine amidotransferase class-I
m01oak01201cC-t01.1	1227		0.15602														0.15602									GCV_T_C GCV_T = D:PF08669 D:PF01571 = Glycine cleavage T-protein C-terminal barrel domain ~ Aminomethyltransferase folate-binding domain	AT1G11860		Glycine cleavage T-protein family	Glycine cleavage T-protein family; FUNCTIONS IN: aminomethyltransferase activity; INVOLVED IN: response to cadmium ion; LOCATED IN: in 6 components; EXPRESSED IN: 26 plant structures; EXPRESSED DURING: 15 growth stages; CONTAINS InterPro DOMAIN/s: Glycine cleavage system T protein (InterPro:IPR006223), Glycine cleavage T-protein, N-terminal (InterPro:IPR006222), Glycine cleavage T-protein, C-term…
m01oak01202CC-t01.1	1527	0.0524684	0.0522272	0.0531732	0.0620531	0.0515618	0.0515578	0.0515578	0.0566745	0.0485963	0.0515618	0.0601878	0.0485963	0.0485963	0.0485963	0.0515578	0.0620531	0.0485963	0.0586651	0.0485963	0.0485963	0.0567118	0.0485963	0.0485963	0.0485963	2x:RRM_6 2x:RRM_1 = D:PF14259 D:PF00076 = RNA recognition motif (a.k.a. RRM, RBD, or RNP domain) ~ RNA recognition motif. (a.k.a. RRM, RBD, or RNP domain)
m01oak01203cC-t01.1	978																									PALP = F:PF00291 = Pyridoxal-phosphate dependent enzyme
m01oak01204cC-t01.1	3288	0.0770705	0.0662232	0.0594912	0.0743933	0.0475955	0.0457445	0.0776625	0.0743933	0.0619862	0.0550454	0.0714122	0.0743933	0.0743985	0.0440305	0.0713856	0.0713906	0.0743985	0.0594912	0.0571881	0.0776625	0.0743933	0.0776625	0.0776625	0.0776625	zf-UDP Glyco_trans_2_3 Cellulose_synt = D:PF14569 D:PF13632 F:PF03552 = Zinc-binding RING-finger ~ Glycosyl transferase family group 2 ~ Cellulose synthase
m01oak01205CT-t01.1	252																									Ribosomal_S9 = F:PF00380 = Ribosomal protein S9/S16
m01oak01206cC-t01.1	1260	0.377714	0.431892		0.377782			0.503128	0.377448	0.453373		0.605191	0.503844	0.377448	0.377782		0.377448	0.377448		0.377448		0.603731	0.453373	0.377448		NUP50 Ran_BP1 = D:PF08911 F:PF00638 = NUP50 (Nucleoporin 50 kDa) ~ RanBP1 domain	AT1G52380		NUP50 (Nucleoporin 50 kDa) protein	NUP50 (Nucleoporin 50 kDa) protein; FUNCTIONS IN: molecular_function unknown; INVOLVED IN: intracellular transport; LOCATED IN: cytosol, nucleus; EXPRESSED IN: 25 plant structures; EXPRESSED DURING: 13 growth stages; CONTAINS InterPro DOMAIN/s: Ran binding protein 1 (InterPro:IPR000156), Pleckstrin homology-type (InterPro:IPR011993), Nuclear pore complex, NUP2/50/61 (InterPro:IPR015007); BEST Ara…
m01oak01207CC-t01.1	390	10	8.77468	10	10	10	10	10	10	3.84329	10	10	10	10	10	3.51027	10	10	4.17868	10	10	10	10	10	10
m01oak01208CT-t01.1	222
m01oak01209CT-t01.1	369	0.046711	0.0833053	0.0828305	0.0828305	0.0828305	0.0828305	0.0828305	0.0828305	0.0828305	0.0828305	0.0828305	0.0828305	0.0828305	0.0828305	0.0828305	0.0828305	0.0939313	0.0828305	0.0828305	0.0828305	0.0828305	0.0828305	0.0828305	0.0828305
m01oak01210cF-t01.1	1641																									TLC = F:PF03219 = TLC ATP/ADP transporter
m01oak01211cC-t01.1	609																									Glyoxalase_2 Glyoxalase = D:PF12681 D:PF00903 = Glyoxalase-like domain ~ Glyoxalase/Bleomycin resistance protein/Dioxygenase superfamily
m01oak01212CC-t01.1	1230	0.062289																								DegT_DnrJ_EryC1 Cys_Met_Meta_PP Beta_elim_lyase Aminotran_5 Aminotran_1_2 = D:PF01041 D:PF01053 F:PF01212 D:PF00266 D:PF00155 = DegT/DnrJ/EryC1/StrS aminotransferase family ~ Cys/Met metabolism PLP-dependent enzyme ~ Beta-eliminating lyase ~ Aminotransferase class-V ~ Aminotransferase class I and II	AT1G77670		Pyridoxal phosphate (PLP)-dependent transferases superfamily protein	Pyridoxal phosphate (PLP)-dependent transferases superfamily protein; FUNCTIONS IN: 1-amino-cyclopropane-1-carboxylate synthase activity, transferase activity, transferring nitrogenous groups, pyridoxal phosphate binding, transaminase activity, catalytic activity; INVOLVED IN: asparagine catabolic process, biosynthetic process, glutamate catabolic process to oxaloacetate, aspartate transamidation…
m01oak01213CC-t01.1	822		0.253992		0.235971				0.236353											0.315721		0.236353				CIAPIN1 Methyltransf_11 = F:PF05093 D:PF08241 = Cytokine-induced anti-apoptosis inhibitor 1, Fe-S biogenesis ~ Methyltransferase domain	AT5G18400		Cytokine-induced anti-apoptosis inhibitor 1, Fe-S biogenesis	Cytokine-induced anti-apoptosis inhibitor 1, Fe-S biogenesis; CONTAINS InterPro DOMAIN/s: Protein of unknown function DUF689 (InterPro:IPR007785); BEST Arabidopsis thaliana protein match is: Cytokine-induced anti-apoptosis inhibitor 1, Fe-S biogenesis (TAIR:AT5G18362.1); Has 30201 Blast hits to 17322 proteins in 780 species: Archae - 12; Bacteria - 1396; Metazoa - 17338; Fungi - 3422; Plants - 50…
m01oak01214CT-t01.1	1821	0.160919	0.123367	0.120161	0.120161	0.125491	0.120161	0.120161	0.138081	0.120161	0.125491	0.115258	0.137996	0.119209	0.125491	0.131304	0.126814	0.115258	0.106488	0.120161	0.132135	0.144989	0.120161	0.120161	0.115258	DKCLD TruB_N PUA = D:PF08068 F:PF01509 F:PF01472 = DKCLD (NUC011) domain ~ TruB family pseudouridylate synthase (N terminal domain) ~ PUA domain	AT3G57150	NAP57	homolog of NAP57	Encodes a putative pseudouridine synthase (NAP57)
m01oak01215cC-t01.1	846		0.228893	0.232811	0.123855	0.185961	0.248077	0.232811	0.310618	0.310618	0.103143	0.176575	0.232811	0.176575	0.310618	0.248077	0.388475		0.24811	0.310171	0.232811	0.232811	0.232811	0.176575	0.310618	Phi_1 = F:PF04674 = Phosphate-induced protein 1 conserved region	AT2G17230	EXL5	EXORDIUM like 5	EXORDIUM like 5 (EXL5); FUNCTIONS IN: molecular_function unknown; INVOLVED IN: biological_process unknown; LOCATED IN: endomembrane system; EXPRESSED IN: 22 plant structures; EXPRESSED DURING: 13 growth stages; CONTAINS InterPro DOMAIN/s: Phosphate-induced protein 1 (InterPro:IPR006766); BEST Arabidopsis thaliana protein match is: EXORDIUM like 1 (TAIR:AT2G35150.1); Has 402 Blast hits to 401 prot…
m01oak01216cf-t01.1	453																									RST = D:PF12174 = RCD1-SRO-TAF4 (RST) plant domain
m01oak01217Ct-t01.1	276
m01oak01218jC-t01.1	3978	0.413636	0.365102	0.368391	0.368301	0.368391	0.388998	0.318549	0.368391	0.405956	0.365006	0.368391	0.334598	0.334598	0.334598	0.405906	0.352336	0.318549	0.388998	0.349845	0.368391	0.349845	0.384309	0.405956	0.405956	4x:EF_TS 2x:S1 2x:UBA = F:PF00889 D:PF00575 D:PF00627 = Elongation factor TS ~ S1 RNA binding domain ~ UBA/TS-N domain	AT4G29060	emb2726	elongation factor Ts family protein	embryo defective 2726 (emb2726); FUNCTIONS IN: RNA binding, translation elongation factor activity; INVOLVED IN: translational elongation, response to cadmium ion, embryo development ending in seed dormancy; LOCATED IN: chloroplast stroma, chloroplast, chloroplast envelope; EXPRESSED IN: 24 plant structures; EXPRESSED DURING: 14 growth stages; CONTAINS InterPro DOMAIN/s: Nucleic acid-binding, OB-…
m01oak01219cC-t01.1	1242																									DEAD Helicase_C = D:PF00270 F:PF00271 = DEAD/DEAH box helicase ~ Helicase conserved C-terminal domain
m01oak01220cC-t01.1	1029	0.173095	0.20802	0.192508	0.192508	0.192508	0.240617	0.192508	0.192508	0.288719	0.240617	0.192508	0.192508	0.192508	0.192508	0.240617	0.192508	0.192508	0.240617	0.289291	0.192508	0.192508	0.192508	0.192508	0.192508	polyprenyl_synt = D:PF00348 = Polyprenyl synthetase	AT5G47770	FPS1	farnesyl diphosphate synthase 1	Encodes a protein with farnesyl diphosphate synthase activity
m01oak01222CC-t01.1	1287	0.215626	0.190189	0.167456	0.167456	0.188602	0.188602	0.201092	0.188602	0.188602	0.188602	0.188602	0.226484	0.188602	0.188602	0.188602	0.188602	0.226399	0.188602	0.210795	0.188602	0.188602	0.188602	0.188602	0.167456	TCP = F:PF03634 = TCP family transcription factor
m01oak01223cT-t01.1	471																									CS = D:PF04969 = CS domain	AT5G53400	BOB1	HSP20-like chaperones superfamily protein	Encodes BOBBER1 (BOB1), a non-canonical small heat shock protein required for both development and thermotolerance. BOB1 is cytoplasmic at basal temperatures but forms heat shock granules containing canonical small heat shock proteins at high temperatures
m01oak01224cC-t01.1	327
m01oak01225cC-t01.1	1872	2.16051e-09	2.04666e-08	2.70179e-09	2.33667e-09	2.70072e-09	2.70072e-09	2.54327e-09	0.00900473	2.96229e-09	2.54327e-09	2.62007e-09	2.53973e-09	2.54327e-09	2.70072e-09	2.70072e-09	2.78724e-09	2.54327e-09	2.54327e-09	2.70072e-09	2.62007e-09	0.00900473	2.70072e-09	2.54327e-09	0.00900241	ATP-synt_ab_C ATP-synt_ab_N ATP-synt_ab = D:PF00306 D:PF02874 F:PF00006 = ATP synthase alpha/beta chain, C terminal domain ~ ATP synthase alpha/beta family, beta-barrel domain ~ ATP synthase alpha/beta family, nucleotide-binding domain	AT1G78900	VHA-A	vacuolar ATP synthase subunit A	Encodes catalytic subunit A of the vacuolar ATP synthase. Mutants are devoid of vacuolar ATPase activity as subunit A is encoded only by this gene and show strong defects in male gametophyte development and in Golgi stack morphology
m01oak01226cC-t01.1	1284	0.453978	0.242583	0.242583																0.242583						ALAD = D:PF00490 = Delta-aminolevulinic acid dehydratase	AT1G69740	HEMB1	Aldolase superfamily protein	Encodes a putative 5-aminolevulinate dehydratase involved in chlorophyll biosynthesis
m01oak01227cC-t01.1	1371	0.0641087	0.0759401	0.0600453	0.0600453	0.0901141	0.0901141	0.120214	0.120214	0.0499352	0.120214	0.0545285	0.0901141	0.0901141	0.0600453	0.0901141	0.0600453	0.0545285	0.0600453	0.0545285	0.0600453	0.0901141	0.0901292	0.0818345	0.0901141	COBRA = F:PF04833 = COBRA-like protein	AT5G60920	COB	COBRA-like extracellular glycosyl-phosphatidyl inositol-anchored protein family	Encodes a glycosylphosphatidylinositol-anchored protein localized primarily in the plasma membrane of the longitudinal sides of root cells. Necessary for oriented cell expansion in Arabidopsis. Cob mutants have abnormal roots that expand radially rather than longitudinally under certain growth conditions
m01oak01228cC-t01.1	720		0.249062	0.243118	0.366197	0.193711	0.243235	0.161389	0.29235	0.292682				0.243118				0.161861			0.292397	0.292397			0.29235	SOUL = F:PF04832 = SOUL heme-binding protein	AT1G17100		SOUL heme-binding family protein	SOUL heme-binding family protein; FUNCTIONS IN: binding; INVOLVED IN: biological_process unknown; LOCATED IN: plasma membrane, vacuole; EXPRESSED IN: 24 plant structures; EXPRESSED DURING: 14 growth stages; CONTAINS InterPro DOMAIN/s: SOUL haem-binding protein (InterPro:IPR006917); BEST Arabidopsis thaliana protein match is: SOUL heme-binding family protein (TAIR:AT1G78450.1); Has 1318 Blast hits…
m01oak01229cT-t01.1	858		0.230612	0.237961	0.238939		0.238939	0.190815	0.237961	0.238939	0.237961	0.31875		0.237961	0.190815	0.238939	0.238939	0.237961	0.238939	0.238939	0.318664	0.105736	0.238939	0.238939	0.238939	DUF4057 = F:PF13266 = Protein of unknown function (DUF4057)	AT4G39860		unknown protein	unknown protein; BEST Arabidopsis thaliana protein match is: unknown protein (TAIR:AT2G22270.1); Has 152 Blast hits to 146 proteins in 19 species: Archae - 0; Bacteria - 0; Metazoa - 0; Fungi - 2; Plants - 146; Viruses - 0; Other Eukaryotes - 4 (source: NCBI BLink)
m01oak01230cC-t01.1	336																									Ribosomal_L19 = F:PF01245 = Ribosomal protein L19	AT4G17560		Ribosomal protein L19 family protein	Ribosomal protein L19 family protein; FUNCTIONS IN: structural constituent of ribosome; INVOLVED IN: translation, ribosome biogenesis; LOCATED IN: ribosome, chloroplast stroma, chloroplast, membrane, chloroplast envelope; EXPRESSED IN: 22 plant structures; EXPRESSED DURING: 13 growth stages; CONTAINS InterPro DOMAIN/s: Ribosomal protein L19 (InterPro:IPR001857); BEST Arabidopsis thaliana protein …
m01oak01231cF-t01.1	1038		0.126887			0.0858784	0.150871		0.150638		0.181039		0.150567	0.0859192				0.128754	0.226616	0.200936	0.251275	0.0750652	0.0501506	0.128966	0.0857778	PCI = F:PF01399 = PCI domain
m01oak01233CC-t01.1	504	0.54029																								COX5B = D:PF01215 = Cytochrome c oxidase subunit Vb	AT1G80230		Rubredoxin-like superfamily protein	Rubredoxin-like superfamily protein; FUNCTIONS IN: cytochrome-c oxidase activity; LOCATED IN: mitochondrial envelope, mitochondrion; EXPRESSED IN: 24 plant structures; EXPRESSED DURING: 15 growth stages; CONTAINS InterPro DOMAIN/s: Cytochrome c oxidase, subunit Vb (InterPro:IPR002124); BEST Arabidopsis thaliana protein match is: Rubredoxin-like superfamily protein (TAIR:AT3G15640.1); Has 455 Blas…
m01oak01234cf-t01.1	609	0.35841	0.43548	0.430256	0.430256	0.430256	0.430256	0.430256	0.430256	0.430256	0.430256	0.491286	0.430256	0.430256	0.430256	0.491379	0.430256	0.430256	0.430256	0.430256	0.430256	0.430256	0.430256	0.430256	0.430256	Bap31 = F:PF05529 = B-cell receptor-associated protein 31-like	AT5G42570		B-cell receptor-associated 31-like	B-cell receptor-associated 31-like; FUNCTIONS IN: molecular_function unknown; INVOLVED IN: intracellular protein transport; LOCATED IN: endoplasmic reticulum, plasma membrane; EXPRESSED IN: 26 plant structures; EXPRESSED DURING: 13 growth stages; CONTAINS InterPro DOMAIN/s: B-cell receptor-associated 31-like (InterPro:IPR008417); BEST Arabidopsis thaliana protein match is: B-cell receptor-associa…
m01oak01235jC-t01.1	939	0.0606395	0.0566119	0.0540099	0.0722073	0.0505474	0.0540099	0.0540099	0.0722073	0.0540099	0.0540099	0.0540099	0.0579669	0.0540099	0.0540099	0.0540099	0.0540099	0.0505474	0.0540099	0.0540099	0.0540099	0.0905021	0.0540099	0.0540099	0.0540099	Dev_Cell_Death = D:PF10539 = Development and cell death domain	AT3G27090		DCD (Development and Cell Death) domain protein	DCD (Development and Cell Death) domain protein; CONTAINS InterPro DOMAIN/s: Development/cell death domain (InterPro:IPR013989), Kelch related (InterPro:IPR013089); BEST Arabidopsis thaliana protein match is: DCD (Development and Cell Death) domain protein (TAIR:AT5G42050.1); Has 746 Blast hits to 671 proteins in 44 species: Archae - 0; Bacteria - 2; Metazoa - 6; Fungi - 0; Plants - 297; Viruses …
m01oak01236Cc-t01.1	1761	0.0343076	0.0403496	0.0473247	0.0560627	0.044163	0.0256682	0.0840688	0.0256682	0.0769844	0.154243	0.0236745	0.0236745	0.0513491	0.0513491	0.0219656	0.0256682	0.0256682	0.0513491	0.0256682	0.0840688	0.0473638	0.0473607	0.0236745	0.0219656	2x:RRM_5 2x:RRM_6 2x:RRM_1 = D:PF13893 D:PF14259 D:PF00076 = RNA recognition motif. (a.k.a. RRM, RBD, or RNP domain) ~ RNA recognition motif (a.k.a. RRM, RBD, or RNP domain) ~ RNA recognition motif. (a.k.a. RRM, RBD, or RNP domain)	AT4G36690	ATU2AF65A	U2 snRNP auxilliary factor, large subunit, splicing factor	ATU2AF65A; FUNCTIONS IN: RNA binding, nucleotide binding, nucleic acid binding; INVOLVED IN: nuclear mRNA splicing, via spliceosome, defense response to bacterium; LOCATED IN: nucleus; EXPRESSED IN: 25 plant structures; EXPRESSED DURING: 15 growth stages; CONTAINS InterPro DOMAIN/s: RNA recognition motif, RNP-1 (InterPro:IPR000504), Nucleotide-binding, alpha-beta plait (InterPro:IPR012677), U2 sn…
m01oak01238cF-t01.1	1431	0.032916	1.73973e-05		8.1653e-09				0.0370685							8.1648e-09						0.0370685				DKCLD TruB_N PUA = D:PF08068 F:PF01509 F:PF01472 = DKCLD (NUC011) domain ~ TruB family pseudouridylate synthase (N terminal domain) ~ PUA domain
m01oak01239SC-t01.1	861	0.605665	0.415666	0.407162	0.382832	0.421922	0.350256	0.372516	0.421922	0.407162	0.382832	0.421922	0.707117	0.448458	0.431863	0.421922	0.382832	0.407836	0.407162	0.421922	0.421922	0.350256	0.421922	0.421922	0.421922
m01oak01240cF-t01.1	432																									Glyoxalase_2 Glyoxalase = D:PF12681 D:PF00903 = Glyoxalase-like domain ~ Glyoxalase/Bleomycin resistance protein/Dioxygenase superfamily	AT1G08110		lactoylglutathione lyase family protein / glyoxalase I family protein	lactoylglutathione lyase family protein / glyoxalase I family protein; FUNCTIONS IN: calmodulin binding, lactoylglutathione lyase activity; INVOLVED IN: response to cadmium ion, carbohydrate metabolic process; LOCATED IN: chloroplast; EXPRESSED IN: 25 plant structures; EXPRESSED DURING: 14 growth stages; CONTAINS InterPro DOMAIN/s: Glyoxalase I (InterPro:IPR004361), Glyoxalase I, conserved site (…
m01oak01241cf-t01.1	147
m01oak01242CC-t01.1	423																									MRP-L47 = F:PF06984 = Mitochondrial 39-S ribosomal protein L47 (MRP-L47)	AT1G07830		ribosomal protein L29 family protein	ribosomal protein L29 family protein; FUNCTIONS IN: structural constituent of ribosome; INVOLVED IN: translation; LOCATED IN: mitochondrion, ribosome, mitochondrial ribosome, intracellular; EXPRESSED IN: 22 plant structures; EXPRESSED DURING: 13 growth stages; CONTAINS InterPro DOMAIN/s: Ribosomal protein L47, mitochondrial (InterPro:IPR010729), Ribosomal protein L29 (InterPro:IPR001854); Has 365…
m01oak01243CT-t01.1	600	0.08727	0.0457112	0.03806	0.0549841	0.0872869		0.03806	0.0502777	0.043603	0.0509935	0.03806	0.03806			0.043603	0.03806		0.03806	0.0502777				0.0509935	0.043603	EMP24_GP25L = D:PF01105 = emp24/gp25L/p24 family/GOLD	AT3G22845		emp24/gp25L/p24 family/GOLD family protein	emp24/gp25L/p24 family/GOLD family protein; INVOLVED IN: transport; LOCATED IN: vacuole; EXPRESSED IN: 24 plant structures; EXPRESSED DURING: 15 growth stages; CONTAINS InterPro DOMAIN/s: GOLD (InterPro:IPR009038), emp24/gp25L/p24 (InterPro:IPR000348); BEST Arabidopsis thaliana protein match is: emp24/gp25L/p24 family/GOLD family protein (TAIR:AT3G07680.1); Has 1821 Blast hits to 1821 proteins in…
m01oak01244CI-t01.1	843		0.24192			0.184635	0.153688	0.184742	0.153688				0.384881		0.308234	0.410064	0.30765			0.231188				0.246309			AT3G15000		cobalt ion binding	cobalt ion binding; FUNCTIONS IN: cobalt ion binding; LOCATED IN: mitochondrion; EXPRESSED IN: 23 plant structures; EXPRESSED DURING: 13 growth stages; BEST Arabidopsis thaliana protein match is: plastid developmental protein DAG, putative (TAIR:AT3G06790.2); Has 57621 Blast hits to 29750 proteins in 1231 species: Archae - 14; Bacteria - 7130; Metazoa - 26978; Fungi - 8402; Plants - 8184; Viruses…
m01oak01245cc-t01.1	2172	0.068097	0.103288	0.0988084	0.113085	0.094377	0.130736	0.102737	0.0955658	0.109792	0.0909068	0.0925158	0.102286	0.11365	0.109816	0.109816	0.1062	0.102805	0.0996485	0.106195	0.09853	0.0988138	0.0988084	0.102286	0.102286	Inhibitor_I9 PA Peptidase_S8 = D:PF05922 F:PF02225 D:PF00082 = Peptidase inhibitor I9 ~ PA domain ~ Subtilase family	AT2G05920		Subtilase family protein	Subtilase family protein; FUNCTIONS IN: identical protein binding, serine-type endopeptidase activity; INVOLVED IN: proteolysis, negative regulation of catalytic activity; LOCATED IN: cell wall, plant-type cell wall; EXPRESSED IN: 22 plant structures; EXPRESSED DURING: 13 growth stages; CONTAINS InterPro DOMAIN/s: Protease-associated PA (InterPro:IPR003137), Proteinase inhibitor, propeptide (Inte…
m01oak01246Cz-t01.1	243																									zf-CCHC = D:PF00098 = Zinc knuckle
m01oak01247cT-t01.1	207
m01oak01248CC-t01.1	966	0.142915																								Asparaginase_2 = D:PF01112 = Asparaginase	AT5G08100		N-terminal nucleophile aminohydrolases (Ntn hydrolases) superfamily protein	N-terminal nucleophile aminohydrolases (Ntn hydrolases) superfamily protein; CONTAINS InterPro DOMAIN/s: Peptidase T2, asparaginase 2 (InterPro:IPR000246); BEST Arabidopsis thaliana protein match is: N-terminal nucleophile aminohydrolases (Ntn hydrolases) superfamily protein (TAIR:AT3G16150.1); Has 3243 Blast hits to 3196 proteins in 873 species: Archae - 113; Bacteria - 1502; Metazoa - 516; Fung…
m01oak01249ct-t01.1	1653	0.0468494	0.0285032	0.0386452	0.0912567	0.0163882	0.0172651	0.0219231	0.018229	0.0312201	0.0386343	0.034537	0.0492154	0.0182394	0.0327749	0.0386152	0.0205359	0.0364602	0.0205359	0.038637	0.0345419	0.018229	0.0386343	0.0193215	0.0193133	IlvN 2-Hacid_dh 2-Hacid_dh_C ACT = F:PF07991 D:PF00389 D:PF02826 D:PF01842 = Acetohydroxy acid isomeroreductase, catalytic domain ~ D-isomer specific 2-hydroxyacid dehydrogenase, catalytic domain ~ D-isomer specific 2-hydroxyacid dehydrogenase, NAD binding domain ~ ACT domain	AT1G17745		D-3-phosphoglycerate dehydrogenase	encodes a 3-Phosphoglycerate dehydrogenase
m01oak01251CC-t01.1	600																									DUF1118 = F:PF06549 = Protein of unknown function (DUF1118)	AT5G08050		Protein of unknown function (DUF1118)	FUNCTIONS IN: molecular_function unknown; INVOLVED IN: response to karrikin; LOCATED IN: thylakoid, chloroplast thylakoid membrane, chloroplast; EXPRESSED IN: 21 plant structures; EXPRESSED DURING: 13 growth stages; CONTAINS InterPro DOMAIN/s: Protein of unknown function DUF1118 (InterPro:IPR009500), Uncharacterised conserved protein UCP022207 (InterPro:IPR016801); Has 78 Blast hits to 78 protein…
m01oak01252Cc-t01.1	321
m01oak01253cf-t01.1	2568	0.0901278	0.104855	0.115451	0.0901278	0.0961927	0.0720902	0.115451	0.0961927	0.0901278	0.115451	0.0961927	0.0961927	0.192518	0.0901278	0.0961927	0.115451	0.192518	0.115451	0.0720902	0.0901278	0.0769412	0.115451	0.0720902	0.20639	LisH 4x:WD40 = D:PF08513 r:PF00400 = LisH ~ WD domain, G-beta repeat	AT4G32551	LUG	LisH dimerisation motif; WD40/YVTN repeat-like-containing domain	LEUNIG regulates floral organ identity, gynoecium and ovule development. Negatively regulates AGAMOUS. Encodes a glutamine-rich protein with seven WD repeats similar to transcriptional corepressors
m01oak01254cC-t01.1	246																										AT4G20150		unknown protein	unknown protein; FUNCTIONS IN: molecular_function unknown; INVOLVED IN: biological_process unknown; LOCATED IN: mitochondrion, plasma membrane, mitochondrial respiratory chain complex I, respiratory chain complex I; EXPRESSED IN: 24 plant structures; EXPRESSED DURING: 15 growth stages; Has 30201 Blast hits to 17322 proteins in 780 species: Archae - 12; Bacteria - 1396; Metazoa - 17338; Fungi - 34…
m01oak01255CC-t01.1	591	0.546496	1.07658						1.48538		1.32039		1.32039	1.32039	0.326928	1.32039	0.823003	1.32039	1.32039				0.987565
m01oak01256cC-t01.1	714																										AT4G28190	ULT1	Developmental regulator, ULTRAPETALA	Encodes a novel Cys-rich protein with a B-box like domain that acts as a negative regulator of meristem cell accumulation in inflorescence and floral meristems as loss-of-function ult1 mutations cause inflorescence meristem enlargement, the production of extra flowers and floral organs, and a decrease in floral meristem determinacy. Acts opposite to CLF which represses AG, but preventing depositi…
m01oak01257CC-t01.1	1191		0.0105252		0.0587225				0.042085	0.0293411	0.0325896					0.0843003	6.73338e-09	0.0243502	0.0488112		0.0266404	0.0982424			0.042085	FA_desaturase_2 = F:PF03405 = Fatty acid desaturase	AT2G43710	SSI2	Plant stearoyl-acyl-carrier-protein desaturase family protein	Encodes a stearoyl-ACP desaturase, involved in fatty acid desaturation. The ssi2 mutants have increased 18:0 and reduced 18:1 fatty acids. Exogenous application of glycerol to wild type plants mimics the ssi2 mutant phenotype. The altered 18:1 fatty acid content in the ssi2 mutants has an impact on SA- and JA-mediated defense signaling. ssi2 mutants resulted in hyper-resistance to green peach aph…
m01oak01258CC-t01.1	1545	0.0407687	0.0381387	0.0342423	0.0383393	0.0325011	0.0383393	0.0342449	0.0545041	0.0325011	0.0325011	0.0342423	0.0383393	0.0653019	0.0383422	0.0575606	0.0383393	0.0653019	0.0325011	0.0325011	0.0325011	0.0325011	0.0325011	0.0325011	0.0342449	PK_C PK = D:PF02887 F:PF00224 = Pyruvate kinase, alpha/beta domain ~ Pyruvate kinase, barrel domain	AT3G52990		Pyruvate kinase family protein	Pyruvate kinase family protein; FUNCTIONS IN: pyruvate kinase activity, potassium ion binding, magnesium ion binding, catalytic activity; INVOLVED IN: response to cadmium ion, glycolysis; LOCATED IN: membrane; EXPRESSED IN: guard cell, cultured cell, leaf; EXPRESSED DURING: seedling growth; CONTAINS InterPro DOMAIN/s: Pyruvate/Phosphoenolpyruvate kinase, catalytic core (InterPro:IPR015813), Pyruv…
m01oak01259cC-t01.1	750		0.0546959					0.0546644									0.0546644				0.054759					Proteasome_A_N Proteasome = D:PF10584 D:PF00227 = Proteasome subunit A N-terminal signature ~ Proteasome subunit	AT5G66140	PAD2	proteasome alpha subunit D2	Encodes alpha5 subunit of 20S proteosome complex involved in protein degradation
m01oak01260CC-t01.1	1473	0.134557	0.223769	0.406144	0.173257	0.406144	0.30319	0.173315	0.235272	0.235272	0.181445	0.181445	0.201804	0.201804	0.235272	0.235272	0.181384	0.265208	0.201804	0.173315	0.151146	0.303866	0.265031	0.181384	0.216491	Sterile NAD_binding_4 Epimerase = F:PF03015 F:PF07993 F:PF01370 = Male sterility protein ~ Male sterility protein ~ NAD dependent epimerase/dehydratase family	AT4G33790	CER4	Jojoba acyl CoA reductase-related male sterility protein	Encodes an alcohol-forming fatty acyl-CoA reductase, involved in cuticular wax biosynthesis. Lines carrying recessive mutations are deficient in primary alcohol and have glossy stem surfaces
m01oak01261cC-t01.1	1395	0.352667	0.383386				0.33792			0.33792				0.493492												NAF Kinase-like Pkinase Pkinase_Tyr = D:PF03822 F:PF14531 D:PF00069 D:PF07714 = NAF domain ~ Kinase-like ~ Protein kinase domain ~ Protein tyrosine kinase	AT5G57630	CIPK21	CBL-interacting protein kinase 21	CBL-interacting protein kinase
m01oak01262ct-t01.1	1806	0.128538	0.103054	0.107048	0.107041	0.125736	0.0913631	0.118833	0.106884	0.126013	0.0900156	0.0855684	0.100722	0.094892	0.0994995	0.119646	0.137148	0.0995566	0.107991	0.120609	0.130247	0.107068	0.0974423	0.0805218	0.053948	AdoHcyase_NAD IlvN 2-Hacid_dh 2-Hacid_dh_C ACT = D:PF00670 F:PF07991 D:PF00389 D:PF02826 D:PF01842 = S-adenosyl-L-homocysteine hydrolase, NAD binding domain ~ Acetohydroxy acid isomeroreductase, catalytic domain ~ D-isomer specific 2-hydroxyacid dehydrogenase, catalytic domain ~ D-isomer specific 2-hydroxyacid dehydrogenase, NAD binding domain ~ ACT domain
m01oak01263cC-t01.1	384	0.302751	0.211227	0.11192						0.129247	0.158399		0.0991838			0.406986	0.608575	0.111945		0.241583		0.382496		0.303651		PP-binding = D:PF00550 = Phosphopantetheine attachment site	AT2G44620	MTACP-1	mitochondrial acyl carrier protein 1	Encodes a member of the mitochondrial acyl carrier protein (ACP) family. As part of the mitochondrial matrix, it is likely to be involved in fatty acid or lipoic acid biogenesis. Its acylated form is predominantly present in the mitochondrial membrane while the non-acylated form is soluble
m01oak01265CC-t01.1	1086	0.116224	0.119034	0.0871326	0.142512	0.120244	0.087114	0.120244	0.137598	0.137598	0.087114	0.137598	0.137718	0.120442	0.120244	0.120244	0.087114	0.106747	0.137718	0.120244	0.120244	0.142387	0.120244	0.106747	0.160408	ADH_N ADH_zinc_N = D:PF08240 F:PF00107 = Alcohol dehydrogenase GroES-like domain ~ Zinc-binding dehydrogenase
m01oak01267cC-t01.1	2337		0.000346445		0.0466326												0.0466326		1.91215e-08							STT3 = F:PF02516 = Oligosaccharyl transferase STT3 subunit	AT5G19690	STT3A	staurosporin and temperature sensitive 3-like A	encodes an oligosaccharyl transferase involved response to high salt. Mutants are hypersensitive to high salt conditions
m01oak01268cF-t01.1	477	0.236295	0.351712	0.305692	0.539885	0.408379	0.305692	0.357281	0.357738	0.357738	0.409224	0.429022	0.359395	0.305692	0.305692	0.357738	0.357738	0.266657	0.305692	0.357738	0.357738	0.357738	0.357738	0.357738	0.305692	COesterase Abhydrolase_3 = D:PF00135 D:PF07859 = Carboxylesterase family ~ alpha/beta hydrolase fold
m01oak01269cC-t01.1	1257		0.867999	0.841843	0.841843		0.841843		0.841843	0.672651	0.841843			0.841843				1.26322	0.984752			0.841843			0.840421	Transferase = F:PF02458 = Transferase family	AT4G29250		HXXXD-type acyl-transferase family protein	HXXXD-type acyl-transferase family protein; FUNCTIONS IN: transferase activity, transferring acyl groups other than amino-acyl groups, transferase activity; INVOLVED IN: biological_process unknown; LOCATED IN: cellular_component unknown; EXPRESSED IN: leaf whorl, sepal, flower; EXPRESSED DURING: petal differentiation and expansion stage; CONTAINS InterPro DOMAIN/s: Transferase (InterPro:IPR003480…
m01oak01270cC-t01.1	1179	0.117925	0.126421	0.128733	0.108733	0.113545	0.0943553	0.101102	0.128845	0.123361	0.126491	0.126318	0.154781	0.151979	0.142166	0.0853674	0.126289	0.222312	0.0772109	0.131654	0.170309	0.154663	0.13161	0.0703222	0.227244	NOGCT = D:PF08155 = NOGCT (NUC087) domain	AT1G50920		Nucleolar GTP-binding protein	Nucleolar GTP-binding protein; FUNCTIONS IN: GTP binding, nucleotide binding; LOCATED IN: membrane; EXPRESSED IN: 22 plant structures; EXPRESSED DURING: 13 growth stages; CONTAINS InterPro DOMAIN/s: GTP1/OBG (InterPro:IPR006073), Nucleolar GTP-binding 1 (InterPro:IPR010674), NOG, C-terminal (InterPro:IPR012973); BEST Arabidopsis thaliana protein match is: Nucleolar GTP-binding protein (TAIR:AT1G1…
m01oak01271Cz-t01.1	162																									SLIDE = D:PF09111 = SLIDE
[truncated: 27,506 more rows]
