# Supplementary material for: Evolutionary insights from de novo transcriptome assembly and SNP discovery in California white oaks
Source: BMC Genomics. 2015 Jul 28;16(1):552. doi: 10.1186/s12864-015-1761-4 (PMC4517385; doi:10.1186/s12864-015-1761-4)
Supplement: Additional file 17: — Summary statistics of d N / d S for Quercus lobata versus Q. garryana for genes containing each Pfam accession. Results of Wilcoxon rank-sum tests for whether genes with each accession had higher or lower d N/d S than typical genes are also given. (XLSX 115 kb) [file 12864_2015_1761_MOESM17_ESM.xlsx]

## Sheet: Additional file 17
Pfam*	Version	Type	Abbreviation	Definition	N genes	W	P	Q	Min.	Median	Mean	Max.
PF08268	7	Domain	FBA_3	F-box associated domain	36	68738.5	4.5e-12	1.25156e-09	0.2134	0.6352	1.157	10
PF07734	8	Family	FBA_1	F-box associated	34	70727	1.307e-10	1.82172e-08	0.2134	0.5898	1.291	10
PF13676	1	Domain	TIR_2	TIR domain	37	97120	1.178e-08	9.37679e-07	0.07288	0.5576	0.6807	4.422
PF01582	15	Family	TIR	TIR domain	46	115527	4.577e-11	8.49209e-09	0.07288	0.5417	0.6749	4.422
PF03140	10	Family	DUF247	Plant protein of unknown function	14	27162	1.792e-05	0.000452586	0.2621	0.537	0.8591	1.862
PF00931	17	Domain	NB-ARC	NB-ARC domain	145	385488	2.2e-16	1.22375e-13	0.06985	0.5122	0.7669	10
PF07725	7	Repeat	LRR_3	Leucine Rich Repeat	15	41744	0.0005483	0.0067776	0.192	0.461	1.006	7.704
PF05729	7	Domain	NACHT	NACHT domain	24	57582	8.092e-07	3.21433e-05	0.2403	0.4427	0.546	1.121
PF13401	1	Domain	AAA_22	AAA domain	24	83907	0.0009216	0.00947851	0.06355	0.3611	0.6782	4.654
PF00201	13	Family	UDPGT	UDP-glucoronosyl and UDP-glucosyl transferase	59	245118	0.0002771	0.00375944	8.47e-05	0.3554	0.4103	2.102
PF00646	28	Domain	F-box	F-box domain	119	512456	4.721e-06	0.000164094	0	0.3553	0.5507	10
PF12799	2	Family	LRR_4	Leucine Rich repeats (2 copies)	114	504088	3.895e-05	0.000723126	0	0.2999	0.6253	10
PF00560	28	Repeat	LRR_1	Leucine Rich Repeat	233	1011762	1.915e-09	1.78e-07	0	0.2981	0.6056	10
PF13855	1	Repeat	LRR_8	Leucine rich repeat	150	680100	2.206e-05	0.000491725	0	0.2908	0.5084	10
PF00022	14	Family	Actin	Actin	11	109114	3.055e-05	0.000607902	0	0.04768	0.05747	0.1964
PF04321	12	Domain	RmlD_sub_bind	RmlD substrate binding domain	18	163586	1.897e-05	0.000459511	0	0.04661	0.09973	0.5368
PF11976	3	Family	Rad60-SLD	Ubiquitin-2 like Rad60 SUMO-like	25	214973	1.635e-05	0.000437054	0	0.04329	0.1301	0.6087
PF00227	21	Domain	Proteasome	Proteasome subunit	12	118490	1.646e-05	0.000437054	0	0.04219	0.06176	0.3655
PF02985	17	Repeat	HEAT	HEAT repeat	18	175243	3.314e-07	1.4163e-05	1e-08	0.03808	0.06149	0.2312
PF01031	15	Family	Dynamin_M	Dynamin central region	10	94594	0.0004056	0.00524686	3e-07	0.03549	0.0709	0.2326
PF00125	19	Domain	Histone	Core histone H2A/H2B/H3/H4	14	136576	6.154e-06	0.000201232	0	0.03267	0.06412	0.3549
PF01398	16	Family	JAB	JAB1/Mov34/MPN/PAD-1 ubiquitin protease	9	87047	0.0003906	0.00517313	0	0.02997	0.07202	0.3845
PF02212	13	Family	GED	Dynamin GTPase effector domain	9	85289	0.0007522	0.00871691	3e-07	0.02731	0.06944	0.2326
PF00025	16	Domain	Arf	ADP-ribosylation factor family	20	173280	8.211e-05	0.00134318	0	0.02199	0.1449	0.7892
PF00808	18	Domain	CBFD_NFYB_HMF	Histone-like transcription factor (CBF/NF-Y) and archaeal histone	6	62840	0.0004915	0.00621357	0	0.02101	0.03238	0.09771
PF08477	8	Family	Miro	Miro-like protein	21	182931	4.11e-05	0.00073748	0	2.4e-05	0.134	0.7892
PF10584	4	Domain	Proteasome_A_N	Proteasome subunit A N-terminal signature	5	54334	0.0005686	0.00687574	0	1.186e-05	0.01872	0.0547
PF00071	17	Domain	Ras	Ras family	19	170517	2.18e-05	0.000491725	0	3.6e-06	0.1258	0.7892
PF00091	20	Domain	Tubulin	Tubulin/FtsZ family, GTPase domain	16	172644	1.186e-09	1.32388e-07	0	1e-08	0.02085	0.2466
PF03953	12	Domain	Tubulin_C	Tubulin C-terminal domain	11	124626	2.429e-08	1.68961e-06	2.394e-09	6.635e-09	3.293e-08	2.949e-07
PF13881	1	Domain	Rad60-SLD_2	Ubiquitin-2 like Rad60 SUMO-like	5	57252	0.0001234	0.00182538	1.508e-09	3.091e-09	2.993e-09	4.151e-09
PF04670	7	Family	Gtr1_RagA	Gtr1/RagA G protein conserved region	7	69304	0.0009372	0.00947851	0	0	0.0594	0.2519
PF13019	1	Domain	Telomere_Sde2	Telomere stability and silencing	6	62257	0.000641	0.00758631	0	0	0.04268	0.2561
PF14560	1	Domain	Ubiquitin_2	Ubiquitin-like domain	19	172954	1.014e-05	0.000312118	0	0	0.1151	0.6087
PF13646	1	Family	HEAT_2	HEAT repeats	20	179338	1.384e-05	0.000404014	0	0.05036	0.09814	0.4342
PF03810	14	Domain	IBN_N	Importin-beta N-terminal domain	11	100238	0.0007707	0.00874903	0	0.05894	0.108	0.6224
PF00224	16	Family	PK	Pyruvate kinase, barrel domain	8	77171	0.0008963	0.00947851	0.03814	0.05909	0.07	0.1208
PF02887	11	Domain	PK_C	Pyruvate kinase, alpha/beta domain	8	77171	0.0008963	0.00947851	0.03814	0.05909	0.07	0.1208
PF13513	1	Repeat	HEAT_EZ	HEAT-like repeat	20	176466	3.284e-05	0.000629138	0	0.05999	0.1062	0.4342
PF06293	9	Family	Kdo	Lipopolysaccharide kinase (Kdo/WaaP) family	13	120884	0.0001135	0.00175837	0	0.06218	0.08657	0.3822
PF13632	1	Domain	Glyco_trans_2_3	Glycosyl transferase family group 2	15	133559	0.000227	0.00323766	0	0.07184	0.1027	0.4434
PF01399	22	Family	PCI	PCI domain	17	155293	2.515e-05	0.000519167	5e-08	0.07791	0.08456	0.2782
PF00350	18	Family	Dynamin_N	Dynamin family	14	128357	0.0001138	0.00175837	3e-07	0.08426	0.08383	0.2326
PF00240	18	Domain	ubiquitin	Ubiquitin family	34	269179	0.0001247	0.00182538	0	0.08469	0.1615	0.6087
PF00009	22	Domain	GTP_EFTU	Elongation factor Tu GTP binding domain	29	257578	3.303e-07	1.4163e-05	0	0.08827	0.1001	0.3512
PF01926	18	Family	MMR_HSR1	50S ribosome-binding GTPase	59	477942	3.496e-08	2.1632e-06	0	0.1026	0.1691	2.459
PF10551	4	Domain	MULE	MULE transposase domain	32	251879	0.0002705	0.00375944	0	0.1115	0.164	1.113
PF05496	7	Family	RuvB_N	Holliday junction DNA helicase ruvB N-terminus	27	212143	0.0009043	0.00947851	0	0.1162	0.151	0.5328
PF04434	12	Domain	SWIM	SWIM zinc finger	32	246039	0.0008662	0.00947851	0	0.1188	0.1697	1.113
PF13893	1	Domain	RRM_5	RNA recognition motif. (a.k.a. RRM, RBD, or RNP domain)	103	746689	1.988e-06	7.37959e-05	0	0.1374	0.2461	6.385
PF14259	1	Domain	RRM_6	RNA recognition motif (a.k.a. RRM, RBD, or RNP domain)	126	908446	2.355e-07	1.19341e-05	0	0.145	0.1866	0.7682
PF00076	17	Domain	RRM_1	RNA recognition motif. (a.k.a. RRM, RBD, or RNP domain)	138	986090	1.942e-07	1.07913e-05	0	0.1462	0.1933	0.8872
PF00270	24	Domain	DEAD	DEAD/DEAH box helicase	86	614030	6.058e-05	0.0010534	3e-07	0.151	0.1795	0.8062
PF00271	26	Family	Helicase_C	Helicase conserved C-terminal domain	107	746147	6.627e-05	0.00111756	3e-07	0.1554	0.1851	0.8062
PF00400	27	Repeat	WD40	WD domain, G-beta repeat	172	1157237	2.379e-05	0.000509183	0	0.1589	0.2077	0.9324
PF03144	20	Domain	GTP_EFTU_D2	Elongation factor Tu domain 2	15	127257	0.001391	0.0138169	0	0.08827	0.1175	0.3512
PF00132	19	Repeat	Hexapep	Bacterial transferase hexapeptide (six repeats)	11	98157	0.001503	0.0146675	1e-08	0.09339	0.09494	0.2957
PF13181	1	Repeat	TPR_8	Tetratricopeptide repeat	40	295572	0.001569	0.0150475	0	0.1363	0.1768	0.8847
PF00485	13	Domain	PRK	Phosphoribulokinase / Uridine kinase family	6	59970	0.001734	0.0163074	1e-08	0.05199	0.05207	0.1164
PF05659	6	Family	RPW8	Arabidopsis broad-spectrum mildew resistance protein RPW8	8	16609	0.001759	0.0163074	0.3349	0.5205	0.6367	1.431
PF12937	2	Domain	F-box-like	F-box-like	69	309322	0.001954	0.0176587	0	0.3553	0.603	10
PF03030	11	Family	H_PPase	Inorganic H+ pyrophosphatase	5	51725	0.00197	0.0176587	2e-08	0.04751	0.04151	0.07184
PF00027	24	Domain	cNMP_binding	Cyclic nucleotide-binding domain	15	46446	0.002	0.0176587	0.09379	0.4415	0.6605	2.473
PF02705	11	Family	K_trans	K+ potassium transporter	10	89735	0.002115	0.0183823	0	0.08503	0.09665	0.3466
PF13450	1	Domain	NAD_binding_8	NAD(P)-binding Rossmann-like domain	24	187351	0.002279	0.019503	0	0.1321	0.1404	0.3322
PF06814	8	Family	Lung_7-TM_R	Lung seven transmembrane receptor	5	51258	0.002431	0.0204886	0	0.02117	0.04279	0.1053
PF00483	18	Family	NTP_transferase	Nucleotidyl transferase	9	81757	0.002568	0.0213202	6e-08	0.09339	0.08779	0.1834
PF00149	23	Domain	Metallophos	Calcineurin-like phosphoesterase	35	259481	0.002736	0.0223809	0	0.1134	0.2144	2.179
PF00928	16	Family	Adap_comp_sub	Adaptor complexes medium subunit family	6	58782	0.002823	0.0226553	3e-08	0.06943	0.06164	0.1204
PF00954	15	Family	S_locus_glycop	S-locus glycoprotein family	29	113099	0.002851	0.0226553	0.0554	0.3788	0.4542	1.694
PF09439	5	Family	SRPRB	Signal recognition particle receptor beta subunit	5	50769	0.003017	0.0236367	0	0	0.05037	0.2519
PF04851	10	Family	ResIII	Type III restriction enzyme, res subunit	36	265056	0.003209	0.0247918	3e-07	0.1535	0.162	0.4866
PF00623	15	Domain	RNA_pol_Rpb1_2	RNA polymerase Rpb1, domain 2	5	50283	0.003725	0.0276271	3e-08	0.01378	0.04482	0.1202
PF04983	13	Domain	RNA_pol_Rpb1_3	RNA polymerase Rpb1, domain 3	5	50283	0.003725	0.0276271	3e-08	0.01378	0.04482	0.1202
PF04997	7	Domain	RNA_pol_Rpb1_1	RNA polymerase Rpb1, domain 1	5	50283	0.003725	0.0276271	3e-08	0.01378	0.04482	0.1202
PF00153	22	Family	Mito_carr	Mitochondrial carrier protein	43	309334	0.003795	0.0277759	0	0.1479	0.1911	0.9224
PF01501	15	Family	Glyco_transf_8	Glycosyl transferase family 8	23	177213	0.004518	0.0326382	1e-07	0.1104	0.1733	1.034
PF00514	18	Repeat	Arm	Armadillo/beta-catenin-like repeat	36	262813	0.004593	0.0327546	2e-07	0.1293	0.1923	1.018
PF14226	1	Family	DIOX_N	non-haem dioxygenase in morphine synthesis N-terminal	25	97038	0.005106	0.0359521	0	0.3524	0.5451	3.511
PF02719	10	Family	Polysacc_synt_2	Polysaccharide biosynthesis protein	21	163013	0.005251	0.0362456	2.18e-05	0.06779	0.1595	0.5368
PF10433	4	Domain	MMS1_N	Mono-functional DNA-alkylating methyl methanesulfonate N-term	5	49459	0.005278	0.0362456	1e-08	0.06817	0.05756	0.1314
PF14569	1	Domain	zf-UDP	Zinc-binding RING-finger	6	56888	0.005896	0.0396345	0.03354	0.07047	0.07576	0.1422
PF07893	8	Family	DUF1668	Protein of unknown function (DUF1668)	5	8311	0.005914	0.0396345	0.4005	0.5971	0.6109	0.8943
PF00012	15	Family	HSP70	Hsp70 protein	26	195131	0.006637	0.0438679	0	0.1102	0.1893	0.849
PF03004	9	Family	Transposase_24	Plant transposase (Ptta/En/Spm family)	8	20547	0.006752	0.0438679	0.2251	0.4953	0.6575	1.26
PF00732	14	Domain	GMC_oxred_N	GMC oxidoreductase	5	8702	0.006937	0.0438679	0.1993	1.216	0.9921	1.529
PF05199	8	Domain	GMC_oxred_C	GMC oxidoreductase	5	8702	0.006937	0.0438679	0.1993	1.216	0.9921	1.529
PF10557	4	Domain	Cullin_Nedd8	Cullin protein neddylation domain	5	48792	0.00694	0.0438679	5.27e-06	0.03462	0.06063	0.1894
PF00291	20	Family	PALP	Pyridoxal-phosphate dependent enzyme	11	92858	0.007086	0.0442875	6e-08	0.09813	0.1195	0.3092
PF01453	19	Domain	B_lectin	D-mannose binding lectin	32	133258	0.007345	0.0453962	0.0554	0.2975	0.4208	1.694
PF08445	5	Family	FR47	FR47-like protein	5	48527	0.007721	0.0471957	0.0001911	0.04988	0.06353	0.1345
PF14309	1	Family	DUF4378	Domain of unknown function (DUF4378)	11	34046	0.008071	0.0487989	0.237	0.3863	0.4181	0.6069
PF07714	12	Domain	Pkinase_Tyr	Protein tyrosine kinase	514	3018136	0.008485	0.0507504	0	0.1968	0.3107	10
PF00493	18	Family	MCM	MCM2/3/5 family	9	77880	0.008642	0.0511395	2e-08	0.1058	0.1047	0.2411
PF01556	13	Domain	CTDII	DnaJ C terminal domain	12	98526	0.01011	0.0591968	0	0.06842	0.1541	0.681
PF01535	15	Family	PPR	PPR repeat	292	1493055	0.01022	0.0592175	0	0.2513	0.3335	3.854
PF01749	15	Family	IBB	Importin beta binding domain	5	47682	0.01077	0.061761	2e-07	3e-07	0.07327	0.3387
PF00183	13	Family	HSP90	Hsp90 protein	7	62553	0.01108	0.0628903	0	0.03553	0.1077	0.4436
PF03101	10	Domain	FAR1	FAR1 DNA-binding domain	28	204874	0.01178	0.0661882	0.002127	0.1363	0.2338	1.85
PF13535	1	Domain	ATP-grasp_4	ATP-grasp domain	6	54910	0.01206	0.0670838	3e-08	0.07689	0.08655	0.1545
PF00407	14	Domain	Bet_v_1	Pathogenesis-related protein Bet v I family	5	10315	0.01304	0.0713498	0.2638	0.5692	0.5795	0.8019
PF00118	19	Family	Cpn60_TCP1	TCP-1/cpn60 chaperonin family	17	131545	0.01322	0.0713498	0	0.08914	0.1548	0.4247
PF03094	10	Family	Mlo	Mlo family	7	18496	0.01331	0.0713498	0.1572	0.517	0.8612	2.016
PF00069	20	Domain	Pkinase	Protein kinase domain	517	3022762	0.01334	0.0713498	0	0.2005	0.3115	10
PF01593	19	Domain	Amino_oxidase	Flavin containing amine oxidoreductase	21	157835	0.01426	0.074841	0	0.1388	0.1551	0.3839
PF13504	1	Repeat	LRR_7	Leucine rich repeat	71	337534	0.0143	0.074841	0	0.2809	0.4586	2.788
PF08662	6	Family	eIF2A	Eukaryotic translation initiation factor eIF2A	7	61692	0.0146	0.074841	0	0.09629	0.0993	0.1841
PF00505	14	Domain	HMG_box	HMG (high mobility group) box	7	61674	0.01468	0.074841	0	0.09529	0.09957	0.2504
PF09011	5	Domain	HMG_box_2	HMG-box domain	7	61674	0.01468	0.074841	0	0.09529	0.09957	0.2504
PF00520	26	Family	Ion_trans	Ion transport protein	9	27455	0.0148	0.074841	0.09379	0.5086	0.5559	1.146
PF13176	1	Repeat	TPR_7	Tetratricopeptide repeat	17	130653	0.01583	0.0793283	0	0.1458	0.1574	0.5444
PF00160	16	Domain	Pro_isomerase	Cyclophilin type peptidyl-prolyl cis-trans isomerase/CLD	16	123783	0.01633	0.0803419	0	0.1177	0.1619	0.6045
PF03959	8	Family	FSH1	Serine hydrolase (FSH1)	6	54003	0.01645	0.0803419	0	0.05214	0.1079	0.4215
PF01078	16	Family	Mg_chelatase	Magnesium chelatase, subunit ChlI	9	75598	0.01654	0.0803419	0	0.06946	0.1195	0.3482
PF01602	15	Family	Adaptin_N	Adaptin N terminal region	10	82614	0.01661	0.0803419	1e-08	0.1307	0.1196	0.2844
PF00156	22	Domain	Pribosyltran	Phosphoribosyl transferase domain	11	89515	0.01689	0.080992	0.001733	0.1538	0.1272	0.342
PF02485	16	Family	Branch	Core-2/I-Branching enzyme	16	123448	0.01749	0.0831523	9.5e-06	0.1358	0.1443	0.3619
PF14551	1	Family	MCM_N	MCM N-terminal domain	7	60999	0.01811	0.0853703	5.811e-05	0.06946	0.1034	0.2411
PF13371	1	Repeat	TPR_9	Tetratricopeptide repeat	26	189033	0.01857	0.0868031	0	0.1363	0.1739	0.4597
PF07724	9	Domain	AAA_2	AAA domain (Cdc48 subfamily)	22	162861	0.01882	0.0872386	0	0.1154	0.1926	1.161
PF03171	15	Domain	2OG-FeII_Oxy	2OG-Fe(II) oxygenase superfamily	33	144634	0.01913	0.087541	0	0.3053	0.467	3.511
PF04526	8	Family	DUF568	Protein of unknown function (DUF568)	5	11361	0.0192	0.087541	0.3158	0.528	0.6152	1.225
PF08276	6	Family	PAN_2	PAN-like domain	20	80199	0.01958	0.0885478	0.0554	0.3635	0.4359	1.694
PF14299	1	Family	PP2	Phloem protein 2	7	19871	0.02041	0.09119	0.1269	0.5369	0.5462	0.9413
PF04810	10	Domain	zf-Sec23_Sec24	Sec23/Sec24 zinc finger	8	67688	0.02082	0.09119	0.0003009	0.07936	0.1308	0.5151
PF04811	10	Domain	Sec23_trunk	Sec23/Sec24 trunk domain	8	67688	0.02082	0.09119	0.0003009	0.07936	0.1308	0.5151
PF04815	10	Domain	Sec23_helical	Sec23/Sec24 helical domain	8	67688	0.02082	0.09119	0.0003009	0.07936	0.1308	0.5151
PF02889	11	Family	Sec63	Sec63 Brl domain	6	53254	0.02107	0.091564	1e-07	0.05136	0.1038	0.3739
PF00225	18	Domain	Kinesin	Kinesin motor domain	50	339756	0.02266	0.0974075	0	0.1534	0.2438	1.609
PF00044	19	Domain	Gp_dh_N	Glyceraldehyde 3-phosphate dehydrogenase, NAD binding domain	5	45635	0.02294	0.0974075	2.988e-05	0.09809	0.08566	0.1598
PF02800	15	Domain	Gp_dh_C	Glyceraldehyde 3-phosphate dehydrogenase, C-terminal domain	5	45635	0.02294	0.0974075	2.988e-05	0.09809	0.08566	0.1598
PF03000	9	Family	NPH3	NPH3 family	12	95039	0.02329	0.0981445	0.05461	0.09515	0.146	0.476
PF02786	12	Domain	CPSase_L_D2	Carbamoyl-phosphate synthase L chain, ATP binding domain	5	45396	0.02494	0.103627	3e-08	0.07868	0.08884	0.1545
PF01357	16	Domain	Pollen_allerg_1	Pollen allergen	6	52704	0.02515	0.103627	2e-08	0.09715	0.1015	0.2241
PF03330	13	Domain	DPBB_1	Rare lipoprotein A (RlpA)-like double-psi beta-barrel	6	52704	0.02515	0.103627	2e-08	0.09715	0.1015	0.2241
PF13202	1	Domain	EF-hand_5	EF hand	28	199851	0.02558	0.103807	0	0.1373	0.2343	1.736
PF01266	19	Domain	DAO	FAD dependent oxidoreductase	18	134793	0.02564	0.103807	0	0.1267	0.1556	0.3978
PF02458	10	Family	Transferase	Transferase family	24	101625	0.0262	0.103807	0.1098	0.2957	0.4955	2.871
PF00169	24	Domain	PH	PH domain	15	114731	0.02628	0.103807	1e-07	0.1418	0.1669	0.7206
PF13812	1	Repeat	PPR_3	Pentatricopeptide repeat domain	287	1486215	0.02631	0.103807	0	0.2494	0.3298	3.854
PF00501	23	Family	AMP-binding	AMP-binding enzyme	29	206029	0.02647	0.103807	2e-07	0.1496	0.2155	1.518
PF00046	24	Domain	Homeobox	Homeobox domain	32	225180	0.0265	0.103807	1e-07	0.1244	0.2144	1.124
PF03106	10	Domain	WRKY	WRKY DNA -binding domain	17	67405	0.02713	0.105532	4e-07	0.4905	0.4263	1.07
PF00139	14	Domain	Lectin_legB	Legume lectin domain	11	39025	0.02803	0.108066	0.1717	0.3561	0.5015	1.372
PF13947	1	Domain	GUB_WAK_bind	Wall-associated receptor kinase galacturonan-binding	6	16643	0.02817	0.108066	0.2351	0.4326	0.4775	0.8381
PF02362	16	Family	B3	B3 DNA binding domain	35	243672	0.02852	0.108281	0	0.1584	0.1971	0.7091
PF13481	1	Domain	AAA_25	AAA domain	5	44986	0.02874	0.108281	2e-08	0.06909	0.09143	0.2724
PF12819	2	Domain	Malectin_like	Carbohydrate-binding protein of the ER	24	102230	0.02881	0.108281	0.04988	0.3104	0.44	2.107
PF08387	5	Family	FBD	FBD	12	43862.5	0.02911	0.108674	0.114	0.3411	1.203	10
PF00860	15	Family	Xan_ur_permease	Permease family	7	59365	0.02946	0.109248	4e-08	0.07406	0.1138	0.316
PF00013	24	Domain	KH_1	KH domain	22	160009	0.03032	0.111692	3.82e-05	0.1131	0.2703	2.169
PF13414	1	Repeat	TPR_11	TPR repeat	62	410412	0.03267	0.119557	0	0.1855	0.2229	0.8987
PF11721	3	Domain	Malectin	Di-glucose binding within endoplasmic reticulum	31	138775	0.03443	0.125174	0.04988	0.2999	0.4503	2.107
PF02309	11	Family	AUX_IAA	AUX/IAA family	27	191343	0.03469	0.12521	5e-07	0.1561	0.1788	0.5675
PF01946	12	Family	Thi4	Thi4 family	14	106630	0.03489	0.12521	0	0.125	0.1539	0.3978
PF14389	1	Family	Lzipper-MIP1	Leucine-zipper of ternary complex factor MIP1	8	26304	0.0361	0.127728	0.1844	0.3756	0.4497	0.7779
PF09177	6	Domain	Syntaxin-6_N	Syntaxin 6, N-terminal	5	13203	0.0363	0.127728	0.1538	0.5097	0.8839	2.678
PF02519	9	Family	Auxin_inducible	Auxin responsive protein	6	51506	0.03646	0.127728	2.3e-06	0.06069	0.1429	0.5989
PF13519	1	Domain	VWA_2	von Willebrand factor type A domain	10	79423	0.03651	0.127728	0.05432	0.09697	0.1405	0.3482
PF01094	23	Family	ANF_receptor	Receptor family ligand binding region	8	26399	0.03701	0.127835	0.1766	0.3869	0.5828	1.517
PF13458	1	Family	Peripla_BP_6	Periplasmic binding protein	8	26399	0.03701	0.127835	0.1766	0.3869	0.5828	1.517
PF00888	17	Family	Cullin	Cullin family	7	58528	0.03735	0.127835	5.3e-06	0.05017	0.1393	0.5382
PF02453	12	Family	Reticulon	Reticulon	9	31005	0.03746	0.127835	0.1603	0.3363	0.5322	1.729
PF05383	12	Domain	La	La domain	6	17646	0.03831	0.129303	0.1516	0.5666	2.25	6.385
PF00314	12	Domain	Thaumatin	Thaumatin family	6	51337	0.03836	0.129303	0	0.02147	0.1163	0.3417
PF02469	17	Family	Fasciclin	Fasciclin domain	10	79184	0.0386	0.129303	0.0003289	0.1163	0.1516	0.5743
PF03081	10	Family	Exo70	Exo70 exocyst complex subunit	7	58389	0.03882	0.129303	0.05057	0.09727	0.119	0.191
PF15413	1	Domain	PH_11	Pleckstrin homology domain	7	58300	0.03978	0.13156	6e-08	0.1418	0.1167	0.277
PF13417	1	Domain	GST_N_3	Glutathione S-transferase, N-terminal domain	22	94349	0.04005	0.13156	0.09864	0.2986	0.5078	2.755
PF03492	10	Family	Methyltransf_7	SAM dependent carboxyl methyltransferase	8	26719	0.04021	0.13156	0.1625	0.4122	1.071	5.872
PF01429	14	Domain	MBD	Methyl-CpG binding domain	5	13540	0.04054	0.13156	0.3174	0.3962	0.4455	0.596
PF13041	1	Repeat	PPR_2	PPR repeat family	262	1363933	0.04068	0.13156	0	0.2369	0.3293	3.854
PF00135	23	Domain	COesterase	Carboxylesterase family	18	74598	0.04097	0.131732	0.0134	0.3665	0.4025	0.9556
PF02213	11	Domain	GYF	GYF domain	6	17902	0.04134	0.132157	0.3235	0.3934	0.4035	0.5398
PF01212	16	Family	Beta_elim_lyase	Beta-eliminating lyase	10	78799	0.04218	0.134072	1e-07	0.09177	0.1529	0.4688
PF02797	10	Domain	Chal_sti_synt_C	Chalcone and stilbene synthases, C-terminal domain	13	98884	0.04323	0.136629	2.5e-06	0.1329	0.1529	0.3957
PF00955	16	Family	HCO3_cotransp	HCO3- transporter family	5	43738	0.04349	0.136674	0.009161	0.07107	0.1012	0.2444
PF04427	13	Domain	Brix	Brix domain	5	43673	0.04441	0.138781	0.04915	0.1099	0.1045	0.1454
PF02463	14	Family	SMC_N	RecF/RecN/SMC N terminal domain	5	43618	0.0452	0.140461	0.07276	0.09573	0.1053	0.1483
PF13014	1	Domain	KH_3	KH domain	17	124917	0.04621	0.142535	0.0001628	0.07612	0.2957	2.169
PF03478	13	Family	DUF295	Protein of unknown function (DUF295)	6	18294	0.04638	0.142535	0.1517	0.5107	0.5049	0.8683
PF07723	8	Repeat	LRR_2	Leucine Rich Repeat	5	13980	0.04671	0.142761	0.3054	0.3716	0.444	0.7082
PF04576	10	Family	Zein-binding	Zein-binding	5	14085	0.04829	0.146783	0.09955	0.6276	0.7748	1.83
PF12717	2	Family	Cnd1	non-SMC mitotic condensation complex subunit 1	5	43351	0.0492	0.147376	1e-08	0.1258	0.1033	0.1823
PF01434	13	Family	Peptidase_M41	Peptidase family M41	11	84864	0.04922	0.147376	0.01718	0.1042	0.1595	0.5328
PF13499	1	Domain	EF-hand_7	EF-hand domain pair	27	188829	0.04928	0.147376	0	0.1266	0.2557	1.736
PF00180	15	Domain	Iso_dh	Isocitrate/isopropylmalate dehydrogenase	6	50424	0.05015	0.149098	0	0.1194	0.12	0.3275
PF00498	21	Family	FHA	FHA domain	12	46472	0.05058	0.149098	0.07126	0.3262	0.5962	3.1
PF02775	16	Domain	TPP_enzyme_C	Thiamine pyrophosphate enzyme, C-terminal TPP binding domain	5	43236	0.05101	0.149098	0.03372	0.112	0.1069	0.1761
PF05673	8	Family	DUF815	Protein of unknown function (DUF815)	5	43228	0.05114	0.149098	0	0.1064	0.1085	0.2487
PF00464	14	Domain	SHMT	Serine hydroxymethyltransferase	6	50336	0.05143	0.149098	0.0007084	0.05382	0.1334	0.4688
PF10536	4	Domain	PMD	Plant mobile domain	17	71027	0.05179	0.149098	1.06e-05	0.346	0.3959	1.246
PF06955	7	Family	XET_C	Xyloglucan endo-transglycosylase (XET) C-terminus	6	50309	0.05183	0.149098	0.02253	0.09249	0.1175	0.2383
PF03169	10	Family	OPT	OPT oligopeptide transporter protein	12	91296	0.052	0.149098	1.4e-06	0.1046	0.165	0.4854
PF11523	3	Family	DUF3223	Protein of unknown function (DUF3223)	5	43119	0.05291	0.150929	0.01052	0.1141	0.1046	0.1604
PF02779	19	Domain	Transket_pyr	Transketolase, pyrimidine binding domain	7	57201	0.0535	0.151834	0	0.07127	0.1475	0.4946
PF12710	2	Family	HAD	haloacid dehalogenase-like hydrolase	32	219678	0.05415	0.152898	0	0.15	0.379	5.012
PF00122	15	Family	E1-E2_ATPase	E1-E2 ATPase	31	213259	0.05505	0.153386	0	0.169	0.2403	2.079
PF00675	15	Family	Peptidase_M16	Insulinase (Peptidase family M16)	8	63992	0.05515	0.153386	4.9e-06	0.142	0.1349	0.366
PF05193	16	Domain	Peptidase_M16_C	Peptidase M16 inactive domain	8	63992	0.05515	0.153386	4.9e-06	0.142	0.1349	0.366
PF13456	1	Domain	RVT_3	Reverse transcriptase-like	14	56683	0.05586	0.154236	0.1134	0.2969	0.4747	1.473
PF00226	26	Domain	DnaJ	DnaJ domain	59	386251	0.05601	0.154236	0	0.1698	0.2579	2.364
PF01966	17	Family	HD	HD domain	7	56948	0.05716	0.156377	0.04456	0.1192	0.1296	0.2864
PF01369	15	Domain	Sec7	Sec7 domain	5	42859	0.05735	0.156377	0.05842	0.105	0.1103	0.1676
PF13174	1	Repeat	TPR_6	Tetratricopeptide repeat	8	63775	0.05815	0.157785	0	0.09226	0.1422	0.3823
PF08033	7	Domain	Sec23_BS	Sec23/Sec24 beta-sandwich domain	7	56780	0.05971	0.160754	0.033	0.08427	0.1494	0.5151
PF00433	19	Family	Pkinase_C	Protein kinase C terminal domain	6	49795	0.05993	0.160754	8.2e-06	0.09779	0.1265	0.3605
PF00684	14	Domain	DnaJ_CXXCXGXG	DnaJ central domain	8	63637	0.06012	0.160754	0	0.06842	0.1818	0.681
PF01985	16	Domain	CRS1_YhbY	CRS1 / YhbY (CRM) domain	13	52218	0.0604	0.160754	0.04307	0.445	0.4424	1.357
PF10075	4	Family	PCI_Csn8	COP9 signalosome, subunit CSN8	5	42656	0.06103	0.161657	0	0.109	0.1135	0.3043
PF00437	15	Family	T2SE	Type II/IV secretion system protein	6	19310	0.06191	0.163211	0.1516	0.4689	0.6218	1.846
PF00535	21	Family	Glycos_transf_2	Glycosyl transferase family 2	6	49596	0.06333	0.165387	8.4e-06	0.0779	0.1312	0.3941
PF13506	1	Domain	Glyco_transf_21	Glycosyl transferase family 21	6	49596	0.06333	0.165387	8.4e-06	0.0779	0.1312	0.3941
PF01852	14	Domain	START	START domain	15	109850	0.06542	0.170046	1e-07	0.1262	0.2736	2.087
PF00917	21	Domain	MATH	MATH domain	8	63250	0.06596	0.170653	1.31e-06	0.1331	0.1352	0.2663
PF00232	13	Domain	Glyco_hydro_1	Glycosyl hydrolase family 1	21	92651	0.06632	0.17079	0.04068	0.2971	0.3792	1.018
PF00566	13	Family	RabGAP-TBC	Rab-GTPase-TBC domain	12	90027	0.06683	0.17131	0.007522	0.1273	0.1679	0.5742
PF13409	1	Domain	GST_N_2	Glutathione S-transferase, N-terminal domain	19	82710	0.068	0.173276	0.09864	0.2935	0.5057	2.755
PF13621	1	Domain	Cupin_8	Cupin-like domain	5	15208	0.06822	0.173276	0.2138	0.4914	0.5207	1.04
PF02365	10	Family	NAM	No apical meristem (NAM) protein	18	77763	0.0689	0.173797	8.3e-06	0.3395	0.5338	2.198
PF13894	1	Domain	zf-C2H2_4	C2H2-type zinc finger	9	69835	0.06905	0.173797	0.03025	0.1158	0.1458	0.2828
PF02544	11	Family	Steroid_dh	3-oxo-5-alpha-steroid 4-dehydrogenase	6	49254	0.06955	0.173928	0.03216	0.06475	0.1302	0.3145
PF07859	8	Domain	Abhydrolase_3	alpha/beta hydrolase fold	24	108283	0.06974	0.173928	0.0134	0.328	0.3628	0.9556
PF05699	9	Domain	Dimer_Tnp_hAT	hAT family C-terminal dimerisation region	21	93025	0.07004	0.173928	0.04942	0.3206	0.3862	1.176
PF07727	9	Family	RVT_2	Reverse transcriptase (RNA-dependent DNA polymerase)	6	19787	0.07056	0.17444	0.2346	0.3708	0.3947	0.6511
PF00389	25	Domain	2-Hacid_dh	D-isomer specific 2-hydroxyacid dehydrogenase, catalytic domain	10	76316	0.07262	0.178738	0	0.08685	0.1596	0.425
PF00679	19	Domain	EFG_C	Elongation factor G C-terminus	8	62801	0.07331	0.179098	0.05646	0.1262	0.1431	0.3512
PF00637	15	Family	Clathrin	Region in Clathrin and VPS	7	55966	0.07341	0.179098	1e-07	0.1271	0.1353	0.3259
PF13516	1	Repeat	LRR_6	Leucine Rich repeat	136	704376	0.07458	0.180053	0	0.247	0.4719	10
PF03399	11	Family	SAC3_GANP	SAC3/GANP/Nin1/mts3/eIF-3 p25 family	6	48994	0.07461	0.180053	0	0.1384	0.1267	0.3043
PF11789	3	Domain	zf-Nse	Zinc-finger of the MIZ type in Nse subunit	7	55872	0.07514	0.180053	6.46e-05	0.05397	0.1354	0.3202
PF02225	17	Family	PA	PA domain	14	102527	0.07519	0.180053	5e-07	0.1462	0.164	0.3914
PF13193	1	Domain	AMP-binding_C	AMP-binding enzyme C-terminal domain	17	121967	0.07542	0.180053	0.01406	0.1201	0.2377	1.518
PF14531	1	Family	Kinase-like	Kinase-like	34	229282	0.07616	0.180485	0	0.1731	0.2194	1.131
PF00365	15	Domain	PFK	Phosphofructokinase	6	48913	0.07625	0.180485	0.0002257	0.1082	0.1333	0.3812
PF00397	21	Domain	WW	WW domain	9	69335	0.07708	0.181677	0.02511	0.143	0.1466	0.3426
PF01055	21	Family	Glyco_hydro_31	Glycosyl hydrolases family 31	5	41849	0.07764	0.182225	0.04093	0.1229	0.1169	0.1542
PF00722	16	Domain	Glyco_hydro_16	Glycosyl hydrolases family 16	8	62524	0.07818	0.182721	0.02253	0.1311	0.1394	0.2387
PF08541	5	Domain	ACP_syn_III_C	3-Oxoacyl-[acyl-carrier-protein (ACP)] synthase III C terminal	15	108746	0.079	0.183586	2.5e-06	0.1487	0.1671	0.3957
PF00382	14	Domain	TFIIB	Transcription factor TFIIB repeat	6	48770	0.07921	0.183586	0	0.158	0.1235	0.219
PF11926	3	Family	DUF3444	Domain of unknown function (DUF3444)	7	24895	0.08067	0.186022	0.06917	0.4917	0.6645	2.364
PF00651	26	Domain	BTB	BTB/POZ domain	25	172438	0.08093	0.186022	0	0.1659	0.205	0.6476
PF06217	7	Domain	GAGA_bind	GAGA binding protein-like family	5	41665	0.0819	0.187142	2e-08	0.1014	0.1219	0.2943
PF04535	7	Domain	DUF588	Domain of unknown function (DUF588)	6	48635	0.08209	0.187142	0	0.1012	0.1893	0.7939
PF13374	1	Repeat	TPR_10	Tetratricopeptide repeat	19	134197	0.08282	0.187972	0	0.1458	0.2145	0.8847
PF00406	17	Domain	ADK	Adenylate kinase	8	62256	0.08313	0.187972	1e-07	0.05818	0.3141	1.285
PF00168	25	Domain	C2	C2 domain	34	228392	0.0841	0.189305	0.0001328	0.177	0.206	0.8162
PF08323	6	Domain	Glyco_transf_5	Starch synthase catalytic domain	8	29779	0.0844	0.189305	0.1398	0.4127	0.4043	0.7377
PF00191	15	Family	Annexin	Annexin	5	41495	0.086	0.192119	0.00159	0.1192	0.1181	0.2546
PF12783	2	Domain	Sec7_N	Guanine nucleotide exchange factor in Golgi transport N-terminal	6	48429	0.08664	0.192774	0.05842	0.1182	0.1299	0.228
PF02798	15	Domain	GST_N	Glutathione S-transferase, N-terminal domain	14	59257	0.08822	0.195508	0.1177	0.2986	0.4082	0.8087
PF00348	12	Domain	polyprenyl_synt	Polyprenyl synthetase	6	20648	0.08867	0.195725	0.2015	0.3814	0.4317	0.7584
PF08238	7	Repeat	Sel1	Sel1 repeat	5	41328	0.09019	0.198293	0.04575	0.08317	0.1307	0.3437
PF02866	13	Domain	Ldh_1_C	lactate/malate dehydrogenase, alpha/beta C-terminal domain	5	41292	0.09112	0.198946	6.8e-07	0.1513	0.1162	0.2374
PF02826	14	Domain	2-Hacid_dh_C	D-isomer specific 2-hydroxyacid dehydrogenase, NAD binding domain	16	114303	0.09155	0.198946	0	0.1613	0.1768	0.425
PF00332	13	Domain	Glyco_hydro_17	Glycosyl hydrolases family 17	26	177754	0.09156	0.198946	4.9e-06	0.1647	0.1936	0.4954
PF01762	16	Family	Galactosyl_T	Galactosyltransferase	13	94861	0.09193	0.198973	1.67e-05	0.1515	0.1849	0.5392
PF00570	18	Domain	HRDC	HRDC domain	5	16269	0.09283	0.200142	0.2619	0.3187	0.4187	0.6607
PF03479	10	Domain	DUF296	Domain of unknown function (DUF296)	6	48043	0.09573	0.205428	0.04254	0.06208	0.1461	0.3981
PF08449	6	Family	UAA	UAA transporter family	21	145880	0.09602	0.205428	0	0.1749	0.2011	0.5307
PF02421	13	Family	FeoB_N	Ferrous iron transport protein B	20	139444	0.09732	0.207411	0	0.1331	0.2865	2.459
PF00676	15	Family	E1_dh	Dehydrogenase E1 component	5	41027	0.09816	0.208403	0.03073	0.07127	0.1286	0.3076
PF00626	17	Domain	Gelsolin	Gelsolin repeat	8	61493	0.09862	0.208583	0.033	0.1294	0.1624	0.5151
PF05185	11	Family	PRMT5	PRMT5 arginine-N-methyltransferase	5	40916	0.1012	0.213229	0.02607	0.09682	0.1288	0.2922
PF12708	2	Family	Pectate_lyase_3	Pectate lyase superfamily protein	9	67995	0.1024	0.214345	6.1e-06	0.1765	0.1576	0.4326
PF07478	8	Family	Dala_Dala_lig_C	D-ala D-ala ligase C-terminus	5	40871	0.1025	0.214345	3e-08	0.1452	0.1253	0.261
PF00582	21	Domain	Usp	Universal stress protein family	14	100673	0.1031	0.214671	0	0.115	0.1958	0.6369
PF00702	21	Domain	Hydrolase	haloacid dehalogenase-like hydrolase	41	269509	0.1039	0.214671	0	0.1807	0.2452	2.079
PF13405	1	Domain	EF-hand_6	EF-hand domain	28	189205	0.1039	0.214671	0	0.1373	0.2964	1.736
PF00288	21	Family	GHMP_kinases_N	GHMP kinases N terminal domain	7	54513	0.1042	0.214671	0.0002178	0.1424	0.1397	0.2811
PF00266	14	Domain	Aminotran_5	Aminotransferase class-V	11	81079	0.1046	0.2147	0.0007084	0.1388	0.1603	0.3348
PF03151	11	Family	TPT	Triose-phosphate Transporter family	26	176628	0.1051	0.214933	0	0.1801	0.2038	0.5248
PF00462	19	Domain	Glutaredoxin	Glutaredoxin	15	65443	0.1069	0.217462	0.0842	0.2893	0.584	2.755
PF03126	13	Domain	Plus-3	Plus-3 domain	6	21405	0.1075	0.217462	0.1469	0.3669	0.4161	0.799
PF02780	15	Domain	Transketolase_C	Transketolase, C-terminal domain	6	47580	0.1076	0.217462	0	0.07195	0.1602	0.4946
PF04784	9	Family	DUF547	Protein of unknown function, DUF547	7	26118	0.1079	0.217462	0.0842	0.4198	0.424	0.7779
PF08372	5	Family	PRT_C	Plant phosphoribosyltransferase C-terminal	8	61034	0.109	0.218886	0.004514	0.0833	0.1982	0.8162
PF01370	16	Family	Epimerase	NAD dependent epimerase/dehydratase family	62	396364	0.1102	0.220499	0	0.2052	0.3157	6.258
PF02374	10	Family	ArsA_ATPase	Anion-transporting ATPase	5	40559	0.1117	0.222699	0.003775	0.1253	0.1251	0.2641
PF13964	1	Repeat	Kelch_6	Kelch motif	22	151015	0.1123	0.223094	0	0.1533	0.2505	1.086
PF03638	10	Domain	TCR	Tesmin/TSO1-like CXC domain, cysteine-rich domain	5	16969	0.1127	0.223094	0.27	0.3015	0.5314	1.428
PF01529	15	Family	zf-DHHC	DHHC palmitoyltransferase	14	100036	0.1144	0.225656	0	0.1387	0.2004	0.7979
PF02990	11	Family	EMP70	Endomembrane protein 70	10	73971	0.116	0.228004	0	0.103	0.2192	0.7881
PF01612	15	Domain	DNA_pol_A_exo1	3'-5' exonuclease	8	31344	0.119	0.233077	3.82e-05	0.3947	0.4461	1.092
PF14383	1	Domain	VARLMGL	DUF761-associated sequence motif	10	41143	0.1199	0.234015	0.09741	0.3509	0.3557	0.5726
PF13639	1	Domain	zf-RING_2	Ring finger domain	103	639186	0.121	0.235337	0	0.2054	0.2506	1.975
PF01073	14	Family	3Beta_HSD	3-beta hydroxysteroid dehydrogenase/isomerase family	42	273798	0.1234	0.239168	0	0.2052	0.3457	6.258
PF00664	18	Family	ABC_membrane	ABC transporter transmembrane region	28	187563	0.1254	0.242201	0.003713	0.1597	0.2466	1.334
PF13768	1	Domain	VWA_3	von Willebrand factor type A domain	6	46898	0.1272	0.244175	0.0841	0.106	0.1414	0.239
PF00515	23	Repeat	TPR_1	Tetratricopeptide repeat	62	394467	0.1273	0.244175	0	0.1875	0.2437	0.8987
PF14634	1	Domain	zf-RING_5	zinc-RING finger domain	19	131055	0.1292	0.246968	0	0.1928	0.1979	0.6082
PF02183	13	Family	HALZ	Homeobox associated leucine zipper	6	46772	0.1311	0.24871	0.0002178	0.09091	0.2545	1.124
PF00759	14	Domain	Glyco_hydro_9	Glycosyl hydrolase family 9	8	60155	0.1313	0.24871	0.05248	0.1158	0.1749	0.5595
PF00170	16	Family	bZIP_1	bZIP transcription factor	29	139459	0.1317	0.24871	3.33e-05	0.2963	0.3887	1.267
PF12678	2	Family	zf-rbx1	RING-H2 zinc finger	50	321652	0.1319	0.24871	0	0.2048	0.2239	0.7443
PF12215	3	Family	GBA2_N	beta-Glucocerebrosidase 2 N terminal	5	39899	0.1331	0.250125	0.02361	0.1178	0.1405	0.3598
PF02373	17	Family	JmjC	JmjC domain, hydroxylase	17	77168	0.1346	0.252092	0.07322	0.2721	0.3665	1.04
PF00533	21	Family	BRCT	BRCA1 C Terminus (BRCT) domain	13	56822	0.1354	0.252739	0.0668	0.342	0.3682	0.8958
PF00097	20	Domain	zf-C3HC4	Zinc finger, C3HC4 type (RING finger)	102	631154	0.137	0.254871	0	0.2097	0.2395	1.378
PF11955	3	Family	PORR	Plant organelle RNA recognition domain	12	51955	0.1394	0.256564	2.17e-05	0.3493	0.4299	1.405
PF01544	13	Family	CorA	CorA-like Mg2+ transporter protein	6	46512	0.1395	0.256564	0.0502	0.133	0.1433	0.2562
PF07993	7	Family	NAD_binding_4	Male sterility protein	30	198920	0.14	0.256564	0	0.178	0.4037	6.258
PF00929	19	Family	RNase_T	Exonuclease	5	17813	0.1408	0.256564	0.1047	0.5056	0.42	0.6287
PF00005	22	Domain	ABC_tran	ABC transporter	65	411064	0.1411	0.256564	0	0.1886	0.2411	1.334
PF01412	13	Domain	ArfGap	Putative GTPase activating protein for Arf	9	66372	0.1415	0.256564	0.006824	0.1254	0.1691	0.4624
PF13334	1	Family	DUF4094	Domain of unknown function (DUF4094)	8	59791	0.1415	0.256564	1.67e-05	0.1042	0.1856	0.5392
PF03108	10	Family	DBD_Tnp_Mut	MuDR family transposase	10	72899	0.1416	0.256564	0	0.1456	0.1871	0.5549
PF13604	1	Domain	AAA_30	AAA domain	5	39631	0.1427	0.257717	0.0002245	0.1335	0.133	0.2671
PF01657	12	Family	Stress-antifung	Salt stress response/antifungal	14	62299	0.1443	0.258093	0.05698	0.2615	0.4365	1.219
PF03188	11	Family	Cytochrom_B561	Eukaryotic cytochrome b561	8	32273	0.1443	0.258093	0.08853	0.3447	0.4326	1.225
PF08389	7	Family	Xpo1	Exportin 1-like protein	6	46367	0.1443	0.258093	0.0001193	0.101	0.1894	0.6959
PF00319	13	Domain	SRF-TF	SRF-type transcription factor (DNA-binding and dimerisation domain)	10	42244	0.147	0.260942	0.05637	0.4553	0.4366	1.047
PF01486	12	Family	K-box	K-box region	10	42244	0.147	0.260942	0.05637	0.4553	0.4366	1.047
PF00534	15	Family	Glycos_transf_1	Glycosyl transferases group 1	23	155092	0.1473	0.260942	7.4e-06	0.1453	0.2119	0.7377
PF07992	9	Domain	Pyr_redox_2	Pyridine nucleotide-disulphide oxidoreductase	21	142556	0.1482	0.261226	0	0.1627	0.2246	1.238
PF00557	19	Domain	Peptidase_M24	Metallopeptidase family M24	9	66121	0.1484	0.261226	0.09721	0.152	0.1585	0.2766
PF00141	18	Family	peroxidase	Peroxidase	21	98744	0.1511	0.26514	0.05183	0.315	0.3116	0.8141
PF02714	10	Family	DUF221	Domain of unknown function DUF221	10	72518	0.1517	0.265356	0.04243	0.1534	0.167	0.3107
PF00504	16	Family	Chloroa_b-bind	Chlorophyll A-B binding protein	14	98201	0.1524	0.265745	0	0.1331	0.6656	6.659
PF13428	1	Repeat	TPR_14	Tetratricopeptide repeat	7	52773	0.1536	0.267	0	0.1014	0.1615	0.3823
PF00587	20	Domain	tRNA-synt_2b	tRNA synthetase class II core domain (G, H, P, S and T)	8	59345	0.1548	0.268248	0.02227	0.1739	0.1564	0.3108
PF14372	1	Family	DUF4413	Domain of unknown function (DUF4413)	9	37574	0.1553	0.268278	0.1155	0.3361	0.3716	0.9891
PF00258	20	Domain	Flavodoxin_1	Flavodoxin	5	39250	0.1572	0.27072	0	0.08436	0.1505	0.3807
PF13579	1	Domain	Glyco_trans_4_4	Glycosyl transferase 4-like domain	6	45977	0.158	0.271258	0.03451	0.1045	0.1619	0.4421
PF08392	7	Family	FAE1_CUT1_RppA	FAE1/Type III polyketide synthase-like protein	13	91495	0.1603	0.272546	2.5e-06	0.1487	0.1961	0.7359
PF12776	2	Domain	Myb_DNA-bind_3	Myb/SANT-like DNA-binding domain	15	68135	0.1607	0.272546	0.07707	0.3235	0.4303	1.245
PF02535	17	Family	Zip	ZIP Zinc transporter	8	32817	0.1609	0.272546	0.1204	0.3168	0.413	0.8
PF13424	1	Repeat	TPR_12	Tetratricopeptide repeat	18	123105	0.1611	0.272546	0	0.1695	0.2008	0.5444
PF00092	23	Domain	VWA	von Willebrand factor type A domain	8	59139	0.1612	0.272546	0.0841	0.108	0.1626	0.3482
PF00583	19	Family	Acetyltransf_1	Acetyltransferase (GNAT) family	8	59108	0.1622	0.273406	0.0001911	0.1123	0.1873	0.576
PF00234	17	Family	Tryp_alpha_amyl	Protease inhibitor/seed storage/LTP family	6	45761	0.166	0.278125	1.4e-05	0.1491	0.1499	0.2739
PF14368	1	Family	LTP_2	Probable lipid transfer	6	45761	0.166	0.278125	1.4e-05	0.1491	0.1499	0.2739
PF05641	7	Domain	Agenet	Agenet domain	7	28175	0.1696	0.283303	0.2147	0.3121	0.3288	0.532
PF00383	17	Family	dCMP_cyt_deam_1	Cytidine and deoxycytidylate deaminase zinc-binding region	5	18575	0.1707	0.284287	0.1183	0.3825	0.4397	0.8931
PF00467	24	Family	KOW	KOW motif	6	45613	0.1716	0.284933	0	0.1077	0.1737	0.4921
PF08246	7	Domain	Inhibitor_I29	Cathepsin propeptide inhibitor domain (I29)	9	65312	0.1726	0.285741	0.03028	0.1507	0.1616	0.2575
PF00614	17	Family	PLDc	Phospholipase D Active site motif	5	38859	0.1732	0.285883	0.0001328	0.1667	0.1355	0.2034
PF10294	4	Family	Methyltransf_16	Putative methyltransferase	8	33234	0.1745	0.287177	0.09914	0.3931	0.4286	0.9118
PF01134	17	Family	GIDA	Glucose inhibited division protein A	7	52134	0.1757	0.288269	0.07949	0.1571	0.1523	0.2208
PF11891	3	Family	DUF3411	Domain of unknown function (DUF3411)	6	45494	0.1762	0.288269	0.05603	0.1258	0.1587	0.3839
PF04438	11	Domain	zf-HIT	HIT zinc finger	6	45473	0.177	0.288728	0	0.1525	0.1559	0.3153
PF02178	14	Motif	AT_hook	AT hook motif	6	45434	0.1786	0.288902	0.03371	0.1157	0.1612	0.3981
PF00198	18	Domain	2-oxoacid_dh	2-oxoacid dehydrogenases acyltransferase (catalytic domain)	8	33376	0.1794	0.288902	0.1001	0.3128	0.385	0.8952
PF01145	20	Family	Band_7	SPFH domain / Band 7 family	8	58569	0.1802	0.288902	0	0.08264	0.2555	1.115
PF07651	11	Domain	ANTH	ANTH domain	5	38697	0.1802	0.288902	0.0735	0.1299	0.1467	0.2975
PF04859	7	Family	DUF641	Plant protein of unknown function (DUF641)	5	38682	0.1809	0.288902	0.001516	0.06941	0.1515	0.3584
PF07717	11	Domain	OB_NTP_bind	Oligonucleotide/oligosaccharide-binding (OB)-fold	11	77924	0.1814	0.288902	0.01769	0.1293	0.1988	0.7401
PF00690	21	Domain	Cation_ATPase_N	Cation transporter/ATPase, N-terminus	16	109632	0.1817	0.288902	0	0.1707	0.192	0.4301
PF07719	12	Repeat	TPR_2	Tetratricopeptide repeat	67	419308	0.1821	0.288902	0	0.1882	0.2422	0.8987
PF13833	1	Domain	EF-hand_8	EF-hand domain pair	25	165613	0.1823	0.288902	0	0.159	0.2696	1.736
PF01040	13	Family	UbiA	UbiA prenyltransferase family	5	38651	0.1823	0.288902	8.25e-06	0.1248	0.1437	0.268
PF00176	18	Family	SNF2_N	SNF2 family N-terminal domain	42	269287	0.1833	0.289661	0.0302	0.1815	0.2074	0.4869
PF13207	1	Domain	AAA_17	AAA domain	14	96925.5	0.1841	0.290101	0	0.1006	0.9231	10
PF03807	12	Family	F420_oxidored	NADP oxidoreductase coenzyme F420-dependent	8	58437	0.1848	0.290382	1e-07	0.1278	0.1827	0.5315
PF04884	9	Family	DUF647	Vitamin B6 photo-protection and homoeostasis	7	51868	0.1856	0.290817	0.0001381	0.1056	0.1801	0.5044
PF13091	1	Domain	PLDc_2	PLD-like domain	5	38557	0.1864	0.29125	0.02474	0.1667	0.1404	0.2034
PF07728	9	Domain	AAA_5	AAA domain (dynein-related subfamily)	30	195971	0.189	0.294486	0	0.1602	0.3557	2.457
PF12899	2	Domain	Glyco_hydro_100	Alkaline and neutral invertase	7	51753	0.19	0.295217	0	0.1361	0.1715	0.4319
PF02140	13	Family	Gal_Lectin	Galactose binding lectin domain	9	64741	0.1913	0.296409	0.04576	0.1526	0.172	0.3639
PF01189	12	Family	Nol1_Nop2_Fmu	NOL1/NOP2/sun family	6	23888	0.1922	0.296565	0.1453	0.3334	0.3476	0.5792
PF02493	15	Repeat	MORN	MORN repeat	7	51683	0.1927	0.296565	0.0001316	0.1422	0.1609	0.3313
PF10409	4	Family	PTEN_C2	C2 domain of PTEN tumour-suppressor protein	5	38412	0.193	0.296565	0.03739	0.1167	0.1519	0.3407
PF04398	7	Family	DUF538	Protein of unknown function, DUF538	7	51651	0.1939	0.296616	0.01471	0.141	0.1726	0.4557
PF00924	13	Family	MS_channel	Mechanosensitive ion channel	5	19105	0.1941	0.296616	0.2053	0.3297	0.3606	0.5358
PF03222	8	Family	Trp_Tyr_perm	Tryptophan/tyrosine permease family	7	51608	0.1956	0.298089	1.56e-05	0.166	0.1609	0.3674
PF04433	12	Domain	SWIRM	SWIRM domain	9	64592	0.1965	0.298643	0	0.1627	0.1661	0.3464
PF02136	15	Domain	NTF2	Nuclear transport factor 2 (NTF2) domain	7	51532	0.1986	0.300737	0	0.1998	0.1593	0.2639
PF03822	9	Domain	NAF	NAF domain	13	90053	0.1993	0.300737	0	0.2111	0.18	0.3834
PF00847	15	Domain	AP2	AP2 domain	33	213715	0.1995	0.300737	0	0.1852	0.3772	5.593
PF08545	5	Domain	ACP_syn_III	3-Oxoacyl-[acyl-carrier-protein (ACP)] synthase III	5	38166	0.2046	0.307592	2.52e-06	0.1536	0.1491	0.2967
PF00182	14	Domain	Glyco_hydro_19	Chitinase class I	8	57872	0.2055	0.308112	0.02435	0.167	0.1764	0.4819
PF07646	10	Repeat	Kelch_2	Kelch motif	13	89822	0.2061	0.308181	0	0.1625	0.2171	0.8621
PF02353	15	Family	CMAS	Mycolic acid cyclopropane synthetase	7	51264	0.2095	0.312425	0.04557	0.1332	0.1678	0.382
PF01488	15	Family	Shikimate_DH	Shikimate / quinate 5-dehydrogenase	8	57724	0.2112	0.312946	0.001611	0.1841	0.1629	0.3255
PF02330	11	Domain	MAM33	Mitochondrial glycoprotein	5	19464	0.2112	0.312946	0.133	0.3298	0.456	0.9748
PF03060	10	Domain	NMO	Nitronate monooxygenase	5	38017	0.2119	0.312946	2e-07	0.1068	0.1669	0.4517
PF00999	16	Family	Na_H_Exchanger	Sodium/hydrogen exchanger family	10	70570	0.2121	0.312946	0.05289	0.2	0.1719	0.3053
PF03446	10	Domain	NAD_binding_2	NAD binding domain of 6-phosphogluconate dehydrogenase	16	108425	0.2133	0.31355	1e-07	0.1834	0.2014	0.5315
PF00636	21	Family	Ribonuclease_3	Ribonuclease III domain	6	24384	0.2138	0.31355	0.1474	0.3559	0.3674	0.6479
PF13837	1	Domain	Myb_DNA-bind_4	Myb/SANT-like DNA-binding domain	21	139458	0.2142	0.31355	3.86e-05	0.1882	0.2141	0.7597
PF03732	12	Family	Retrotrans_gag	Retrotransposon gag protein	7	51083	0.2171	0.316131	0.04418	0.1359	0.1661	0.3665
PF08797	6	Domain	HIRAN	HIRAN domain	5	19584	0.2171	0.316131	0.1928	0.2653	0.39	0.6766
PF01842	20	Domain	ACT	ACT domain	19	126863	0.2196	0.317365	0.0285	0.1724	0.2046	0.6996
PF01656	18	Domain	CbiA	CobQ/CobB/MinD/ParA nucleotide binding domain	6	44464	0.2203	0.317365	0.003775	0.1118	0.1983	0.6634
PF02134	16	Family	UBACT	Repeat in ubiquitin-activating (UBA) protein	5	37848	0.2203	0.317365	0.05335	0.1104	0.1945	0.6101
PF10585	4	Domain	UBA_e1_thiolCys	Ubiquitin-activating enzyme active site	5	37848	0.2203	0.317365	0.05335	0.1104	0.1945	0.6101
PF00109	21	Domain	ketoacyl-synt	Beta-ketoacyl synthase, N-terminal domain	8	57481	0.2208	0.317365	0.03801	0.1251	0.1924	0.5936
PF14559	1	Domain	TPR_19	Tetratricopeptide repeat	16	108093	0.2227	0.319271	0	0.1716	0.2243	0.8847
PF02801	17	Domain	Ketoacyl-synt_C	Beta-ketoacyl synthase, C-terminal domain	5	37758	0.2249	0.321596	0.03801	0.1365	0.1528	0.2706
PF08513	6	Domain	LisH	LisH	7	50877	0.2259	0.322197	0.0004215	0.1475	0.2501	1.072
PF06200	9	Domain	tify	tify domain	7	29753	0.2326	0.330905	0.1181	0.4198	0.4235	0.7949
PF13962	1	Domain	PGG	Domain of unknown function	14	65743	0.237	0.33559	7e-07	0.3305	0.4501	1.56
PF04782	7	Family	DUF632	Protein of unknown function (DUF632)	12	55356	0.2371	0.33559	0.1751	0.2776	0.2899	0.475
PF00305	14	Domain	Lipoxygenase	Lipoxygenase	13	60594	0.2388	0.336279	0.1008	0.2747	0.3473	0.8536
PF02933	12	Domain	CDC48_2	Cell division protein 48 (CDC48), domain 2	5	37491	0.239	0.336279	0.04366	0.1325	0.1559	0.2892
PF03016	10	Family	Exostosin	Exostosin family	19	126126	0.2394	0.336279	0	0.1409	0.7021	10
PF04783	7	Family	DUF630	Protein of unknown function (DUF630)	10	45179	0.2417	0.338362	0.1927	0.2776	0.2948	0.475
PF00133	17	Family	tRNA-synt_1	tRNA synthetases class I (I, L, M and V)	9	63377	0.2421	0.338362	0.03119	0.1599	0.1744	0.3395
PF03999	7	Family	MAP65_ASE1	Microtubule associated protein (MAP65/ASE1 family)	6	43994	0.2428	0.33849	0.04975	0.1177	0.1767	0.4229
PF05653	9	Family	Mg_trans_NIPA	Magnesium transporter NIPA	5	37368	0.2456	0.341538	0.05969	0.1141	0.1559	0.2653
PF00696	23	Family	AA_kinase	Amino acid kinase family	10	69621	0.2471	0.342032	0.0006322	0.179	0.1794	0.3886
PF04142	10	Family	Nuc_sug_transp	Nucleotide-sugar transporter	5	37337	0.2473	0.342032	0.08932	0.1059	0.1707	0.4246
PF00082	17	Domain	Peptidase_S8	Subtilase family	19	125823	0.2478	0.342032	5e-07	0.1626	0.2093	0.4547
PF02383	13	Family	Syja_N	SacI homology domain	5	37298	0.2495	0.343526	0.06883	0.1506	0.1569	0.2933
PF12804	2	Domain	NTP_transf_3	MobA-like NTP transferase domain	6	43810	0.252	0.34567	0.05009	0.1175	0.1839	0.4927
PF04146	10	Domain	YTH	YT521-B-like domain	9	63130	0.2523	0.34567	0.09301	0.1156	0.1933	0.511
PF01467	21	Domain	CTP_transf_2	Cytidylyltransferase	5	37227	0.2534	0.346324	0.02688	0.1421	0.1783	0.4868
PF13857	1	Domain	Ank_5	Ankyrin repeats (many copies)	36	229110	0.2542	0.346566	7e-07	0.1945	0.2733	1.32
PF13641	1	Domain	Glyco_tranf_2_3	Glycosyltransferase like family 2	7	50179	0.2579	0.350166	8.4e-06	0.08396	0.2127	0.5728
PF12854	2	Repeat	PPR_1	PPR repeat	191	1028922	0.2581	0.350166	0	0.2297	0.3305	3.854
PF03129	15	Domain	HGTP_anticodon	Anticodon binding domain	5	37112	0.2599	0.351751	0.02227	0.1694	0.1579	0.3108
PF00112	18	Domain	Peptidase_C1	Papain family cysteine protease	10	69271	0.261	0.352337	0.03028	0.1646	0.1769	0.315
PF10539	4	Domain	Dev_Cell_Death	Development and cell death domain	9	40546	0.2616	0.352337	0.05661	0.5105	0.4423	1.184
PF02845	11	Family	CUE	CUE domain	5	20441	0.2633	0.353406	0.173	0.3046	0.3398	0.531
PF04055	16	Domain	Radical_SAM	Radical SAM superfamily	7	50054	0.2639	0.353406	0.02358	0.1839	0.1672	0.2884
PF13713	1	Domain	BRX_N	Transcription factor BRX N-terminal domain	6	43573	0.2643	0.353406	0	0.1901	0.1755	0.3469
PF05368	8	Family	NmrA	NmrA-like family	24	119743	0.2676	0.355195	0.08768	0.2662	0.2963	0.8787
PF00544	14	Domain	Pec_lyase_C	Pectate lyase	6	43505	0.2679	0.355195	0.04786	0.1462	0.1852	0.5136
PF04669	8	Family	Polysacc_synt_4	Polysaccharide biosynthesis	5	36948	0.2694	0.355195	0.02835	0.1289	0.1678	0.3942
PF13537	1	Domain	GATase_7	Glutamine amidotransferase domain	5	20547	0.2694	0.355195	0.08216	0.5208	0.4641	0.7825
PF04043	10	Domain	PMEI	Plant invertase/pectin methylesterase inhibitor	13	61488.5	0.2699	0.355195	0	0.4078	1.198	10
PF00497	15	Domain	SBP_bac_3	Bacterial extracellular solute-binding proteins, family 3	8	35623	0.2699	0.355195	0.1065	0.3284	0.3349	0.6463
PF13245	1	Domain	AAA_19	Part of AAA domain	12	81630	0.2702	0.355195	9.5e-06	0.1455	0.3035	1.846
PF07227	6	Family	DUF1423	Protein of unknown function (DUF1423)	5	36917	0.2712	0.355195	0.001888	0.1423	0.165	0.3959
PF01388	16	Domain	ARID	ARID/BRIGHT DNA binding domain	7	49899	0.2715	0.355195	0.0009754	0.151	0.1833	0.4361
PF03514	9	Family	GRAS	GRAS domain family	21	137258	0.2725	0.355195	3e-07	0.1689	0.2749	1.086
PF07650	12	Domain	KH_2	KH domain	6	43409	0.273	0.355195	0.07612	0.143	0.169	0.3574
PF01490	13	Family	Aa_trans	Transmembrane amino acid transporter protein	16	106446	0.2733	0.355195	0	0.1681	0.485	3.852
PF03909	12	Domain	BSD	BSD domain	7	30639	0.2744	0.355483	0.1666	0.2751	0.3501	0.8867
PF14667	1	Family	Polysacc_synt_C	Polysaccharide biosynthesis C-terminal domain	7	49832	0.2748	0.355483	0.0889	0.1097	0.1849	0.462
PF11496	3	Family	HDA2-3	Class II histone deacetylase complex subunits 2 and 3	5	36834	0.2761	0.356336	0.03912	0.1444	0.1629	0.3319
PF00790	14	Family	VHS	VHS domain	5	36812	0.2774	0.35636	2.362e-05	0.2146	0.1572	0.2775
PF03127	9	Domain	GAT	GAT domain	5	36812	0.2774	0.35636	2.362e-05	0.2146	0.1572	0.2775
PF00063	16	Domain	Myosin_head	Myosin head (motor domain)	8	56154	0.2788	0.357279	0	0.1056	0.2224	0.6787
PF14288	1	Family	FKS1_dom1	1,3-beta-glucan synthase subunit FKS1, domain-1	8	56141	0.2794	0.357279	0.06663	0.1851	0.1723	0.2698
PF00004	24	Family	AAA	ATPase family associated with various cellular activities (AAA)	94	570798	0.2816	0.359208	0	0.2001	0.4071	10
PF09425	5	Motif	CCT_2	Divergent CCT motif	7	30793	0.2822	0.359208	0.1097	0.4198	0.4182	0.7949
PF13304	1	Domain	AAA_21	AAA domain	15	99958	0.2834	0.359912	0.05349	0.1567	0.2058	0.5188
PF00439	20	Domain	Bromodomain	Bromodomain	20	130680	0.2858	0.362133	2.5e-06	0.1969	0.2149	0.6437
PF13418	1	Repeat	Kelch_4	Galactose oxidase, central domain	27	173281	0.2873	0.363206	0	0.1646	0.2746	1.418
PF07983	8	Domain	X8	X8 domain	20	130576	0.289	0.364527	4.9e-06	0.2092	0.2094	0.4789
PF00849	17	Family	PseudoU_synth_2	RNA pseudouridylate synthase	7	49510	0.2913	0.366597	7e-07	0.1313	0.1916	0.5391
PF05542	6	Family	DUF760	Protein of unknown function (DUF760)	5	36539	0.294	0.368173	1.4e-06	0.1486	0.1779	0.462
PF05965	9	Family	FYRC	F/Y rich C-terminus	5	20971	0.2949	0.368173	0.151	0.3174	0.357	0.578
PF07522	9	Domain	DRMBL	DNA repair metallo-beta-lactamase	5	20972	0.295	0.368173	0.1645	0.319	0.3911	0.8561
PF08241	7	Domain	Methyltransf_11	Methyltransferase domain	54	334635	0.2952	0.368173	0	0.2008	0.2319	0.6329
PF05553	6	Family	DUF761	Cotton fibre expressed protein	5	21023	0.2982	0.371082	0.1963	0.3046	0.3352	0.5779
PF04130	8	Family	Spc97_Spc98	Spc97 / Spc98 family	5	36459	0.299	0.371248	0.001657	0.1847	0.155	0.2282
PF07716	10	Family	bZIP_2	Basic region leucine zipper	27	137064	0.2997	0.371288	3.33e-05	0.2773	0.3655	1.267
PF13238	1	Domain	AAA_18	AAA domain	14	93272	0.3011	0.372193	2.03e-05	0.1772	0.3017	1.846
PF14381	1	Family	EDR1	Ethylene-responsive protein kinase Le-CTR1	6	26116	0.303	0.373711	0.1004	0.377	0.447	1.096
PF01699	19	Family	Na_Ca_ex	Sodium/calcium exchanger protein	10	68207	0.3064	0.375469	0.06672	0.1645	0.1895	0.3959
PF07732	10	Domain	Cu-oxidase_3	Multicopper oxidase	19	123887	0.3069	0.375469	0.0612	0.1926	0.2015	0.441
PF13968	1	Family	DUF4220	Domain of unknown function (DUF4220)	5	21170	0.3075	0.375469	0.1443	0.3661	0.3518	0.6409
PF03765	10	Domain	CRAL_TRIO_N	CRAL/TRIO, N-terminal domain	13	86898	0.3078	0.375469	0.03403	0.1854	0.1989	0.4739
PF02847	12	Family	MA3	MA3 domain	6	42789	0.3078	0.375469	0.0005547	0.209	0.1683	0.3459
PF08030	7	Domain	NAD_binding_6	Ferric reductase NAD binding domain	10	46881	0.3131	0.380631	0	0.3193	0.6255	3.461
PF13246	1	Family	Hydrolase_like2	Putative hydrolase of sodium-potassium ATPase alpha subunit	21	135902	0.3134	0.380631	1e-07	0.2053	0.207	0.4301
PF01426	13	Domain	BAH	BAH domain	13	62679	0.3155	0.382346	0	0.3121	0.4101	1.188
PF00060	21	Family	Lig_chan	Ligand-gated ion channel	7	31484	0.3189	0.385627	0.1065	0.3527	0.3393	0.6463
PF00627	26	Domain	UBA	UBA/TS-N domain	11	74135	0.3211	0.387445	0.0525	0.1402	0.3316	2.007
PF00056	18	Family	Ldh_1_N	lactate/malate dehydrogenase, NAD binding domain	6	42543	0.3224	0.387577	7e-07	0.1717	0.2067	0.6592
PF01053	15	Domain	Cys_Met_Meta_PP	Cys/Met metabolism PLP-dependent enzyme	5	36083	0.3232	0.387577	0.04	0.1529	0.1684	0.3348
PF00320	22	Domain	GATA	GATA zinc finger	10	47100	0.3233	0.387577	0.09966	0.2174	0.4289	1.391
PF00230	15	Family	MIP	Major intrinsic protein	14	68196	0.3246	0.388299	0.0002142	0.3133	0.4217	1.92
PF15612	1	Family	WHIM1	WSTF, HB1, Itc1p, MBD9 motif 1	7	31616	0.3263	0.389495	0.1358	0.2544	0.3346	0.627
PF01063	14	Domain	Aminotran_4	Aminotransferase class IV	6	26584	0.3308	0.393298	0.08933	0.3116	0.3605	0.8106
PF13415	1	Domain	Kelch_3	Galactose oxidase, central domain	17	110943	0.3309	0.393298	0	0.1625	0.232	0.8621
PF06745	8	Family	KaiC	KaiC	5	35948	0.3322	0.394001	2e-08	0.1893	0.1653	0.2724
PF13191	1	Domain	AAA_16	AAA ATPase domain	8	36909	0.3338	0.394454	0.03543	0.3262	0.3446	0.7743
PF04564	10	Domain	U-box	U-box domain	31	195673	0.334	0.394454	6.46e-05	0.1706	0.2485	1.018
PF00107	21	Family	ADH_zinc_N	Zinc-binding dehydrogenase	27	171510	0.3364	0.395892	2.3e-05	0.179	0.238	0.7644
PF00891	13	Family	Methyltransf_2	O-methyltransferase	14	68539	0.3383	0.395892	0.1246	0.2588	0.2846	0.5822
PF07496	10	Domain	zf-CW	CW-type Zinc Finger	9	42208	0.3392	0.395892	0.02898	0.3401	0.3704	0.8131
PF02358	11	Family	Trehalose_PPase	Trehalose-phosphatase	8	37012	0.3394	0.395892	0.1092	0.2866	0.4605	1.622
PF00294	19	Family	PfkB	pfkB family carbohydrate kinase	13	63267	0.3398	0.395892	2e-06	0.2697	0.4052	1.373
PF03893	11	Domain	Lipase3_N	Lipase 3 N-terminal region	5	35832	0.34	0.395892	0.01141	0.1478	0.1683	0.3424
PF00890	19	Family	FAD_binding_2	FAD binding domain	21	135075	0.3402	0.395892	0	0.2004	0.2681	1.216
PF12850	2	Domain	Metallophos_2	Calcineurin-like phosphoesterase superfamily domain	7	48575	0.3427	0.396761	0	0.117	0.2081	0.5576
PF13561	1	Domain	adh_short_C2	Enoyl-(Acyl carrier protein) reductase	41	214876	0.3433	0.396761	0.01957	0.2008	0.7321	10
PF00753	22	Domain	Lactamase_B	Metallo-beta-lactamase superfamily	10	67413	0.3436	0.396761	0.02806	0.2243	0.1935	0.3806
PF00195	14	Domain	Chal_sti_synt_N	Chalcone and stilbene synthases, N-terminal domain	10	67409	0.3438	0.396761	2.5e-06	0.1512	0.2168	0.7359
PF12738	2	Family	PTCB-BRCT	twin BRCT domain	6	26821	0.3455	0.397898	0.1163	0.3119	0.3193	0.4877
PF01764	20	Family	Lipase_3	Lipase (class 3)	22	111721	0.3488	0.400868	4.4e-06	0.2766	0.3311	1.017
PF03033	15	Family	Glyco_transf_28	Glycosyltransferase family 28 N-terminal domain	5	21819	0.3508	0.402282	0.1178	0.3526	0.3275	0.5496
PF00293	23	Domain	NUDIX	NUDIX domain	14	68861	0.3516	0.402282	0.07337	0.3208	0.3218	0.6864
PF00111	22	Domain	Fer2	2Fe-2S iron-sulfur cluster binding domain	6	42061	0.3522	0.402282	0.05107	0.1902	0.1716	0.258
PF00730	20	Domain	HhH-GPD	HhH-GPD superfamily base excision DNA repair protein	8	37280	0.354	0.40351	0.06013	0.3767	0.3568	0.6658
PF13098	1	Domain	Thioredoxin_2	Thioredoxin-like domain	9	42536	0.3561	0.405073	0.05945	0.3066	0.3322	0.6895
PF00982	16	Family	Glyco_transf_20	Glycosyltransferase family 20	6	27001	0.3569	0.405155	0.1526	0.2866	0.4917	1.622
PF01477	18	Domain	PLAT	PLAT/LH2 domain	6	27014	0.3577	0.405236	0.1447	0.2591	0.3624	0.8536
PF00450	17	Domain	Peptidase_S10	Serine carboxypeptidase	34	177241	0.3587	0.405284	0.05247	0.3022	0.3282	1.53
PF00459	20	Family	Inositol_P	Inositol monophosphatase family	5	35556	0.3592	0.405284	0.04497	0.1444	0.1902	0.4738
PF04755	7	Family	PAP_fibrillin	PAP_fibrillin	9	42620	0.3605	0.405928	0.03113	0.2953	0.3899	1.102
PF00035	20	Domain	dsrm	Double-stranded RNA binding motif	14	69161	0.3642	0.40829	0.05548	0.2389	0.3176	0.6913
PF00307	26	Domain	CH	Calponin homology (CH) domain	8	54505	0.3642	0.40829	0.06823	0.1934	0.1774	0.2329
PF00190	17	Domain	Cupin_1	Cupin	8	37474	0.3648	0.40829	0.1051	0.3244	0.4188	1.097
PF00867	13	Family	XPG_I	XPG I-region	6	27163	0.3674	0.410332	0.06111	0.2728	0.4827	1.546
PF07228	7	Family	SpoIIE	Stage II sporulation protein E (SpoIIE)	5	22064	0.3681	0.410332	0	0.3223	0.4981	1.038
PF13839	1	Family	PC-Esterase	GDSL/SGNH-like Acyl-Esterase family found in Pmr5 and Cas1p	23	146268	0.3709	0.412627	0.0004352	0.1895	0.2065	0.4214
PF02536	9	Family	mTERF	mTERF	17	85484	0.3744	0.415689	0.04931	0.288	0.3447	1.172
PF01485	16	Family	IBR	IBR domain	8	54297	0.376	0.416634	0.008126	0.2229	0.1901	0.423
PF01344	20	Repeat	Kelch_1	Kelch motif	36	223952	0.3783	0.418349	0	0.1706	0.3168	1.418
PF02148	14	Domain	zf-UBP	Zn-finger in ubiquitin-hydrolases and other protein	6	41632	0.3801	0.419505	0.08353	0.1538	0.1949	0.4945
PF00850	14	Domain	Hist_deacetyl	Histone deacetylase domain	9	60450	0.3812	0.419886	0.04222	0.1569	0.3247	1.626
PF13704	1	Family	Glyco_tranf_2_4	Glycosyl transferase family 2	5	35233	0.3824	0.420376	0.04318	0.2192	0.1792	0.3579
PF00804	20	Domain	Syntaxin	Syntaxin	5	35203	0.3846	0.421505	0.0395	0.1107	0.3953	1.559
PF02837	13	Domain	Glyco_hydro_2_N	Glycosyl hydrolases family 2, sugar binding domain	5	35194	0.3853	0.421505	0.1004	0.1631	0.1739	0.3169
PF13692	1	Domain	Glyco_trans_1_4	Glycosyl transferases group 1	13	85074	0.3857	0.421505	0.03451	0.1398	0.2354	0.7377
PF08370	6	Family	PDR_assoc	Plant PDR ABC transporter associated	8	54117	0.3865	0.421551	0.01942	0.1792	0.1956	0.4548
PF01476	15	Domain	LysM	LysM domain	11	53716	0.3884	0.422794	0.07436	0.263	1.129	8.999
PF00295	12	Domain	Glyco_hydro_28	Glycosyl hydrolases family 28	10	66461	0.3918	0.425662	6.1e-06	0.1827	0.2131	0.5332
PF00070	22	Domain	Pyr_redox	Pyridine nucleotide-disulphide oxidoreductase	14	90982	0.3955	0.426782	4.91e-05	0.1669	0.2571	1.238
PF00324	16	Family	AA_permease	Amino acid permease	14	69878.5	0.3955	0.426782	0.08318	0.2567	0.9966	10
PF13520	1	Family	AA_permease_2	Amino acid permease	14	69878.5	0.3955	0.426782	0.08318	0.2567	0.9966	10
PF02861	15	Family	Clp_N	Clp amino terminal domain	5	22444	0.3959	0.426782	0.1024	0.2692	0.3459	0.5715
PF00043	20	Domain	GST_C	Glutathione S-transferase, C-terminal domain	19	96859	0.3971	0.427248	4.1e-06	0.2445	0.4693	2.755
PF00538	14	Domain	Linker_histone	linker histone H1 and H5 family	7	47659	0.3983	0.427712	0.05495	0.111	0.2917	1.151
PF02928	11	Domain	zf-C5HC2	C5HC2 zinc finger	6	27646	0.3998	0.428495	0.07322	0.3562	0.3594	0.6827
PF05834	7	Family	Lycopene_cycl	Lycopene cyclase protein	5	34960	0.4028	0.43088	0	0.192	0.1932	0.4664
PF00072	19	Domain	Response_reg	Response regulator receiver domain	18	91695	0.4068	0.434279	0.02587	0.263	0.2941	0.661
PF03141	11	Family	Methyltransf_29	Putative S-adenosyl-L-methionine-dependent methyltransferase	19	121071	0.4082	0.434279	0.05889	0.1783	0.2118	0.4876
PF00743	14	Family	FMO-like	Flavin-binding monooxygenase-like	5	22615	0.4089	0.434279	0.09963	0.2889	0.4099	0.7561
PF05633	6	Family	DUF793	Protein of unknown function (DUF793)	5	22618	0.4091	0.434279	0.0608	0.3035	0.3598	0.7444
PF01794	14	Family	Ferric_reduct	Ferric reductase like transmembrane component	9	43539	0.411	0.434637	0	0.2806	0.6552	3.461
PF08022	7	Domain	FAD_binding_8	FAD-binding domain	9	43539	0.411	0.434637	0	0.2806	0.6552	3.461
PF00650	15	Domain	CRAL_TRIO	CRAL/TRIO domain	17	108856	0.4124	0.43529	7.9e-06	0.1854	0.281	1.536
PF00872	13	Family	Transposase_mut	Transposase, Mutator family	8	53660	0.4137	0.435835	0.02302	0.1793	0.2704	1.113
PF00150	13	Domain	Cellulase	Cellulase (glycosyl hydrolase family 5)	9	43669	0.4185	0.439228	0.08883	0.2281	0.3792	1.218
PF01532	15	Domain	Glyco_hydro_47	Glycosyl hydrolase family 47	5	34754	0.4185	0.439228	0.05807	0.1689	0.1849	0.3931
PF01504	13	Family	PIP5K	Phosphatidylinositol-4-phosphate 5-Kinase	7	33155	0.42	0.439772	0.1287	0.3	0.282	0.399
PF05911	6	Family	DUF869	Plant protein of unknown function (DUF869)	5	22767	0.4206	0.439772	0.1967	0.2635	0.3015	0.5006
PF09334	6	Family	tRNA-synt_1g	tRNA synthetases class I (M)	11	71996	0.425	0.44251	0.002733	0.1599	0.3189	1.789
PF07777	6	Family	MFMR	G-box binding protein MFMR	5	22830	0.4255	0.44251	0.2082	0.3107	0.2888	0.3955
PF02817	12	Family	E3_binding	e3 binding domain	5	22835	0.4259	0.44251	0.1001	0.312	0.3133	0.5362
PF06507	8	Family	Auxin_resp	Auxin response factor	16	102462	0.4264	0.44251	0.04888	0.2145	0.2215	0.7091
PF13536	1	Family	EmrE	Multidrug resistance efflux transporter	5	22877	0.4292	0.444586	0.1141	0.2653	0.3258	0.5716
PF00657	17	Family	Lipase_GDSL	GDSL-like Lipase/Acylhydrolase	36	190808	0.4325	0.447172	0.006535	0.2511	0.3195	1.165
PF14363	1	Family	AAA_assoc	Domain associated at C-terminal with AAA	9	59489.5	0.4358	0.449748	0.03899	0.1857	1.252	10
PF14432	1	Family	DYW_deaminase	DYW family of nucleic acid deaminases	38	201964	0.4369	0.450048	0.01719	0.2062	0.3594	2.06
PF00254	23	Domain	FKBP_C	FKBP-type peptidyl-prolyl cis-trans isomerase	12	77760	0.4437	0.454559	0.03073	0.1888	0.2979	1.633
PF13432	1	Repeat	TPR_16	Tetratricopeptide repeat	17	108110	0.4442	0.454559	0	0.2659	0.2449	0.8987
PF00856	23	Family	SET	SET domain	27	168112	0.4448	0.454559	1e-06	0.1955	0.3834	4.796
PF02922	13	Domain	CBM_48	Carbohydrate-binding module 48 (Isoamylase N-terminal domain)	6	28284	0.4452	0.454559	0.006838	0.2964	0.3368	0.6104
PF08450	7	Family	SGL	SMP-30/Gluconolaconase/LRE-like region	5	23083	0.4455	0.454559	0.09988	0.3703	0.5384	1.694
PF07883	6	Domain	Cupin_2	Cupin domain	9	44144	0.4464	0.454559	0.06429	0.2644	0.394	1.097
PF02518	21	Domain	HATPase_c	Histidine kinase-, DNA gyrase B-, and HSP90-like ATPase	20	126124	0.447	0.454559	0	0.188	0.2314	0.6329
PF01738	13	Domain	DLH	Dienelactone hydrolase family	12	77544	0.455	0.46185	0	0.1821	0.3633	2.272
PF10604	4	Family	Polyketide_cyc2	Polyketide cyclase / dehydrase and lipid transport	5	23217	0.4564	0.462092	0.06128	0.5482	0.415	0.8019
PF00171	17	Family	Aldedh	Aldehyde dehydrogenase family	18	92899.5	0.4569	0.462092	0.003364	0.2297	0.8242	10
PF12847	2	Domain	Methyltransf_18	Methyltransferase domain	35	215269	0.4579	0.462263	0	0.177	0.295	1.956
PF03372	18	Domain	Exo_endo_phos	Endonuclease/Exonuclease/phosphatase family	25	131272	0.4615	0.46458	0.0004285	0.243	0.381	1.654
PF13831	1	Family	PHD_2	PHD-finger	5	34210	0.4619	0.46458	0.003501	0.1991	0.2185	0.6159
PF13431	1	Repeat	TPR_17	Tetratricopeptide repeat	6	40467	0.4627	0.46458	1.8e-06	0.1597	0.2624	0.8987
PF13921	1	Domain	Myb_DNA-bind_6	Myb-like DNA-binding domain	51	274784	0.4656	0.466318	0	0.2211	0.4786	10
PF00248	16	Domain	Aldo_ket_red	Aldo/keto reductase family	21	131584	0.4689	0.466318	0	0.19	0.2463	0.7693
PF00128	19	Domain	Alpha-amylase	Alpha amylase, catalytic domain	8	39186	0.4691	0.466318	0.006838	0.2762	0.3817	0.9998
PF13243	1	Domain	Prenyltrans_1	Prenyltransferase-like	5	23372	0.4691	0.466318	0.1175	0.3762	0.3303	0.5472
PF00300	17	Domain	His_Phos_1	Histidine phosphatase superfamily (branch 1)	5	34110	0.4702	0.466318	0.08681	0.1129	0.3056	1.056
PF03552	9	Family	Cellulose_synt	Cellulose synthase	15	95449	0.4703	0.466318	0	0.1422	0.263	0.6182
PF03110	9	Domain	SBP	SBP domain	11	55262	0.4703	0.466318	0.01292	0.2387	0.3345	0.8097
PF00892	15	Family	EamA	EamA-like transporter family	33	202974	0.472	0.467171	0	0.2013	0.2522	0.8417
PF01167	13	Domain	Tub	Tub family	8	52680	0.4758	0.470096	0.03466	0.1159	0.2542	0.7941
PF02902	14	Domain	Peptidase_C48	Ulp1 protease family, C-terminal catalytic domain	6	28743	0.4795	0.472911	0.1285	0.2539	0.3383	0.7109
PF02791	12	Family	DDT	DDT domain	8	39359	0.4805	0.473059	0.121	0.253	0.3124	0.627
PF08544	8	Family	GHMP_kinases_C	GHMP kinases C terminal	6	40203	0.4827	0.474385	0.08193	0.1855	0.1883	0.2945
PF04059	7	Family	RRM_2	RNA recognition motif 2	5	23556	0.4844	0.475216	0.09154	0.2594	0.6	1.94
PF02854	14	Family	MIF4G	MIF4G domain	7	46320	0.4888	0.477529	0.0005547	0.2172	0.1934	0.3459
PF02776	13	Domain	TPP_enzyme_N	Thiamine pyrophosphate enzyme, N-terminal TPP binding domain	5	33876	0.4898	0.477529	0.07237	0.1405	0.1907	0.3219
PF02171	12	Family	Piwi	Piwi domain	9	58578	0.4916	0.477529	0	0.2297	0.2043	0.3735
PF14223	1	Family	UBN2	gag-polypeptide of LTR copia-type	5	23646	0.4921	0.477529	0.04418	0.3057	0.4815	1.294
PF00782	15	Domain	DSPc	Dual specificity phosphatase, catalytic domain	7	46260	0.4931	0.477529	1e-07	0.1874	0.195	0.3643
PF13854	1	Repeat	Kelch_5	Kelch motif	9	58536	0.4942	0.477529	0.1134	0.1625	0.2044	0.4429
PF00364	17	Domain	Biotin_lipoyl	Biotin-requiring enzyme	11	55714	0.4959	0.477529	0.07868	0.3046	0.3223	0.8952
PF12906	2	Domain	RINGv	RING-variant domain	10	64619	0.4959	0.477529	0.03508	0.2138	0.201	0.3637
PF07687	9	Domain	M20_dimer	Peptidase dimerisation domain	6	28955	0.4959	0.477529	0.03306	0.351	0.3637	0.7874
PF08699	5	Domain	DUF1785	Domain of unknown function (DUF1785)	9	58507	0.4961	0.477529	0	0.1783	0.2445	0.8446
PF04116	8	Family	FA_hydroxylase	Fatty acid hydroxylase superfamily	6	40029	0.4962	0.477529	0.07959	0.1573	0.2148	0.5713
PF00179	21	Domain	UQ_con	Ubiquitin-conjugating enzyme	11	70629	0.5005	0.480677	0	0.1925	0.252	0.9283
PF00385	19	Domain	Chromo	Chromo (CHRromatin Organisation MOdifier) domain	10	64531	0.5012	0.480677	0.04704	0.1702	0.2167	0.4869
PF13966	1	Domain	zf-RVT	zinc-binding in reverse transcriptase	8	39713	0.5043	0.482818	0	0.3701	0.7006	3.183
PF08659	5	Family	KR	KR domain	49	265410	0.5113	0.488434	0	0.2074	0.6679	10
PF14416	1	Domain	PMR5N	PMR5 N terminal Domain	20	124569	0.5121	0.488434	0.0004352	0.2251	0.2137	0.4214
PF13976	1	Domain	gag_pre-integrs	GAG-pre-integrase domain	5	23888	0.5128	0.488434	0.1344	0.3057	0.2833	0.3923
PF14369	1	Domain	zf-RING_3	zinc-finger	6	29185	0.5139	0.488645	0.1202	0.2731	0.4274	1.378
PF05920	6	Family	Homeobox_KN	Homeobox KN domain	11	70353	0.5166	0.490374	0.02467	0.2301	0.2193	0.4631
PF06203	9	Motif	CCT	CCT motif	12	61513	0.5177	0.490581	0.04241	0.2422	0.4815	1.403
PF00036	27	Domain	EF-hand_1	EF hand	16	100307	0.5268	0.498355	0	0.1535	0.3233	1.736
PF13489	1	Domain	Methyltransf_23	Methyltransferase domain	23	141844	0.5375	0.507614	0	0.1858	0.2404	0.5745
PF07899	6	Family	Frigida	Frigida-like protein	10	63890	0.5409	0.50813	0.05262	0.1496	0.246	0.6234
PF08880	6	Domain	QLQ	QLQ	8	40245	0.5411	0.50813	0.09591	0.2467	0.6556	3.362
PF07526	6	Domain	POX	Associated with HOX	7	45607	0.5412	0.50813	0.02467	0.2301	0.2086	0.41
PF13460	1	Domain	NAD_binding_10	NADH(P)-binding	37	199831	0.5417	0.50813	0	0.2521	0.3058	1.733
PF00481	16	Family	PP2C	Protein phosphatase 2C	36	218520	0.5432	0.508679	0	0.2275	0.2673	1.038
PF10358	4	Family	NT-C2	N-terminal C2 in EEIG1 and EHBP1 proteins	7	34939	0.5463	0.510722	0.1025	0.245	0.4609	1.847
PF00665	21	Domain	rve	Integrase core domain	7	45500	0.5493	0.512086	2.46e-05	0.2155	0.2006	0.3923
PF00564	19	Domain	PB1	PB1 domain	17	105827	0.5496	0.512086	1e-07	0.192	0.2561	1.081
PF10545	4	Domain	MADF_DNA_bdg	Alcohol dehydrogenase transcription factor Myb/SANT-like	5	33091	0.5586	0.518433	0.06979	0.1904	0.2015	0.3886
PF05678	9	Motif	VQ	VQ motif	5	24408	0.5589	0.518433	0.05847	0.2904	0.3786	0.9562
PF01753	13	Family	zf-MYND	MYND finger	9	45936	0.5609	0.518433	0.04575	0.3384	0.3212	0.8234
PF04408	18	Domain	HA2	Helicase associated domain (HA2)	13	81650	0.561	0.518433	0.01769	0.1359	0.2612	0.8062
PF00394	17	Domain	Cu-oxidase	Multicopper oxidase	21	129394	0.5618	0.518433	0.0612	0.2118	0.2512	1.194
PF00806	14	Repeat	PUF	Pumilio-family RNA binding repeat	7	35153	0.5626	0.518433	7e-07	0.2949	0.2711	0.3852
PF03407	11	Family	Nucleotid_trans	Nucleotide-diphospho-sugar transferase	6	29797	0.5636	0.518433	1.6e-05	0.3069	1.352	6.743
PF14703	1	Domain	DUF4463	Domain of unknown function (DUF4463)	7	45309	0.5639	0.518433	0.04243	0.2304	0.2002	0.3107
PF01209	13	Family	Ubie_methyltran	ubiE/COQ5 methyltransferase family	15	93569	0.5648	0.518433	0	0.2191	0.2997	1.522
PF00089	21	Domain	Trypsin	Trypsin	7	35215	0.5674	0.519961	0.01432	0.4605	0.323	0.5409
PF00717	18	Domain	Peptidase_S24	Peptidase S24-like	6	39109	0.5704	0.520135	0	0.2058	0.1994	0.3845
PF01590	21	Domain	GAF	GAF domain	7	45200	0.5723	0.520135	0.06722	0.1591	0.2413	0.6329
PF05922	11	Domain	Inhibitor_I9	Peptidase inhibitor I9	10	63396	0.5724	0.520135	0.04635	0.189	0.2137	0.4547
PF00023	25	Repeat	Ank	Ankyrin repeat	59	351975	0.5728	0.520135	7e-07	0.2215	0.2721	1.32
PF00479	17	Domain	G6PD_N	Glucose-6-phosphate dehydrogenase, NAD binding domain	5	24564	0.5732	0.520135	0.1432	0.2435	0.3117	0.5625
PF02781	11	Domain	G6PD_C	Glucose-6-phosphate dehydrogenase, C-terminal domain	5	24564	0.5732	0.520135	0.1432	0.2435	0.3117	0.5625
PF13649	1	Domain	Methyltransf_25	Methyltransferase domain	19	117230	0.5744	0.520375	0	0.2182	0.2404	0.5745
PF08264	8	Domain	Anticodon_1	Anticodon-binding domain of tRNA	7	45103	0.5798	0.524413	0.03119	0.2265	0.2185	0.5451
PF00202	16	Domain	Aminotran_3	Aminotransferase class-III	6	38967	0.5824	0.52591	3e-07	0.1432	0.3052	0.8702
PF08240	7	Domain	ADH_N	Alcohol dehydrogenase GroES-like domain	24	146649	0.5845	0.52695	2.3e-05	0.1872	0.254	0.7644
PF13967	1	Family	RSN1_TM	Late exocytosis, associated with Golgi transport	6	38916	0.5867	0.528078	0.04243	0.1972	0.1975	0.3107
PF02298	12	Domain	Cu_bind_like	Plastocyanin-like domain	10	51898.5	0.5956	0.532042	0	0.3777	1.266	10
PF00432	16	Repeat	Prenyltrans	Prenyltransferase and squalene oxidase repeat	7	35577	0.5956	0.532042	0.06014	0.3762	0.3111	0.5472
PF13249	1	Domain	Prenyltrans_2	Prenyltransferase-like	7	35577	0.5956	0.532042	0.06014	0.3762	0.3111	0.5472
PF08100	6	Domain	Dimerisation	Dimerisation domain	7	35581	0.5959	0.532042	0.1246	0.2944	0.2633	0.364
PF12171	3	Family	zf-C2H2_jaz	Zinc-finger double-stranded RNA-binding	7	35588	0.5965	0.532042	0.08265	0.2403	0.3954	1.015
PF03080	10	Family	DUF239	Domain of unknown function (DUF239)	5	32665	0.5978	0.532042	0.03894	0.1375	0.2834	0.8711
PF14365	1	Family	DUF4409	Domain of unknown function (DUF4409)	5	32665	0.5978	0.532042	0.03894	0.1375	0.2834	0.8711
PF00155	16	Domain	Aminotran_1_2	Aminotransferase class I and II	20	122516	0.605	0.537088	1e-07	0.2388	0.2232	0.4793
PF00643	19	Domain	zf-B_box	B-box zinc finger	7	44778	0.6054	0.537088	0.04241	0.1374	0.3256	0.8682
PF00854	16	Family	PTR2	POT family	22	118296	0.607	0.53765	0.009048	0.2371	0.3413	1.216
PF02181	18	Family	FH2	Formin Homology 2 Domain	9	56835	0.6081	0.537768	0.04281	0.1874	0.2155	0.4382
PF04827	9	Family	Plant_tran	Plant transposon protein	5	24975	0.6114	0.539589	0.05629	0.2943	0.3064	0.5073
PF03859	11	Domain	CG-1	CG-1 domain	5	24982	0.6121	0.539589	0.1573	0.2841	0.263	0.3265
PF00995	18	Family	Sec1	Sec1 family	7	35800	0.6133	0.539792	0.08944	0.3284	0.3428	0.9664
PF02449	10	Family	Glyco_hydro_42	Beta-galactosidase	11	68725	0.6165	0.541751	0.04576	0.1631	0.2397	0.6155
PF08381	6	Domain	BRX	Transcription factor regulating root and shoot growth via Pin3	5	32431	0.6199	0.541823	0	0.3202	0.2106	0.3469
PF06886	6	Family	TPX2	Targeting protein for Xklp2 (TPX2)	6	30462	0.6201	0.541823	0.1157	0.2465	0.3324	0.8307
PF01805	15	Family	Surp	Surp module	6	30464	0.6203	0.541823	0.03806	0.3825	0.3132	0.5737
PF05033	11	Motif	Pre-SET	Pre-SET motif	8	50611	0.6222	0.541823	0.1009	0.2246	0.2015	0.2809
PF03634	8	Family	TCP	TCP family transcription factor	11	68627	0.6228	0.541823	0.01846	0.1998	0.22	0.521
PF14570	1	Domain	zf-RING_4	RING/Ubox like zinc-binding domain	5	32399	0.6229	0.541823	0.06194	0.2026	0.1959	0.3196
PF13912	1	Domain	zf-C2H2_6	C2H2-type zinc finger	5	32394	0.6234	0.541823	0.03025	0.2458	0.2001	0.3194
PF02190	11	Family	LON	ATP-dependent protease La (LON) domain	6	38457	0.6261	0.54332	0.06566	0.1593	0.3671	1.456
PF01694	17	Family	Rhomboid	Rhomboid family	8	50519	0.6292	0.543659	0.006836	0.1863	0.25	0.8231
PF13847	1	Domain	Methyltransf_31	Methyltransferase domain	35	210156	0.6301	0.543659	0	0.2191	0.2823	1.956
PF02701	10	Family	zf-Dof	Dof domain, zinc finger	8	41461	0.6301	0.543659	0.02637	0.2793	0.3448	0.71
PF13640	1	Domain	2OG-FeII_Oxy_3	2OG-Fe(II) oxygenase superfamily	5	25175	0.6304	0.543659	0.02629	0.3921	0.3307	0.6214
PF08711	6	Domain	Med26	TFIIS helical bundle-like domain	5	32253	0.6369	0.548415	0.05706	0.07593	0.3601	1.181
PF00578	16	Domain	AhpC-TSA	AhpC/TSA family	7	44350	0.6399	0.549222	0.05945	0.1983	0.2184	0.4657
PF00899	16	Family	ThiF	ThiF family	9	56386	0.64	0.549222	0.05335	0.1953	0.2338	0.6101
PF01237	13	Family	Oxysterol_BP	Oxysterol-binding protein	7	44338	0.6408	0.549222	1.91e-05	0.1459	0.2655	0.891
PF08282	7	Domain	Hydrolase_3	haloacid dehalogenase-like hydrolase	8	41677	0.6465	0.552662	0.1092	0.2473	0.2727	0.4484
PF02375	12	Family	JmjN	jmjN domain	7	36214	0.6468	0.552662	0.07322	0.2378	0.3006	0.5372
PF13923	1	Domain	zf-C3HC4_2	Zinc finger, C3HC4 type (RING finger)	69	407000	0.6497	0.554206	0	0.2211	0.3068	2.314
PF13180	1	Domain	PDZ_2	PDZ domain	8	50238	0.6506	0.554206	0.01432	0.1286	0.2518	0.5409
PF13242	1	Domain	Hydrolase_like	HAD-hyrolase-like	14	74861	0.6539	0.555741	0.0664	0.266	0.2668	0.5109
PF01061	19	Family	ABC2_membrane	ABC-2 type transporter	23	139155	0.6544	0.555741	0.0002237	0.1933	0.2472	0.5939
PF12624	2	Family	Chorein_N	N-terminal region of Chorein, a TM vesicle-mediated sorter	5	25458	0.6578	0.557777	0.1947	0.2367	0.2594	0.3918
PF01363	16	Domain	FYVE	FYVE zinc finger	11	68065	0.6594	0.558282	2e-07	0.3056	0.2329	0.5603
PF06974	8	Family	DUF1298	Protein of unknown function (DUF1298)	6	30937	0.6619	0.55839	0.05838	0.2712	0.4694	1.482
PF00781	19	Family	DAGK_cat	Diacylglycerol kinase catalytic domain	9	56077	0.6623	0.55839	0.04853	0.1722	0.2246	0.4242
PF00472	15	Family	RF-1	RF-1 domain	5	31974	0.6639	0.55839	0.03259	0.123	0.2721	0.706
PF13532	1	Domain	2OG-FeII_Oxy_2	2OG-Fe(II) oxygenase superfamily	7	36424	0.6641	0.55839	0.09933	0.3021	0.2567	0.3353
PF00415	13	Repeat	RCC1	Regulator of chromosome condensation (RCC1) repeat	17	91771	0.668	0.55839	2e-07	0.3066	0.2856	0.8337
PF13540	1	Repeat	RCC1_2	Regulator of chromosome condensation (RCC1) repeat	17	91771	0.668	0.55839	2e-07	0.3066	0.2856	0.8337
PF01553	16	Family	Acyltransferase	Acyltransferase	12	73851	0.6701	0.55839	0.02055	0.2421	0.2134	0.3657
PF00454	22	Family	PI3_PI4_kinase	Phosphatidylinositol 3- and 4-kinase	11	67881	0.6715	0.55839	0.07756	0.211	0.2121	0.4169
PF00145	12	Domain	DNA_methylase	C-5 cytosine-specific DNA methylase	6	37937	0.6721	0.55839	6.88e-05	0.2027	0.2476	0.66
PF00641	13	Domain	zf-RanBP	Zn-finger in Ran binding protein and others	8	42017	0.6727	0.55839	0.06714	0.2807	0.273	0.4628
PF00612	22	Motif	IQ	IQ calmodulin-binding motif	29	158846	0.6729	0.55839	0.04088	0.2439	0.3148	1.542
PF00575	18	Domain	S1	S1 RNA binding domain	7	36532	0.673	0.55839	0.05853	0.3352	0.2801	0.4889
PF05691	7	Family	Raffinose_syn	Raffinose synthase or seed imbibition protein Sip1	5	31874	0.6737	0.55839	0.0891	0.1839	0.2009	0.2987
PF13672	1	Family	PP2C_2	Protein phosphatase 2C	17	91885	0.6741	0.55839	0	0.2992	0.3048	0.8988
PF12706	2	Domain	Lactamase_B_2	Beta-lactamase superfamily domain	9	55908	0.6747	0.55839	0.02806	0.2226	0.2182	0.4339
PF00010	21	Domain	HLH	Helix-loop-helix DNA-binding domain	32	175712	0.676	0.55839	0.03774	0.2319	0.3762	2.483
PF02170	17	Family	PAZ	PAZ domain	16	86369	0.6767	0.55839	0	0.2228	0.3237	1.1
PF12695	2	Domain	Abhydrolase_5	Alpha/beta hydrolase family	79	439097	0.6786	0.55839	0	0.2462	0.3231	2.272
PF07885	11	Domain	Ion_trans_2	Ion channel	5	31825	0.6786	0.55839	0.03521	0.169	0.3388	1.146
PF00609	14	Family	DAGK_acc	Diacylglycerol kinase accessory domain	5	31780	0.683	0.56118	0.04853	0.1367	0.2246	0.4242
PF00689	16	Family	Cation_ATPase_C	Cation transporting ATPase, C-terminus	11	67669	0.6856	0.561657	0.0551	0.1807	0.2186	0.4222
PF14622	1	Family	Ribonucleas_3_3	Ribonuclease-III-like	7	43796	0.6856	0.561657	0	0.2105	0.2538	0.6479
PF13832	1	Domain	zf-HC5HC2H_2	PHD-zinc-finger like domain	6	37773	0.6869	0.561895	0.003501	0.2003	0.2269	0.4585
PF00447	12	Family	HSF_DNA-bind	HSF-type DNA-binding	6	37729	0.6908	0.564255	0.06427	0.1747	0.2211	0.416
PF13606	1	Repeat	Ank_3	Ankyrin repeat	44	260794	0.6932	0.565385	7e-07	0.2318	0.285	1.32
PF02338	14	Family	OTU	OTU-like cysteine protease	8	42303	0.6951	0.566105	0.09891	0.2016	1.247	8.207
PF13920	1	Domain	zf-C3HC4_3	Zinc finger, C3HC4 type (RING finger)	58	341781	0.6963	0.566253	0.0002716	0.2187	0.2777	1.975
PF00970	19	Domain	FAD_binding_6	Oxidoreductase FAD-binding domain	8	49605	0.6998	0.568269	0.05551	0.1324	0.39	1.649
PF01909	18	Family	NTP_transf_2	Nucleotidyltransferase domain	9	47915	0.7019	0.569143	0.1122	0.2082	0.2973	0.7111
PF07731	9	Domain	Cu-oxidase_2	Multicopper oxidase	20	120451	0.7054	0.570723	0.04354	0.2184	0.2589	1.194
PF12697	2	Domain	Abhydrolase_6	Alpha/beta hydrolase family	81	473873	0.7059	0.570723	0	0.2153	0.3125	2.272
PF03109	11	Family	ABC1	ABC1 family	14	75793	0.7089	0.572316	0.01231	0.263	0.2797	0.7098
PF03368	9	Domain	Dicer_dimer	Dicer dimerisation domain	5	26017	0.7131	0.574873	0.1474	0.2159	0.2696	0.4866
PF02037	22	Family	SAP	SAP domain	7	37037	0.7155	0.575973	0.06222	0.1906	0.8394	4.421
PF00795	17	Family	CN_hydrolase	Carbon-nitrogen hydrolase	6	37442	0.717	0.576071	0.09917	0.1647	0.2214	0.4495
PF14529	1	Domain	Exo_endo_phos_2	Endonuclease-reverse transcriptase	11	59245	0.7187	0.576071	0.08756	0.243	0.3061	0.8829
PF03469	9	Domain	XH	XH domain	5	31405	0.7204	0.576071	0.01968	0.1386	0.3144	0.7567
PF00787	19	Domain	PX	PX domain	8	49340	0.7208	0.576071	2e-06	0.215	0.2658	0.7837
PF02179	11	Family	BAG	BAG domain	5	31401	0.7208	0.576071	0.06851	0.12	0.3161	0.9811
PF01095	14	Family	Pectinesterase	Pectinesterase	12	64904	0.7248	0.578437	1e-07	0.2646	0.2978	0.5783
PF06813	8	Family	Nodulin-like	Nodulin-like	7	37190	0.7285	0.579262	0.1052	0.1823	0.3192	0.6581
PF10373	4	Domain	EST1_DNA_bind	Est1 DNA/RNA binding domain	5	26180	0.7295	0.579262	0.08317	0.273	0.3131	0.7396
PF00175	16	Domain	NAD_binding_1	Oxidoreductase NAD-binding domain	11	67017	0.7296	0.579262	0.05551	0.14	0.349	1.649
PF14510	1	Domain	ABC_trans_N	ABC-transporter extracellular N-terminal	9	48290	0.73	0.579262	0.01942	0.2377	0.2893	0.5939
PF14310	1	Family	Fn3-like	Fibronectin type III-like domain	5	26204	0.732	0.579513	0.1304	0.2403	0.2611	0.4191
PF00620	22	Domain	RhoGAP	RhoGAP domain	7	37235	0.7324	0.579513	0.06115	0.2238	0.3064	0.7206
PF00085	15	Domain	Thioredoxin	Thioredoxin	28	154798	0.7382	0.58233	0	0.2202	0.2736	0.8204
PF13086	1	Domain	AAA_11	AAA domain	12	72791	0.7385	0.58233	0.0002245	0.1673	0.289	1.117
PF03547	13	Family	Mem_trans	Membrane transport protein	7	43166	0.7391	0.58233	0.02995	0.1888	0.2641	0.7375
PF12796	2	Family	Ank_2	Ankyrin repeats (3 copies)	64	374622	0.7472	0.587879	7e-07	0.2318	0.2833	1.32
PF05664	6	Family	DUF810	Protein of unknown function (DUF810)	5	31090	0.7524	0.58955	0.01218	0.1702	0.2301	0.468
PF00569	12	Domain	ZZ	Zinc finger, ZZ type	8	43034	0.7534	0.58955	0.002625	0.2005	0.4923	2.314
PF00326	16	Family	Peptidase_S9	Prolyl oligopeptidase family	14	84319	0.7542	0.58955	0	0.2586	0.2514	0.638
PF00205	17	Domain	TPP_enzyme_M	Thiamine pyrophosphate enzyme, central domain	5	31065	0.755	0.58955	0.112	0.1761	0.2114	0.3219
PF01138	16	Domain	RNase_PH	3' exoribonuclease family, domain 1	7	42961	0.7567	0.58955	0.06384	0.1785	0.2172	0.4006
PF03725	10	Domain	RNase_PH_C	3' exoribonuclease family, domain 2	7	42961	0.7567	0.58955	0.06384	0.1785	0.2172	0.4006
PF13716	1	Domain	CRAL_TRIO_2	Divergent CRAL/TRIO domain	10	60721	0.7568	0.58955	0.07145	0.2141	0.2276	0.4739
PF00282	14	Family	Pyridoxal_deC	Pyridoxal-dependent decarboxylase conserved domain	6	36957	0.7621	0.58955	0.09907	0.2346	0.2091	0.2921
PF04570	9	Family	DUF581	Protein of unknown function (DUF581)	5	30989	0.7628	0.58955	0.03234	0.1038	0.3659	1.022
PF00262	13	Family	Calreticulin	Calreticulin family	6	32041	0.763	0.58955	0.04454	0.2445	0.4209	1.343
PF10340	4	Family	DUF2424	Protein of unknown function (DUF2424)	6	36927	0.7649	0.58955	0.0134	0.1944	0.2293	0.4983
PF11883	3	Family	DUF3403	Domain of unknown function (DUF3403)	10	60600	0.7656	0.58955	0.0728	0.2062	0.2263	0.4148
PF01545	16	Family	Cation_efflux	Cation efflux family	8	48768	0.7669	0.58955	0.0006779	0.2187	0.2484	0.5512
PF00571	23	Domain	CBS	CBS domain	19	113372	0.7681	0.58955	1.4e-06	0.2475	0.2283	0.5048
PF07002	11	Family	Copine	Copine	8	48752	0.7682	0.58955	0.02018	0.1863	0.2451	0.5584
PF01424	17	Domain	R3H	R3H domain	5	30926	0.7693	0.58955	0.1214	0.2217	0.2098	0.3306
PF00098	18	Domain	zf-CCHC	Zinc knuckle	21	125024	0.7697	0.58955	0	0.2235	0.2782	0.8872
PF04674	7	Family	Phi_1	Phosphate-induced protein 1 conserved region	11	66407	0.7717	0.58955	0.04538	0.2146	0.2371	0.6181
PF00704	23	Domain	Glyco_hydro_18	Glycosyl hydrolases family 18	5	26598	0.7722	0.58955	0.1969	0.2347	0.2426	0.3145
PF13410	1	Domain	GST_C_2	Glutathione S-transferase, C-terminal domain	15	82448	0.7723	0.58955	4.1e-06	0.1806	0.3561	1.341
PF01417	15	Domain	ENTH	ENTH domain	7	42773	0.7731	0.58955	0.094	0.1388	0.2833	0.933
PF13087	1	Domain	AAA_12	AAA domain	11	66341	0.7762	0.58955	0.0002245	0.1516	0.2981	1.117
PF03215	10	Family	Rad17	Rad17 cell cycle checkpoint protein	7	42733	0.7766	0.58955	9.5e-06	0.1937	0.3116	0.8485
PF14543	1	Domain	TAXi_N	Xylanase inhibitor N-terminal	23	136538	0.777	0.58955	0.05894	0.1967	0.281	1.083
PF01008	12	Family	IF-2B	Initiation factor 2 subunit family	5	30847	0.7774	0.58955	0.05878	0.2334	0.2283	0.4459
PF03168	8	Family	LEA_2	Late embryogenesis abundant protein	14	76938	0.7786	0.58955	0	0.2519	0.2876	0.6896
PF00078	22	Family	RVT_1	Reverse transcriptase (RNA-dependent DNA polymerase)	18	99419	0.7788	0.58955	0	0.2395	0.444	3.183
PF01734	17	Family	Patatin	Patatin-like phospholipase	8	48620	0.779	0.58955	1.6e-06	0.1836	0.2872	0.7944
PF00067	17	Domain	p450	Cytochrome P450	65	379203	0.7807	0.590034	0	0.2342	0.3478	6.368
PF00561	15	Domain	Abhydrolase_1	alpha/beta hydrolase fold	45	263980	0.782	0.590214	0	0.2153	0.3329	2.272
PF06325	8	Family	PrmA	Ribosomal protein L11 methyltransferase (PrmA)	13	77949	0.7855	0.591805	0	0.1985	0.291	1.075
PF04749	12	Family	PLAC8	PLAC8 family	9	54427	0.7864	0.591805	0.02472	0.2051	0.4737	2.1
PF01546	23	Family	Peptidase_M20	Peptidase family M20/M25/M40	5	26744	0.7873	0.591805	0.03306	0.224	0.3409	0.7874
PF00083	19	Family	Sugar_tr	Sugar (and other) transporter	44	246292	0.791	0.593784	0	0.2363	0.4022	4.048
PF13589	1	Domain	HATPase_c_3	Histidine kinase-, DNA gyrase B-, and HSP90-like ATPase	9	54240	0.8009	0.599672	1.18e-05	0.2595	0.2615	0.6369
PF13365	1	Domain	Trypsin_2	Trypsin-like peptidase domain	8	43617	0.801	0.599672	0.01432	0.2977	0.2972	0.5409
PF13178	1	Family	DUF4005	Protein of unknown function (DUF4005)	10	60077	0.8039	0.59977	0.0906	0.181	0.2568	0.5934
PF14244	1	Family	UBN2_3	gag-polypeptide of LTR copia-type	7	38061	0.8042	0.59977	0.04418	0.2251	0.3836	1.294
PF03283	8	Family	PAE	Pectinacetylesterase	5	30577	0.8054	0.59977	0.0003641	0.1242	0.2917	0.7299
PF04937	10	Family	DUF659	Protein of unknown function (DUF 659)	12	66143	0.807	0.59977	0.04942	0.2594	0.317	1.176
PF14215	1	Family	bHLH-MYC_N	bHLH-MYC and R2R3-MYB transcription factors N-terminal	14	77403	0.8075	0.59977	0.07329	0.2347	0.2683	0.683
PF13602	1	Domain	ADH_zinc_N_2	Zinc-binding dehydrogenase	10	60027	0.8076	0.59977	0.0002309	0.2078	0.2387	0.5169
PF00026	18	Family	Asp	Eukaryotic aspartyl protease	25	147483	0.8097	0.600528	0.05894	0.2012	0.2671	0.8169
PF01585	18	Family	G-patch	G-patch domain	6	36421	0.8127	0.60195	0.0008327	0.2625	0.258	0.6769
PF07765	7	Family	KIP1	KIP1-like protein	8	48187	0.8146	0.602555	0.0917	0.1941	0.2508	0.6967
PF14392	1	Domain	zf-CCHC_4	Zinc knuckle	6	32606	0.8165	0.603023	1e-07	0.2407	0.2911	0.7349
PF06650	7	Family	DUF1162	Protein of unknown function (DUF1162)	5	30462	0.8174	0.603023	0.1453	0.1947	0.2099	0.3037
PF00487	19	Domain	FA_desaturase	Fatty acid desaturase	6	36359	0.8187	0.603182	0.09634	0.2232	0.2232	0.3691
PF00134	18	Domain	Cyclin_N	Cyclin, N-terminal domain	30	176247	0.8199	0.603267	0	0.2018	0.4106	2.819
PF08263	7	Family	LRRNT_2	Leucine rich repeat N-terminal domain	88	495358	0.8229	0.604674	0	0.2065	0.476	10
PF00173	23	Domain	Cyt-b5	Cytochrome b5-like Heme/Steroid binding domain	7	38285	0.824	0.604684	0.05376	0.3091	0.2773	0.5714
PF00443	24	Family	UCH	Ubiquitin carboxyl-terminal hydrolase	23	128547	0.8267	0.605866	0.001408	0.2258	0.2824	0.8234
PF01565	18	Domain	FAD_binding_4	FAD binding domain	9	49618	0.8323	0.608664	0.1284	0.1663	0.2876	0.8351
PF08242	7	Domain	Methyltransf_12	Methyltransferase domain	18	106345	0.8329	0.608664	0	0.2186	0.2575	0.5745
PF02892	10	Domain	zf-BED	BED zinc finger	17	94768	0.8338	0.608664	0.04942	0.2721	0.2469	0.4007
PF03759	8	Family	PRONE	PRONE (Plant-specific Rop nucleotide exchanger)	5	27216	0.8366	0.609546	0.06098	0.2438	0.2584	0.4541
PF01373	12	Domain	Glyco_hydro_14	Glycosyl hydrolase family 14	5	30274	0.8372	0.609546	0.01894	0.2618	0.2237	0.394
PF03205	9	Family	MobB	Molybdopterin guanine dinucleotide synthesis protein B	6	32840	0.8389	0.609985	0.05085	0.2342	0.4872	1.846
PF00011	16	Family	HSP20	Hsp20/alpha crystallin family	11	65390	0.8432	0.612311	2.01e-05	0.1724	0.3392	1.367
PF13637	1	Domain	Ank_4	Ankyrin repeats (many copies)	54	313655	0.8532	0.618765	7e-07	0.2318	0.2839	1.32
PF00632	20	Domain	HECT	HECT-domain (ubiquitin-transferase)	6	35956	0.8574	0.621001	0.09551	0.2129	0.2884	0.8797
PF05057	9	Family	DUF676	Putative serine esterase (DUF676)	6	35934	0.8595	0.621339	0.1088	0.2196	0.221	0.3765
PF04101	11	Domain	Glyco_tran_28_C	Glycosyltransferase family 28 C-terminal domain	5	27438	0.8601	0.621339	0.03155	0.2532	0.3376	0.8624
PF07690	11	Family	MFS_1	Major Facilitator Superfamily	63	364897	0.8639	0.623275	4e-07	0.2318	0.2959	1.772
PF05116	8	Family	S6PP	Sucrose-6F-phosphate phosphohydrolase	5	27492	0.8658	0.623836	0.07814	0.3108	0.2746	0.4484
PF12861	2	Family	zf-Apc11	Anaphase-promoting complex subunit 11 RING-H2 finger	19	111463	0.8707	0.626461	1e-07	0.2241	0.2691	0.7443
PF00989	19	Domain	PAS	PAS fold	8	47472	0.8741	0.626461	0.04765	0.1991	0.2862	0.7286
PF13426	1	Domain	PAS_9	PAS domain	8	47472	0.8741	0.626461	0.04765	0.1991	0.2862	0.7286
PF00075	19	Domain	RNase_H	RNase H	7	38860	0.8753	0.626461	0.1134	0.1852	0.3023	0.6618
PF00642	19	Family	zf-CCCH	Zinc finger C-x8-C-x5-C-x3-H type (and similar)	31	174952	0.8761	0.626461	1e-07	0.2215	0.3055	1.203
PF01301	14	Family	Glyco_hydro_35	Glycosyl hydrolases family 35	13	76556	0.8762	0.626461	0.04576	0.172	0.2643	0.6155
PF08534	5	Domain	Redoxin	Redoxin	7	41578	0.8789	0.627585	0.05945	0.2052	0.239	0.4657
PF00581	15	Domain	Rhodanese	Rhodanese-like domain	8	44572	0.8805	0.627687	0.05558	0.2367	0.257	0.4221
PF00789	15	Domain	UBX	UBX domain	9	53215	0.8813	0.627687	0.07534	0.2011	0.2335	0.4644
PF00933	16	Family	Glyco_hydro_3	Glycosyl hydrolase family 3 N terminal domain	11	64742	0.8895	0.630278	0.06559	0.2403	0.2307	0.4191
PF01915	17	Domain	Glyco_hydro_3_C	Glycosyl hydrolase family 3 C-terminal domain	11	64742	0.8895	0.630278	0.06559	0.2403	0.2307	0.4191
PF00152	15	Family	tRNA-synt_2	tRNA synthetases class II (D, K and N)	8	44716	0.8926	0.630278	0.1009	0.1725	0.3182	0.9431
PF13659	1	Domain	Methyltransf_26	Methyltransferase domain	27	157223	0.8946	0.630278	2.53e-05	0.2182	0.3216	1.956
PF00355	21	Domain	Rieske	Rieske [2Fe-2S] domain	6	35569	0.8949	0.630278	0.07001	0.1957	0.266	0.6539
PF05739	14	Family	SNARE	SNARE domain	11	64635	0.8972	0.630278	0.0395	0.1654	0.5461	2.678
PF03131	12	Family	bZIP_Maf	bZIP Maf transcription factor	6	33445	0.8974	0.630278	0.002723	0.2643	0.2427	0.3955
PF12874	2	Domain	zf-met	Zinc-finger of C2H2 type	13	76231	0.8977	0.630278	0.01272	0.2011	0.2981	1.015
PF02364	10	Family	Glucan_synthase	1,3-beta-glucan synthase component	11	64628	0.8977	0.630278	0.06663	0.2181	0.2447	0.5488
PF01936	13	Domain	NYN	NYN domain	5	29690	0.899	0.630278	0.000284	0.1739	0.2953	0.819
PF03007	11	Domain	WES_acyltransf	Wax ester synthase-like Acyl-CoA acyltransferase domain	5	29675	0.9006	0.630278	0.05838	0.1861	0.432	1.482
PF04765	8	Family	DUF616	Protein of unknown function (DUF616)	6	35503	0.9013	0.630278	0.1427	0.2084	0.2178	0.2909
PF12756	2	Family	zf-C2H2_2	C2H2 type zinc-finger (2 copies)	9	50510	0.9027	0.630278	0.06184	0.2403	0.3079	1.015
PF00403	21	Domain	HMA	Heavy-metal-associated domain	12	70356	0.9029	0.630278	0.005493	0.1862	0.3981	1.445
PF00335	15	Family	Tetraspannin	Tetraspanin family	5	29649	0.9034	0.630278	0.01407	0.2684	0.2198	0.2854
PF01979	15	Domain	Amidohydro_1	Amidohydrolase family	6	33514	0.9041	0.630278	0.09127	0.2339	0.2377	0.3533
PF01336	20	Domain	tRNA_anti-codon	OB-fold nucleic acid binding domain	10	58734	0.9042	0.630278	0.1002	0.1532	0.2678	0.5682
PF05175	9	Domain	MTS	Methyltransferase small domain	22	128100	0.908	0.631504	0.02607	0.2083	0.3406	1.956
PF03763	8	Family	Remorin_C	Remorin, C-terminal region	6	35430	0.9084	0.631504	0.04789	0.2279	0.2299	0.4145
PF13906	1	Domain	AA_permease_C	C-terminus of AA_permease	6	33575	0.9101	0.631504	0.08318	0.1857	0.3207	0.9214
PF00488	16	Domain	MutS_V	MutS domain V	10	58651	0.9105	0.631504	0.007678	0.2301	0.3494	1.755
PF00512	20	Domain	HisKA	His Kinase A (phospho-acceptor) domain	9	50711	0.9187	0.636398	0.06722	0.2597	0.2712	0.6329
PF01728	14	Family	FtsJ	FtsJ-like methyltransferase	6	33704	0.9227	0.638374	0.05522	0.2706	0.2504	0.4238
PF02201	13	Domain	SWIB	SWIB/MDM2 domain	8	45108	0.9257	0.639104	0.03699	0.2934	0.2622	0.5398
PF01554	13	Family	MatE	MatE	25	141956	0.9265	0.639104	0.02837	0.2126	0.3749	2.715
PF13177	1	Domain	DNA_pol3_delta2	DNA polymerase III, delta subunit	5	28077	0.9281	0.639104	9.5e-06	0.426	0.284	0.4942
PF01494	14	Family	FAD_binding_3	FAD binding domain	20	113512	0.9287	0.639104	0.002201	0.205	0.2619	0.757
PF04389	12	Family	Peptidase_M28	Peptidase family M28	5	28090	0.9295	0.639104	0.04329	0.224	0.2811	0.5235
PF05770	6	Family	Ins134_P3_kin	Inositol 1, 3, 4-trisphosphate 5/6-kinase	5	28102	0.9308	0.639207	0.09693	0.2346	0.2646	0.5446
PF07059	7	Family	DUF1336	Protein of unknown function (DUF1336)	8	45193	0.9329	0.63986	0.0009132	0.2865	0.2426	0.4299
PF00855	12	Domain	PWWP	PWWP domain	14	79423	0.9354	0.64068	0.003501	0.2291	0.2449	0.4471
PF02182	12	Domain	SAD_SRA	SAD/SRA domain	9	52523	0.9364	0.64068	0.1043	0.2537	0.2283	0.3579
PF01751	17	Family	Toprim	Toprim domain	7	40894	0.9406	0.642763	0.03155	0.2479	0.2482	0.453
PF07744	8	Domain	SPOC	SPOC domain	5	29282	0.9427	0.643408	0.123	0.1626	0.2391	0.4112
PF13594	1	Domain	Amidohydro_5	Amidohydrolase	5	29259	0.9451	0.643943	0.09127	0.2209	0.2257	0.3533
PF04504	9	Family	DUF573	Protein of unknown function, DUF573	5	28242.5	0.9458	0.643943	0.02112	0.1871	2.213	10
PF03018	9	Family	Dirigent	Dirigent-like protein	5	28255	0.9472	0.644108	0.06222	0.216	0.3479	1.021
PF01433	15	Family	Peptidase_M1	Peptidase family M1	5	28285	0.9504	0.644509	0.01774	0.1777	0.3465	0.9131
PF04548	11	Family	AIG1	AIG1 family	7	39716	0.9525	0.644509	0.1103	0.2197	0.2455	0.4743
PF03031	13	Family	NIF	NLI interacting factor-like phosphatase	14	79711	0.9539	0.644509	0.05276	0.1941	0.3929	2.211
PF04926	10	Domain	PAP_RNA-bind	Poly(A) polymerase predicted RNA binding domain	5	28319	0.954	0.644509	0.1122	0.2082	0.2522	0.5132
PF04928	12	Domain	PAP_central	Poly(A) polymerase central domain	5	28319	0.954	0.644509	0.1122	0.2082	0.2522	0.5132
PF03398	9	Family	Ist1	Regulator of Vps4 activity in the MVB pathway	5	29163	0.9554	0.644509	0.0833	0.1236	0.691	2.736
PF01479	20	Domain	S4	S4 domain	6	34044	0.9559	0.644509	0.05937	0.1887	0.4569	1.661
PF08879	5	Domain	WRC	WRC	12	68337	0.9574	0.644632	0.08106	0.1545	0.4967	3.362
PF13359	1	Domain	DDE_Tnp_4	DDE superfamily endonuclease	9	52248	0.9584	0.644632	0.009364	0.2806	0.252	0.5073
PF09335	6	Family	SNARE_assoc	SNARE associated Golgi protein	5	29110	0.9611	0.645157	0.004169	0.2616	0.2966	0.6387
PF13419	1	Family	HAD_2	Haloacid dehalogenase-like hydrolase	15	85547	0.9615	0.645157	0.0664	0.214	0.2489	0.5109
PF02984	14	Domain	Cyclin_C	Cyclin, C-terminal domain	23	131337	0.9652	0.645638	0.0001215	0.2286	0.4446	2.819
PF01636	18	Family	APH	Phosphotransferase enzyme family	10	57927	0.9653	0.645638	0.05716	0.1811	0.2783	0.8255
PF14008	1	Domain	Metallophos_C	Iron/zinc purple acid phosphatase-like protein C	11	63686	0.9657	0.645638	0.08644	0.2641	0.2478	0.5576
PF00096	21	Domain	zf-C2H2	Zinc finger, C2H2 type	14	79914	0.9669	0.645664	0.05574	0.2501	0.2577	0.646
PF01425	16	Family	Amidase	Amidase	10	57879	0.969	0.645795	0.1216	0.1966	0.2514	0.6692
PF00106	20	Domain	adh_short	short chain dehydrogenase	62	353728	0.9702	0.645795	0	0.1934	0.5684	10
PF02129	13	Family	Peptidase_S15	X-Pro dipeptidyl-peptidase (S15 family)	5	29014	0.9714	0.645795	0.1055	0.2709	0.2399	0.4269
PF00378	15	Family	ECH	Enoyl-CoA hydratase/isomerase family	11	62834	0.9727	0.645795	0.1057	0.2054	0.3096	1.25
PF10250	4	Family	O-FucT	GDP-fucose protein O-fucosyltransferase	24	137207	0.9729	0.645795	4.9e-06	0.2419	0.3047	1.798
PF12146	3	Family	Hydrolase_4	Putative lysophospholipase	12	69323	0.9743	0.645953	0.08412	0.2456	0.2449	0.4419
PF12656	2	Domain	G-patch_2	DExH-box splicing factor binding site	5	28948	0.9785	0.647526	0.0008327	0.2937	0.228	0.3189
PF13423	1	Family	UCH_1	Ubiquitin carboxyl-terminal hydrolase	22	126712	0.979	0.647526	0.001408	0.2144	0.271	0.8234
PF14541	1	Domain	TAXi_C	Xylanase inhibitor C-terminal	22	126598	0.9849	0.650654	0.05894	0.2013	0.2914	1.083
PF13738	1	Family	Pyr_redox_3	Pyridine nucleotide-disulphide oxidoreductase	8	46143	0.9865	0.650938	4.91e-05	0.223	0.3079	0.7561
PF02475	11	Family	Met_10	Met-10+ like-protein	9	51826	0.9921	0.653858	0.02607	0.2768	0.2433	0.4821
PF00249	26	Domain	Myb_DNA-binding	Myb-like DNA-binding domain	79	451102	0.995	0.65425	0	0.2211	0.5043	10
PF00628	24	Domain	PHD	PHD-finger	34	195087	0.996	0.65425	0	0.2134	0.2933	0.8155
PF13771	1	Domain	zf-HC5HC2H	PHD-like zinc-binding domain	7	40269	0.9974	0.65425	0.003501	0.2014	0.2572	0.4585
PF00425	13	Family	Chorismate_bind	chorismate binding enzyme	5	28772	0.9974	0.65425	0.07105	0.1894	0.2552	0.4416
PF00117	23	Domain	GATase	Glutamine amidotransferase class-I	8	45978	0.9995	0.654856	0.01408	0.2004	0.2437	0.4642
*Italicized Pfam ID shown in Figure 1
