# Supplementary material for: Evolutionary insights from de novo transcriptome assembly and SNP discovery in California white oaks
Source: BMC Genomics. 2015 Jul 28;16(1):552. doi: 10.1186/s12864-015-1761-4 (PMC4517385; doi:10.1186/s12864-015-1761-4)
Supplement: Additional file 18: — Summary statistics of d N / d S for Q. lobata–Q. douglasii hybrid versus Q. garryana for genes containing each Pfam accession. Results of Wilcoxon rank-sum tests for whether genes with each accession had higher or lower d N/d S than typical genes are also given. (XLSX 106 kb) [file 12864_2015_1761_MOESM18_ESM.xlsx]

## Sheet: Additional file 18
Pfam	Version	Type	Abbrev	Definition	N genes	W	P	Q	Min.	Median	Mean	Max.
PF08268	7	Domain	FBA_3	F-box associated domain	19	29289	9.193e-07	9.92989e-05	0.1139	0.5916	1.351	10
PF07734	8	Family	FBA_1	F-box associated	19	30628	1.686e-06	0.000148184	0.1139	0.5843	1.282	10
PF13676	1	Domain	TIR_2	TIR domain	14	17693	3.787e-06	0.000227508	0.2848	0.5479	0.6865	2.358
PF05729	7	Domain	NACHT	NACHT domain	11	14651	6.063e-05	0.00192585	0.2714	0.5404	0.7153	2.358
PF14309	1	Family	DUF4378	Domain of unknown function (DUF4378)	12	16685	3.977e-05	0.00153587	0.2829	0.5371	0.5561	0.9451
PF01582	15	Family	TIR	TIR domain	20	32269	9.153e-07	9.92989e-05	0.09771	0.5273	0.6855	2.358
PF14383	1	Domain	VARLMGL	DUF761-associated sequence motif	11	17943	0.0002928	0.00687768	0.1186	0.4913	0.5878	1.283
PF00931	17	Domain	NB-ARC	NB-ARC domain	68	114765	2.2e-16	1.18856e-13	0.0968	0.471	0.6407	2.404
PF00646	28	Domain	F-box	F-box domain	92	305936	7.046e-05	0.002116	0	0.3232	0.5101	10
PF00201	13	Family	UDPGT	UDP-glucoronosyl and UDP-glucosyl transferase	41	123805	0.0005053	0.00946167	0.05225	0.3039	0.378	1.394
PF01535	15	Family	PPR	PPR repeat	181	657717	0.0001947	0.00478126	0.01869	0.2659	0.3198	1.427
PF13812	1	Repeat	PPR_3	Pentatricopeptide repeat domain	179	658379	0.0005096	0.00946167	0.01869	0.2624	0.3171	1.427
PF00560	28	Repeat	LRR_1	Leucine Rich Repeat	162	581821	0.0001559	0.00401075	0	0.2598	0.4164	10
PF00076	17	Domain	RRM_1	RNA recognition motif. (a.k.a. RRM, RBD, or RNP domain)	123	658094	1.585e-05	0.000780915	0	0.1515	0.2005	1.844
PF13893	1	Domain	RRM_5	RNA recognition motif. (a.k.a. RRM, RBD, or RNP domain)	91	496487	5.297e-05	0.00189427	0	0.143	0.2261	3.198
PF14259	1	Domain	RRM_6	RNA recognition motif (a.k.a. RRM, RBD, or RNP domain)	112	610670	6.214e-06	0.000335498	0	0.1429	0.1841	0.8624
PF01926	18	Family	MMR_HSR1	50S ribosome-binding GTPase	45	262815	0.0001528	0.00401075	0	0.1236	0.1737	1.197
PF04434	12	Domain	SWIM	SWIM zinc finger	26	160792	0.0003946	0.00852739	0	0.1017	0.1307	0.3714
PF10551	4	Domain	MULE	MULE transposase domain	27	170726	9.807e-05	0.00278942	0	0.101	0.1243	0.3714
PF13513	1	Repeat	HEAT_EZ	HEAT-like repeat	19	129792	3.675e-05	0.00152934	0	0.09953	0.09839	0.3021
PF03101	10	Domain	FAR1	FAR1 DNA-binding domain	23	144017	0.0005111	0.00946167	0	0.09552	0.1281	0.3972
PF13632	1	Domain	Glyco_trans_2_3	Glycosyl transferase family group 2	15	100369	0.0005589	0.00974028	0.01184	0.07707	0.1103	0.4012
PF00009	22	Domain	GTP_EFTU	Elongation factor Tu GTP binding domain	23	159767	1.916e-06	0.000148184	0	0.07572	0.09198	0.2456
PF13646	1	Family	HEAT_2	HEAT repeats	17	117465	5.611e-05	0.00189427	0	0.07378	0.09519	0.274
PF04321	12	Domain	RmlD_sub_bind	RmlD substrate binding domain	17	120280	1.738e-05	0.00078337	0.01786	0.06357	0.09805	0.5157
PF02985	17	Repeat	HEAT	HEAT repeat	17	124271	2.934e-06	0.000197869	0	0.06166	0.07509	0.1961
PF02990	11	Family	EMP70	Endomembrane protein 70	7	54594	0.0004653	0.00946167	0	0.04804	0.0531	0.1132
PF00227	21	Domain	Proteasome	Proteasome subunit	10	72945	0.0003697	0.00832218	0	0.03876	0.0925	0.5529
PF00071	17	Domain	Ras	Ras family	11	77970	0.0005254	0.00946167	0	0.03406	0.09765	0.4686
PF00091	20	Domain	Tubulin	Tubulin/FtsZ family, GTPase domain	14	117793	4.691e-09	1.2669e-06	0	1e-08	0.01443	0.1617
PF03953	12	Domain	Tubulin_C	Tubulin C-terminal domain	10	86926	1.207e-07	2.17903e-05	2.557e-09	4.865e-09	5.003e-09	9.01e-09
PF00350	18	Family	Dynamin_N	Dynamin family	13	88777	0.000661	0.0111129	0	0.0627	0.1058	0.4247
PF01399	22	Family	PCI	PCI domain	13	88710	0.0006788	0.0111129	0	0.05948	0.09689	0.2303
PF01985	16	Domain	CRS1_YhbY	CRS1 / YhbY (CRM) domain	12	23224	0.0007533	0.0119698	0.07901	0.4434	0.5236	1.209
PF06814	8	Family	Lung_7-TM_R	Lung seven transmembrane receptor	5	41211	0.0008238	0.0127161	0	0.02173	0.03051	0.06956
PF12819	2	Domain	Malectin_like	Carbohydrate-binding protein of the ER	21	53687	0.0008502	0.012759	0.08017	0.3495	0.6397	5.524
PF01031	15	Family	Dynamin_M	Dynamin central region	10	70898	0.0009421	0.0134316	1e-08	0.06842	0.08669	0.2629
PF00022	14	Family	Actin	Actin	9	65062	0.0009653	0.0134316	0	0.07439	0.07831	0.1546
PF06293	9	Family	Kdo	Lipopolysaccharide kinase (Kdo/WaaP) family	12	82199	0.0009696	0.0134316	0	0.071	0.1111	0.5463
PF03144	20	Domain	GTP_EFTU_D2	Elongation factor Tu domain 2	11	76131	0.001153	0.0155729	0.02	0.08894	0.09485	0.1864
PF03810	14	Domain	IBN_N	Importin-beta N-terminal domain	10	70214	0.001271	0.016362	1e-08	0.07342	0.09158	0.3106
PF01429	14	Domain	MBD	Methyl-CpG binding domain	7	9176	0.001272	0.016362	0.3179	0.4873	0.5667	0.8992
PF00400	27	Repeat	WD40	WD domain, G-beta repeat	153	762233	0.00196	0.0246256	0	0.1723	0.2694	10
PF07714	12	Domain	Pkinase_Tyr	Protein tyrosine kinase	398	1835247	0.002057	0.0252569	0	0.1817	0.268	10
PF02212	13	Family	GED	Dynamin GTPase effector domain	9	63181	0.002251	0.0265645	1e-08	0.07678	0.08965	0.2629
PF03081	10	Family	Exo70	Exo70 exocyst complex subunit	7	51540	0.002304	0.0265645	0.01055	0.05738	0.07479	0.2221
PF00183	13	Family	HSP90	Hsp90 protein	7	51534	0.002311	0.0265645	0	0.03243	0.07513	0.2622
PF00651	26	Domain	BTB	BTB/POZ domain	21	128123	0.002446	0.0275305	0	0.1066	0.1482	0.6871
PF00125	19	Domain	Histone	Core histone H2A/H2B/H3/H4	9	62912	0.00253	0.0278948	0	0.05632	0.09584	0.3921
PF00232	13	Domain	Glyco_hydro_1	Glycosyl hydrolase family 1	15	36473	0.00259	0.0279852	0.121	0.3406	0.4775	1.109
PF10557	4	Domain	Cullin_Nedd8	Cullin protein neddylation domain	5	39158	0.002834	0.0300212	1e-08	0.03958	0.04877	0.1461
PF00132	19	Repeat	Hexapep	Bacterial transferase hexapeptide (six repeats)	8	56850	0.002931	0.0304517	0	0.0877	0.08583	0.176
PF14569	1	Domain	zf-UDP	Zinc-binding RING-finger	6	44945	0.003241	0.0330371	0.01849	0.07373	0.06973	0.09375
PF13041	1	Repeat	PPR_2	PPR repeat family	158	593334	0.003385	0.033866	0.01869	0.2591	0.3105	1.09
PF00025	16	Domain	Arf	ADP-ribosylation factor family	11	73084	0.003847	0.0377884	0	0.03406	0.2796	2.325
PF14551	1	Family	MCM_N	MCM N-terminal domain	6	42820	0.009208	0.0656979	0.01388	0.09633	0.08472	0.1398
PF00623	15	Domain	RNA_pol_Rpb1_2	RNA polymerase Rpb1, domain 2	5	38046	0.005263	0.0451328	2e-08	0.01186	0.05339	0.1428
PF04983	13	Domain	RNA_pol_Rpb1_3	RNA polymerase Rpb1, domain 3	5	38046	0.005263	0.0451328	2e-08	0.01186	0.05339	0.1428
PF04997	7	Domain	RNA_pol_Rpb1_1	RNA polymerase Rpb1, domain 1	5	38046	0.005263	0.0451328	2e-08	0.01186	0.05339	0.1428
PF01823	14	Domain	MACPF	MAC/Perforin domain	6	40640	0.02409	0.114165	0.06968	0.09372	0.1026	0.1525
PF00485	13	Domain	PRK	Phosphoribulokinase / Uridine kinase family	5	37910	0.005664	0.0456717	1e-08	0.05546	0.06109	0.1586
PF00483	18	Family	NTP_transferase	Nucleotidyl transferase	7	47314	0.01542	0.0886249	0	0.122	0.1007	0.1654
PF01734	17	Family	Patatin	Patatin-like phospholipase	6	39263	0.04179	0.160123	1e-08	0.1434	0.1038	0.1714
PF02775	16	Domain	TPP_enzyme_C	Thiamine pyrophosphate enzyme, C-terminal TPP binding domain	5	31443	0.1022	0.286083	0.08369	0.1053	0.1236	0.1739
PF00637	15	Family	Clathrin	Region in Clathrin and VPS	7	47805	0.01259	0.0809112	0.008403	0.1076	0.09765	0.1748
PF00224	16	Family	PK	Pyruvate kinase, barrel domain	7	47599	0.01372	0.0832349	0.04077	0.1183	0.101	0.1765
PF02887	11	Domain	PK_C	Pyruvate kinase, alpha/beta domain	7	47599	0.01372	0.0832349	0.04077	0.1183	0.101	0.1765
PF00679	19	Domain	EFG_C	Elongation factor G C-terminus	7	45875	0.02714	0.123088	0.03416	0.1067	0.1117	0.1864
PF01357	16	Domain	Pollen_allerg_1	Pollen allergen	5	35068	0.02327	0.112248	0.03183	0.04366	0.09046	0.1887
PF01055	21	Family	Glyco_hydro_31	Glycosyl hydrolases family 31	5	28624	0.254	0.424845	0.09073	0.1547	0.1477	0.1914
PF00888	17	Family	Cullin	Cullin family	6	43840	0.005653	0.0456717	1e-08	0.03979	0.07305	0.1944
PF13174	1	Repeat	TPR_6	Tetratricopeptide repeat	8	49944	0.04352	0.163277	0.01948	0.1255	0.1251	0.202
PF00180	15	Domain	Iso_dh	Isocitrate/isopropylmalate dehydrogenase	6	39580	0.03695	0.152385	1e-08	0.1135	0.1072	0.2156
PF01749	15	Family	IBB	Importin beta binding domain	5	34369	0.03183	0.136479	0	0.0283	0.09417	0.2206
PF00063	16	Domain	Myosin_head	Myosin head (motor domain)	7	47667	0.01334	0.0832349	1e-08	0.08129	0.09877	0.2246
PF00109	21	Domain	ketoacyl-synt	Beta-ketoacyl synthase, N-terminal domain	5	32547	0.06762	0.217429	0.03193	0.07714	0.115	0.2247
PF02786	12	Domain	CPSase_L_D2	Carbamoyl-phosphate synthase L chain, ATP binding domain	5	33536	0.04542	0.164687	1e-08	0.08489	0.102	0.2277
PF07478	8	Family	Dala_Dala_lig_C	D-ala D-ala ligase C-terminus	5	31323	0.1067	0.289675	1e-08	0.1368	0.1212	0.2277
PF02353	15	Family	CMAS	Mycolic acid cyclopropane synthetase	6	34963	0.1776	0.376068	0.07196	0.1514	0.145	0.2306
PF07646	10	Repeat	Kelch_2	Kelch motif	11	63176	0.08538	0.257693	1e-08	0.1666	0.1462	0.2322
PF13415	1	Domain	Kelch_3	Galactose oxidase, central domain	14	77833	0.09415	0.27267	1e-08	0.1708	0.1546	0.2322
PF13899	1	Domain	Thioredoxin_7	Thioredoxin-like	5	31276	0.1085	0.291474	0.05439	0.1099	0.1263	0.2343
PF13854	1	Repeat	Kelch_5	Kelch motif	9	44454	0.5418	0.617142	0.08158	0.1785	0.1854	0.2363
PF01369	15	Domain	Sec7	Sec7 domain	5	31042	0.1178	0.3058	0.02816	0.1234	0.1285	0.2388
PF00382	14	Domain	TFIIB	Transcription factor TFIIB repeat	5	28345	0.275	0.442173	1e-08	0.2	0.1504	0.2403
PF00493	18	Family	MCM	MCM2/3/5 family	8	54164	0.009242	0.0656979	1e-08	0.1027	0.09938	0.2448
PF00535	21	Family	Glycos_transf_2	Glycosyl transferase family 2	5	33043	0.05557	0.188817	0.01901	0.118	0.1098	0.2458
PF13506	1	Domain	Glyco_transf_21	Glycosyl transferase family 21	5	33043	0.05557	0.188817	0.01901	0.118	0.1098	0.2458
PF00288	21	Family	GHMP_kinases_N	GHMP kinases N terminal domain	7	38677	0.2526	0.424845	0	0.18	0.1575	0.2474
PF00505	14	Domain	HMG_box	HMG (high mobility group) box	5	35521	0.01886	0.102921	0	0.05521	0.08741	0.2532
PF00182	14	Domain	Glyco_hydro_19	Chitinase class I	5	28558	0.2589	0.427743	0.04929	0.1509	0.1511	0.2548
PF12783	2	Domain	Sec7_N	Guanine nucleotide exchange factor in Golgi transport N-terminal	6	34614	0.1962	0.396857	0.02816	0.129	0.1497	0.2555
PF00205	17	Domain	TPP_enzyme_M	Thiamine pyrophosphate enzyme, central domain	5	27098	0.3825	0.517914	0.08703	0.1682	0.1648	0.2559
PF02776	13	Domain	TPP_enzyme_N	Thiamine pyrophosphate enzyme, N-terminal TPP binding domain	5	26990	0.3929	0.526715	0.08703	0.1739	0.1659	0.2559
PF00860	15	Family	Xan_ur_permease	Permease family	6	37216	0.08757	0.259946	1e-08	0.123	0.1257	0.2587
PF03479	10	Domain	DUF296	Domain of unknown function (DUF296)	5	31680	0.0938	0.27267	0.05065	0.09123	0.1242	0.259
PF12717	2	Family	Cnd1	non-SMC mitotic condensation complex subunit 1	5	28415	0.2696	0.438713	0.02561	0.2003	0.1531	0.2621
PF13334	1	Family	DUF4094	Domain of unknown function (DUF4094)	6	36538	0.1096	0.291474	0.02919	0.1165	0.1355	0.2628
PF04433	12	Domain	SWIRM	SWIRM domain	8	43433	0.2639	0.43204	0.03112	0.1853	0.1653	0.263
PF01134	17	Family	GIDA	Glucose inhibited division protein A	7	41582	0.1155	0.301447	0.0695	0.1326	0.1414	0.2636
PF01488	15	Family	Shikimate_DH	Shikimate / quinate 5-dehydrogenase	8	51546	0.02506	0.115901	0.05741	0.1049	0.1189	0.264
PF00759	14	Domain	Glyco_hydro_9	Glycosyl hydrolase family 9	6	31621	0.4157	0.543126	0.1008	0.1607	0.1728	0.264
PF11496	3	Family	HDA2-3	Class II histone deacetylase complex subunits 2 and 3	5	28188	0.2872	0.452365	0.1189	0.1239	0.1554	0.2647
PF03330	13	Domain	DPBB_1	Rare lipoprotein A (RlpA)-like double-psi beta-barrel	6	38464	0.05641	0.18966	0.03183	0.09739	0.1196	0.2653
PF01053	15	Domain	Cys_Met_Meta_PP	Cys/Met metabolism PLP-dependent enzyme	5	27969	0.3049	0.470639	0.06229	0.1173	0.16	0.2671
PF08662	6	Family	eIF2A	Eukaryotic translation initiation factor eIF2A	6	40871	0.02187	0.108695	0	0.06061	0.09995	0.2677
PF02837	13	Domain	Glyco_hydro_2_N	Glycosyl hydrolases family 2, sugar binding domain	5	24958	0.618	0.647155	0.1139	0.1911	0.1858	0.2692
PF00433	19	Family	Pkinase_C	Protein kinase C terminal domain	6	34136	0.224	0.409937	0.02109	0.1562	0.1526	0.2706
PF00917	21	Domain	MATH	MATH domain	7	45219	0.03466	0.147443	0.02142	0.07374	0.1169	0.2707
PF02535	17	Family	Zip	ZIP Zinc transporter	5	24675	0.6534	0.664789	0.1136	0.1877	0.1869	0.2719
PF04674	7	Family	Phi_1	Phosphate-induced protein 1 conserved region	7	40822	0.1439	0.343994	0.03634	0.1351	0.1493	0.2721
PF13176	1	Repeat	TPR_7	Tetratricopeptide repeat	16	95622	0.0145	0.0851489	0.01948	0.1319	0.1392	0.2739
PF14510	1	Domain	ABC_trans_N	ABC-transporter extracellular N-terminal	5	25773	0.5213	0.604367	0.08374	0.1897	0.1807	0.2745
PF01544	13	Family	CorA	CorA-like Mg2+ transporter protein	5	27133	0.3791	0.515896	0.0661	0.1801	0.1664	0.2748
PF02374	10	Family	ArsA_ATPase	Anion-transporting ATPase	5	31809	0.08945	0.264076	0.01885	0.115	0.1221	0.2757
PF01656	18	Domain	CbiA	CobQ/CobB/MinD/ParA nucleotide binding domain	6	37263	0.08619	0.258692	0.01885	0.09786	0.1306	0.2757
PF01602	15	Family	Adaptin_N	Adaptin N terminal region	10	65604	0.008012	0.0601184	0.01955	0.08436	0.1131	0.2758
PF02225	17	Family	PA	PA domain	14	80059	0.05652	0.18966	0.01346	0.169	0.151	0.2773
PF02493	15	Repeat	MORN	MORN repeat	5	24900	0.6252	0.650805	0.04248	0.241	0.1885	0.2782
PF02485	16	Family	Branch	Core-2/I-Branching enzyme	12	75667	0.01045	0.0714642	0.02758	0.1145	0.124	0.2786
PF03959	8	Family	FSH1	Serine hydrolase (FSH1)	8	51916	0.02192	0.108695	1e-08	0.07833	0.1157	0.2866
PF00156	22	Domain	Pribosyltran	Phosphoribosyl transferase domain	9	59009	0.01206	0.0784997	0	0.08174	0.1131	0.2893
PF15413	1	Domain	PH_11	Pleckstrin homology domain	7	44380	0.04679	0.16773	0	0.1227	0.1202	0.2906
PF05057	9	Family	DUF676	Putative serine esterase (DUF676)	5	23645	0.7882	0.71282	0.1254	0.1988	0.199	0.2915
PF01467	21	Domain	CTP_transf_2	Cytidylyltransferase	5	26380	0.4547	0.563427	0.05987	0.1581	0.1743	0.2925
PF13894	1	Domain	zf-C2H2_4	C2H2-type zinc finger	6	32648	0.328	0.486378	0.05774	0.1542	0.1675	0.2958
PF00282	14	Family	Pyridoxal_deC	Pyridoxal-dependent decarboxylase conserved domain	5	27886	0.3119	0.476005	0.04454	0.1472	0.1597	0.2966
PF00806	14	Repeat	PUF	Pumilio-family RNA binding repeat	5	22704	0.9172	0.745616	0.0313	0.2513	0.2115	0.2996
PF13532	1	Domain	2OG-FeII_Oxy_2	2OG-Fe(II) oxygenase superfamily	5	21390	0.8997	0.745616	0.1254	0.2339	0.2221	0.3011
PF13768	1	Domain	VWA_3	von Willebrand factor type A domain	6	36093	0.1263	0.320619	0.08201	0.1006	0.1406	0.3023
PF04055	16	Domain	Radical_SAM	Radical SAM superfamily	6	32092	0.3739	0.515016	0.04725	0.1704	0.1721	0.3041
PF07059	7	Family	DUF1336	Protein of unknown function (DUF1336)	5	27307	0.3628	0.511761	1e-08	0.1801	0.1612	0.3046
PF04389	12	Family	Peptidase_M28	Peptidase family M28	5	21911	0.9723	0.750415	0.1033	0.2415	0.2209	0.3048
PF01546	23	Family	Peptidase_M20	Peptidase family M20/M25/M40	5	21495	0.9143	0.745616	0.08874	0.2167	0.2243	0.3048
PF00389	25	Domain	2-Hacid_dh	D-isomer specific 2-hydroxyacid dehydrogenase, catalytic domain	8	49718	0.04688	0.16773	1e-08	0.1057	0.1299	0.3078
PF02826	14	Domain	2-Hacid_dh_C	D-isomer specific 2-hydroxyacid dehydrogenase, NAD binding domain	11	62715	0.09574	0.27473	1e-08	0.1285	0.1534	0.3078
PF00587	20	Domain	tRNA-synt_2b	tRNA synthetase class II core domain (G, H, P, S and T)	8	45841	0.1469	0.3445	0.07923	0.1341	0.1522	0.308
PF03129	15	Domain	HGTP_anticodon	Anticodon binding domain	5	27150	0.3775	0.515016	0.08265	0.1654	0.1672	0.308
PF08392	7	Family	FAE1_CUT1_RppA	FAE1/Type III polyketide synthase-like protein	9	55455	0.04073	0.158306	1e-08	0.1155	0.1302	0.3083
PF02797	10	Domain	Chal_sti_synt_C	Chalcone and stilbene synthases, C-terminal domain	10	60792	0.03982	0.157029	1e-08	0.1394	0.1335	0.3083
PF08541	5	Domain	ACP_syn_III_C	3-Oxoacyl-[acyl-carrier-protein (ACP)] synthase III C terminal	10	60792	0.03982	0.157029	1e-08	0.1394	0.1335	0.3083
PF00195	14	Domain	Chal_sti_synt_N	Chalcone and stilbene synthases, N-terminal domain	7	39764	0.1919	0.392708	1e-08	0.1664	0.1519	0.3083
PF00365	15	Domain	PFK	Phosphofructokinase	5	25862	0.5112	0.597198	0.01861	0.224	0.1813	0.3089
PF03000	9	Family	NPH3	NPH3 family	10	61548	0.03162	0.136479	0.04745	0.09684	0.134	0.31
PF00689	16	Family	Cation_ATPase_C	Cation transporting ATPase, C-terminus	10	44962	0.9244	0.745616	0.1206	0.1934	0.2095	0.3145
PF14703	1	Domain	DUF4463	Domain of unknown function (DUF4463)	6	34826	0.1847	0.382097	0.03925	0.1191	0.1528	0.3148
PF02714	10	Family	DUF221	Domain of unknown function DUF221	8	45291	0.1693	0.371398	0.03925	0.1119	0.1612	0.3148
PF13967	1	Family	RSN1_TM	Late exocytosis, associated with Golgi transport	6	29537	0.6307	0.651171	0.04947	0.2143	0.1966	0.3148
PF00696	23	Family	AA_kinase	Amino acid kinase family	10	51639	0.3566	0.506987	0	0.19	0.1816	0.3161
PF04765	8	Family	DUF616	Protein of unknown function (DUF616)	6	28638	0.7361	0.694035	0.06019	0.1923	0.1978	0.3179
PF00891	13	Family	Methyltransf_2	O-methyltransferase	5	18632	0.5426	0.617142	0.1469	0.282	0.2544	0.3215
PF00464	14	Domain	SHMT	Serine hydroxymethyltransferase	6	41053	0.02025	0.107999	0.02718	0.07115	0.1042	0.322
PF03547	13	Family	Mem_trans	Membrane transport protein	5	27548	0.341	0.497911	0.02932	0.1405	0.1651	0.3228
PF00582	21	Domain	Usp	Universal stress protein family	8	44303	0.2159	0.407255	0	0.1723	0.1616	0.3249
PF01078	16	Family	Mg_chelatase	Magnesium chelatase, subunit ChlI	8	54545	0.007914	0.0601184	0	0.08283	0.1014	0.3296
PF13519	1	Domain	VWA_2	von Willebrand factor type A domain	10	60082	0.04911	0.173411	0.05025	0.1006	0.1428	0.3296
PF00092	23	Domain	VWA	von Willebrand factor type A domain	8	45704	0.1523	0.348648	0.08201	0.1006	0.1576	0.3296
PF00307	26	Domain	CH	Calponin homology (CH) domain	8	41474	0.3976	0.531585	0.1048	0.161	0.1782	0.3299
PF13091	1	Domain	PLDc_2	PLD-like domain	5	24971	0.6164	0.647155	0.0513	0.1877	0.1892	0.3312
PF00614	17	Family	PLDc	Phospholipase D Active site motif	5	24071	0.7314	0.692019	0.09185	0.1877	0.1973	0.3312
PF00690	21	Domain	Cation_ATPase_N	Cation transporter/ATPase, N-terminus	15	77669	0.2483	0.424845	0	0.1689	0.1781	0.333
PF10373	4	Domain	EST1_DNA_bind	Est1 DNA/RNA binding domain	5	22364	0.9646	0.750329	0.1049	0.185	0.2174	0.3359
PF00557	19	Domain	Peptidase_M24	Metallopeptidase family M24	9	49191	0.2192	0.407967	0.09337	0.1512	0.1653	0.3384
PF08370	6	Family	PDR_assoc	Plant PDR ABC transporter associated	7	34954	0.5532	0.619448	0.08374	0.1897	0.1927	0.3419
PF00544	14	Domain	Pec_lyase_C	Pectate lyase	6	36993	0.09438	0.27267	0.02882	0.1024	0.1367	0.3458
PF00254	23	Domain	FKBP_C	FKBP-type peptidyl-prolyl cis-trans isomerase	11	51526	0.7305	0.692019	0.03513	0.1933	0.207	0.3466
PF00454	22	Family	PI3_PI4_kinase	Phosphatidylinositol 3- and 4-kinase	11	50950	0.7822	0.71282	0.07595	0.2113	0.2044	0.3474
PF05542	6	Family	DUF760	Protein of unknown function (DUF760)	6	28229	0.7859	0.71282	0.1389	0.1829	0.2023	0.3481
PF03999	7	Family	MAP65_ASE1	Microtubule associated protein (MAP65/ASE1 family)	6	33329	0.277	0.442754	0.03342	0.1415	0.1685	0.3487
PF03822	9	Domain	NAF	NAF domain	10	53879	0.2304	0.411547	0.02731	0.1953	0.1717	0.3527
PF02902	14	Domain	Peptidase_C48	Ulp1 protease family, C-terminal catalytic domain	5	23304	0.8345	0.725995	0.09896	0.2188	0.2115	0.353
PF12624	2	Family	Chorein_N	N-terminal region of Chorein, a TM vesicle-mediated sorter	5	16385	0.3161	0.477024	0.2178	0.2732	0.281	0.3554
PF10409	4	Family	PTEN_C2	C2 domain of PTEN tumour-suppressor protein	5	25788	0.5196	0.603692	0.0471	0.1835	0.1872	0.3562
PF01424	17	Domain	R3H	R3H domain	5	20404	0.7652	0.707319	0.1345	0.2343	0.2431	0.3617
PF01593	19	Domain	Amino_oxidase	Flavin containing amine oxidoreductase	20	118005	0.009218	0.0656979	0.03112	0.1235	0.1455	0.3625
PF01266	19	Domain	DAO	FAD dependent oxidoreductase	16	84216	0.1844	0.382097	0.0695	0.1491	0.1797	0.3625
PF01946	12	Family	Thi4	Thi4 family	12	59389	0.4716	0.579055	0.03112	0.1829	0.1958	0.3625
PF07765	7	Family	KIP1	KIP1-like protein	7	29654	0.8483	0.730939	0.1097	0.2153	0.2298	0.367
PF13191	1	Domain	AAA_16	AAA ATPase domain	5	26381	0.4546	0.563427	0.05811	0.1189	0.1842	0.3675
PF00397	21	Domain	WW	WW domain	9	46248	0.3985	0.531585	0.04958	0.1847	0.1875	0.3679
PF02129	13	Family	Peptidase_S15	X-Pro dipeptidyl-peptidase (S15 family)	5	23543	0.8019	0.71282	0.1028	0.1544	0.2088	0.368
PF09011	5	Domain	HMG_box_2	HMG-box domain	6	37675	0.07479	0.234777	0	0.06766	0.1342	0.3682
PF00872	13	Family	Transposase_mut	Transposase, Mutator family	6	31151	0.46	0.56869	0.05411	0.1686	0.1837	0.3714
PF00999	16	Family	Na_H_Exchanger	Sodium/hydrogen exchanger family	11	59307	0.2065	0.405683	0	0.1665	0.1702	0.3724
PF12906	2	Domain	RINGv	RING-variant domain	7	32585	0.8085	0.71282	0.05857	0.1887	0.2133	0.3748
PF00488	16	Domain	MutS_V	MutS domain V	7	30696	0.9704	0.750329	0.07661	0.2911	0.2341	0.3822
PF00782	15	Domain	DSPc	Dual specificity phosphatase, catalytic domain	6	34991	0.1762	0.376068	0.04364	0.1377	0.1556	0.3837
PF01603	15	Family	B56	Protein phosphatase 2A regulatory B subunit (B56 family)	5	30399	0.1467	0.3445	0	0.1491	0.1388	0.3841
PF00122	15	Family	E1-E2_ATPase	E1-E2 ATPase	26	138398	0.06846	0.217429	0	0.1673	0.1731	0.3846
PF00717	18	Domain	Peptidase_S24	Peptidase S24-like	6	30671	0.5079	0.597198	0	0.195	0.1881	0.3846
PF13246	1	Family	Hydrolase_like2	Putative hydrolase of sodium-potassium ATPase alpha subunit	18	87017	0.4863	0.590396	0.02273	0.189	0.198	0.3846
PF02309	11	Family	AUX_IAA	AUX/IAA family	22	111700	0.2224	0.408683	0.02052	0.1749	0.1855	0.3847
PF03222	8	Family	Trp_Tyr_perm	Tryptophan/tyrosine permease family	6	34589	0.1976	0.396857	0	0.1395	0.1551	0.3852
PF02779	19	Domain	Transket_pyr	Transketolase, pyrimidine binding domain	6	34251	0.2171	0.407255	0.03597	0.1372	0.1618	0.3865
PF02780	15	Domain	Transketolase_C	Transketolase, C-terminal domain	5	27690	0.3286	0.486378	0.03597	0.1618	0.1716	0.3865
PF02140	13	Family	Gal_Lectin	Galactose binding lectin domain	7	33023	0.7587	0.707319	0.05553	0.1911	0.2081	0.3876
PF02178	14	Motif	AT_hook	AT hook motif	7	39362	0.213	0.407255	0.0327	0.1597	0.1646	0.3907
PF03399	11	Family	SAC3_GANP	SAC3/GANP/Nin1/mts3/eIF-3 p25 family	5	26515	0.4405	0.554738	0	0.2304	0.1837	0.3909
PF13594	1	Domain	Amidohydro_5	Amidohydrolase	5	15578	0.2527	0.424845	0.1808	0.3107	0.2952	0.3913
PF01979	15	Domain	Amidohydro_1	Amidohydrolase family	6	17924	0.169	0.371398	0.1808	0.3206	0.3038	0.3913
PF00190	17	Domain	Cupin_1	Cupin	5	24238	0.7095	0.688196	0.137	0.168	0.2021	0.3921
PF07883	6	Domain	Cupin_2	Cupin domain	5	20654	0.7988	0.71282	0.1384	0.1747	0.2428	0.3921
PF07650	12	Domain	KH_2	KH domain	5	26753	0.4162	0.543126	0.09348	0.1359	0.1805	0.3924
PF01412	13	Domain	ArfGap	Putative GTPase activating protein for Arf	8	47096	0.1043	0.288967	0	0.1126	0.1528	0.3925
PF01565	18	Domain	FAD_binding_4	FAD binding domain	7	29906	0.8776	0.738517	0.1128	0.2022	0.229	0.3928
PF10358	4	Family	NT-C2	N-terminal C2 in EEIG1 and EHBP1 proteins	5	19066	0.5941	0.643218	0.1384	0.2816	0.2593	0.393
PF05553	6	Family	DUF761	Cotton fibre expressed protein	5	14870	0.2049	0.404994	0.2379	0.2677	0.3049	0.3941
PF00675	15	Family	Peptidase_M16	Insulinase (Peptidase family M16)	8	45881	0.1454	0.3445	0	0.1462	0.1568	0.3967
PF05193	16	Domain	Peptidase_M16_C	Peptidase M16 inactive domain	8	45881	0.1454	0.3445	0	0.1462	0.1568	0.3967
PF14288	1	Family	FKS1_dom1	1,3-beta-glucan synthase subunit FKS1, domain-1	8	37228	0.7964	0.71282	0.07015	0.2075	0.2089	0.3979
PF01553	16	Family	Acyltransferase	Acyltransferase	9	40725	0.9019	0.745616	0	0.2625	0.2277	0.3987
PF13912	1	Domain	zf-C2H2_6	C2H2-type zinc finger	5	20602	0.7918	0.71282	0.05055	0.273	0.2444	0.3994
PF03634	8	Family	TCP	TCP family transcription factor	9	41589	0.8134	0.715706	0.03363	0.1751	0.2182	0.4007
PF07732	10	Domain	Cu-oxidase_3	Multicopper oxidase	17	92188	0.1038	0.288967	0.04054	0.1741	0.168	0.4014
PF00394	17	Domain	Cu-oxidase	Multicopper oxidase	18	94781	0.1576	0.357749	0.04054	0.1842	0.1764	0.4014
PF07731	9	Domain	Cu-oxidase_2	Multicopper oxidase	17	86901	0.261	0.429898	0.05144	0.1943	0.1837	0.4014
PF00650	15	Domain	CRAL_TRIO	CRAL/TRIO domain	13	67289	0.2843	0.452365	0.02994	0.1831	0.1857	0.4044
PF03765	10	Domain	CRAL_TRIO_N	CRAL/TRIO, N-terminal domain	12	59207	0.4843	0.590396	0.02994	0.1856	0.1975	0.4044
PF13716	1	Domain	CRAL_TRIO_2	Divergent CRAL/TRIO domain	10	47232	0.7069	0.688196	0.02994	0.1886	0.2087	0.4044
PF14559	1	Domain	TPR_19	Tetratricopeptide repeat	16	87375	0.1017	0.286083	0.01948	0.1518	0.1667	0.405
PF02705	11	Family	K_trans	K+ potassium transporter	8	50477	0.0364	0.151272	0.03126	0.0979	0.1331	0.4056
PF00248	16	Domain	Aldo_ket_red	Aldo/keto reductase family	14	68393	0.493	0.593679	0.02686	0.1727	0.1978	0.4097
PF02201	13	Domain	SWIB	SWIB/MDM2 domain	7	27741	0.6352	0.651171	0.02708	0.2323	0.2511	0.4117
PF01966	17	Family	HD	HD domain	7	45941	0.02647	0.121191	0.03605	0.08789	0.124	0.4119
PF06650	7	Family	DUF1162	Protein of unknown function (DUF1162)	5	19767	0.6817	0.679506	0.08016	0.2323	0.2562	0.4121
PF13450	1	Domain	NAD_binding_8	NAD(P)-binding Rossmann-like domain	22	120363	0.05189	0.179704	0.03112	0.1549	0.1689	0.4144
PF07227	6	Family	DUF1423	Protein of unknown function (DUF1423)	5	27482	0.3469	0.499379	0.06384	0.1271	0.1772	0.4163
PF00933	16	Family	Glyco_hydro_3	Glycosyl hydrolase family 3 N terminal domain	10	44918	0.9287	0.745616	0.0578	0.2223	0.2272	0.418
PF01915	17	Domain	Glyco_hydro_3_C	Glycosyl hydrolase family 3 C-terminal domain	10	44918	0.9287	0.745616	0.0578	0.2223	0.2272	0.418
PF14310	1	Family	Fn3-like	Fibronectin type III-like domain	5	20356	0.7588	0.707319	0.1087	0.2569	0.254	0.418
PF09334	6	Family	tRNA-synt_1g	tRNA synthetases class I (M)	8	36573	0.8671	0.733361	0.06272	0.2232	0.2246	0.4217
PF00133	17	Family	tRNA-synt_1	tRNA synthetases class I (I, L, M and V)	9	39493	0.9702	0.750329	0.06272	0.2317	0.2329	0.4217
PF08264	8	Domain	Anticodon_1	Anticodon-binding domain of tRNA	6	25702	0.8949	0.744953	0.06875	0.2407	0.2356	0.4217
PF01494	14	Family	FAD_binding_3	FAD binding domain	13	57524	0.9922	0.761422	0.0695	0.2013	0.2274	0.4242
PF00447	12	Family	HSF_DNA-bind	HSF-type DNA-binding	6	23359	0.6124	0.647155	0.1209	0.2778	0.2569	0.4256
PF13489	1	Domain	Methyltransf_23	Methyltransferase domain	18	85150	0.6005	0.643955	0.07196	0.1918	0.2098	0.4263
PF08242	7	Domain	Methyltransf_12	Methyltransferase domain	15	69733	0.725	0.692019	0.07196	0.1903	0.2161	0.4263
PF03893	11	Domain	Lipase3_N	Lipase 3 N-terminal region	5	25448	0.5589	0.621294	0	0.1741	0.1917	0.4268
PF00487	19	Domain	FA_desaturase	Fatty acid desaturase	6	24967	0.8029	0.71282	0.1322	0.1977	0.2427	0.4282
PF13535	1	Domain	ATP-grasp_4	ATP-grasp domain	6	35179	0.1668	0.371398	0	0.1109	0.1565	0.4289
PF12738	2	Family	PTCB-BRCT	twin BRCT domain	6	22299	0.499	0.596432	0.1482	0.2547	0.2618	0.4295
PF04810	10	Domain	zf-Sec23_Sec24	Sec23/Sec24 zinc finger	8	52087	0.02059	0.107999	0.02569	0.07879	0.1263	0.4296
PF04811	10	Domain	Sec23_trunk	Sec23/Sec24 trunk domain	8	52087	0.02059	0.107999	0.02569	0.07879	0.1263	0.4296
PF04815	10	Domain	Sec23_helical	Sec23/Sec24 helical domain	8	52087	0.02059	0.107999	0.02569	0.07879	0.1263	0.4296
PF00626	17	Domain	Gelsolin	Gelsolin repeat	8	51541	0.0251	0.115901	0.02569	0.09243	0.1289	0.4296
PF08033	7	Domain	Sec23_BS	Sec23/Sec24 beta-sandwich domain	7	44120	0.05121	0.178947	0.02569	0.08407	0.1373	0.4296
PF02854	14	Family	MIF4G	MIF4G domain	5	18846	0.5677	0.62849	0.04714	0.2954	0.2693	0.4304
PF00722	16	Domain	Glyco_hydro_16	Glycosyl hydrolases family 16	6	28854	0.7102	0.688196	0.06528	0.2096	0.2083	0.4317
PF08544	8	Family	GHMP_kinases_C	GHMP kinases C terminal	6	26194	0.9574	0.747926	0.0584	0.2283	0.2291	0.4321
PF03859	11	Domain	CG-1	CG-1 domain	5	16301	0.3091	0.473374	0.1322	0.3172	0.2959	0.437
PF00179	21	Domain	UQ_con	Ubiquitin-conjugating enzyme	9	50095	0.1781	0.376068	0.04643	0.1167	0.1711	0.4378
PF01751	17	Family	Toprim	Toprim domain	7	31539	0.9302	0.745616	0.07394	0.1481	0.2364	0.4403
PF00795	17	Family	CN_hydrolase	Carbon-nitrogen hydrolase	5	27234	0.3696	0.511996	0.09448	0.1247	0.1831	0.4407
PF03033	15	Family	Glyco_transf_28	Glycosyltransferase family 28 N-terminal domain	5	15207	0.2268	0.411547	0.1145	0.3284	0.3186	0.4411
PF07717	11	Domain	OB_NTP_bind	Oligonucleotide/oligosaccharide-binding (OB)-fold	10	56808	0.1183	0.3058	0.01526	0.1424	0.1612	0.4435
PF00571	23	Domain	CBS	CBS domain	17	72386	0.7986	0.71282	0.05455	0.1987	0.2359	0.444
PF01728	14	Family	FtsJ	FtsJ-like methyltransferase	5	17391	0.4087	0.538542	0.071	0.3603	0.2962	0.4456
PF01189	12	Family	Nol1_Nop2_Fmu	NOL1/NOP2/sun family	5	16607	0.3353	0.492396	0.1119	0.3603	0.3038	0.4456
PF13692	1	Domain	Glyco_trans_1_4	Glycosyl transferases group 1	12	56239	0.7161	0.692019	0.0319	0.1718	0.2314	0.4538
PF01095	14	Family	Pectinesterase	Pectinesterase	11	49260	0.9388	0.7461	0.03091	0.2243	0.2359	0.4558
PF01529	15	Family	zf-DHHC	DHHC palmitoyltransferase	12	60990	0.3676	0.51185	0	0.1911	0.1958	0.4565
PF00578	16	Domain	AhpC-TSA	AhpC/TSA family	7	29148	0.7901	0.71282	0.08838	0.2278	0.2405	0.4565
PF00849	17	Family	PseudoU_synth_2	RNA pseudouridylate synthase	7	33475	0.7083	0.688196	0.06807	0.1854	0.2095	0.4572
PF07992	9	Domain	Pyr_redox_2	Pyridine nucleotide-disulphide oxidoreductase	17	90049	0.1547	0.352648	0.05648	0.1461	0.181	0.4579
PF00070	22	Domain	Pyr_redox	Pyridine nucleotide-disulphide oxidoreductase	12	60332	0.4085	0.538542	0.05648	0.1468	0.1974	0.4579
PF00096	21	Domain	zf-C2H2	Zinc finger, C2H2 type	9	37495	0.7655	0.707319	0.05774	0.2445	0.2468	0.458
PF04146	10	Domain	YTH	YT521-B-like domain	7	35219	0.5272	0.608595	0.0808	0.1518	0.2052	0.4625
PF07887	6	Family	Calmodulin_bind	Calmodulin binding protein-like	5	16385	0.3161	0.477024	0.1459	0.2913	0.2963	0.4635
PF00355	21	Domain	Rieske	Rieske [2Fe-2S] domain	6	28877	0.7075	0.688196	0.05424	0.2036	0.2242	0.4656
PF08238	7	Repeat	Sel1	Sel1 repeat	5	29456	0.1984	0.396988	0.08103	0.1029	0.1679	0.4673
PF08699	5	Domain	DUF1785	Domain of unknown function (DUF1785)	6	36084	0.1267	0.320619	0.01002	0.1022	0.156	0.4684
PF02171	12	Family	Piwi	Piwi domain	7	40051	0.1778	0.376068	0.01002	0.1033	0.167	0.4684
PF13589	1	Domain	HATPase_c_3	Histidine kinase-, DNA gyrase B-, and HSP90-like ATPase	9	50369	0.1669	0.371398	0.02352	0.1214	0.1764	0.4685
PF08477	8	Family	Miro	Miro-like protein	14	89149	0.004254	0.0403201	0	0.04882	0.1332	0.4686
PF04548	11	Family	AIG1	AIG1 family	6	26159	0.9529	0.7461	0.1073	0.1917	0.2359	0.4686
PF12215	3	Family	GBA2_N	beta-Glucocerebrosidase 2 N terminal	5	27270	0.3663	0.51185	0.05059	0.09599	0.1883	0.4695
PF00676	15	Family	E1_dh	Dehydrogenase E1 component	5	28574	0.2577	0.427067	0.05406	0.1126	0.1752	0.4712
PF00627	26	Domain	UBA	UBA/TS-N domain	10	45144	0.9065	0.745616	0.1059	0.1607	0.2357	0.4719
PF00787	19	Domain	PX	PX domain	8	37533	0.764	0.707319	0	0.2246	0.2212	0.4728
PF13579	1	Domain	Glyco_trans_4_4	Glycosyl transferase 4-like domain	6	34262	0.2164	0.407255	0.0319	0.1313	0.1719	0.4755
PF00534	15	Family	Glycos_transf_1	Glycosyl transferases group 1	22	107032	0.4065	0.538542	0	0.1776	0.2135	0.4755
PF01138	16	Domain	RNase_PH	3' exoribonuclease family, domain 1	7	31235	0.9661	0.750329	0.05267	0.2056	0.2313	0.4765
PF03725	10	Domain	RNase_PH_C	3' exoribonuclease family, domain 2	7	31235	0.9661	0.750329	0.05267	0.2056	0.2313	0.4765
PF00575	18	Domain	S1	S1 RNA binding domain	7	23287	0.2569	0.427051	0.08243	0.3744	0.3142	0.4765
PF01805	15	Family	Surp	Surp module	6	22409	0.5102	0.597198	0.04002	0.3616	0.2972	0.4775
PF13499	1	Domain	EF-hand_7	EF-hand domain pair	25	131525	0.09611	0.27473	0	0.152	0.1907	0.4779
PF04783	7	Family	DUF630	Protein of unknown function (DUF630)	9	30477	0.2246	0.409937	0.1623	0.2585	0.2834	0.479
PF04782	7	Family	DUF632	Protein of unknown function (DUF632)	11	37071	0.173	0.376068	0.1623	0.2585	0.2849	0.479
PF01388	16	Domain	ARID	ARID/BRIGHT DNA binding domain	6	28849	0.7108	0.688196	0.06405	0.1553	0.2265	0.4823
PF11789	3	Domain	zf-Nse	Zinc-finger of the MIZ type in Nse subunit	7	39058	0.23	0.411547	0.0353	0.1002	0.1796	0.4829
PF00060	21	Family	Lig_chan	Ligand-gated ion channel	5	15300	0.2331	0.411547	0.1831	0.3152	0.3148	0.4832
PF00497	15	Domain	SBP_bac_3	Bacterial extracellular solute-binding proteins, family 3	5	15300	0.2331	0.411547	0.1831	0.3152	0.3148	0.4832
PF01094	23	Family	ANF_receptor	Receptor family ligand binding region	5	15300	0.2331	0.411547	0.1831	0.3152	0.3148	0.4832
PF13458	1	Family	Peripla_BP_6	Periplasmic binding protein	5	15300	0.2331	0.411547	0.1831	0.3152	0.3148	0.4832
PF14570	1	Domain	zf-RING_4	RING/Ubox like zinc-binding domain	5	22623	0.9285	0.745616	0.05839	0.2088	0.2309	0.4838
PF13202	1	Domain	EF-hand_5	EF hand	26	141507	0.0393	0.157029	0	0.1556	0.1753	0.4851
PF13833	1	Domain	EF-hand_8	EF-hand domain pair	25	136454	0.04032	0.157849	0	0.1444	0.1815	0.4851
PF00036	27	Domain	EF-hand_1	EF hand	17	89520	0.1698	0.371398	0	0.1444	0.1936	0.4851
PF02181	18	Family	FH2	Formin Homology 2 Domain	7	33389	0.7178	0.692019	0.0532	0.1819	0.2198	0.4855
PF02364	10	Family	Glucan_synthase	1,3-beta-glucan synthase component	10	41472	0.736	0.694035	0.07015	0.2275	0.2455	0.4858
PF08711	6	Domain	Med26	TFIIS helical bundle-like domain	5	23089	0.864	0.733361	0.075	0.1457	0.2404	0.4863
PF13839	1	Family	PC-Esterase	GDSL/SGNH-like Acyl-Esterase family found in Pmr5 and Cas1p	19	84740	0.9388	0.7461	0	0.2001	0.2303	0.4881
PF14416	1	Domain	PMR5N	PMR5 N terminal Domain	15	66907	0.9475	0.7461	0	0.2001	0.2323	0.4881
PF01501	15	Family	Glyco_transf_8	Glycosyl transferase family 8	21	122238	0.01152	0.0768363	0	0.08346	0.161	0.4891
PF01936	13	Domain	NYN	NYN domain	5	19985	0.7099	0.688196	0	0.3523	0.2799	0.4895
PF02375	12	Family	JmjN	jmjN domain	7	26777	0.5371	0.61347	0.06405	0.3886	0.2909	0.4915
PF05965	9	Family	FYRC	F/Y rich C-terminus	5	16719	0.3452	0.499379	0.1382	0.3428	0.3201	0.4915
PF00293	23	Domain	NUDIX	NUDIX domain	11	39985	0.3085	0.473374	0.0386	0.3474	0.2946	0.4925
PF05770	6	Family	Ins134_P3_kin	Inositol 1, 3, 4-trisphosphate 5/6-kinase	5	22290	0.9749	0.751348	0.07212	0.1944	0.2401	0.4933
PF00899	16	Family	ThiF	ThiF family	8	40963	0.4382	0.554426	0.04069	0.1989	0.1967	0.4937
PF00581	15	Domain	Rhodanese	Rhodanese-like domain	7	26986	0.5577	0.621238	0.1703	0.2371	0.2566	0.4937
PF08879	5	Domain	WRC	WRC	9	37592	0.7752	0.71282	0.1374	0.1796	0.2512	0.4948
PF00415	13	Repeat	RCC1	Regulator of chromosome condensation (RCC1) repeat	16	65812	0.6346	0.651171	0	0.3011	0.2554	0.4948
PF13540	1	Repeat	RCC1_2	Regulator of chromosome condensation (RCC1) repeat	16	65812	0.6346	0.651171	0	0.3011	0.2554	0.4948
PF08880	6	Domain	QLQ	QLQ	5	19023	0.5889	0.639411	0.1422	0.2094	0.2797	0.4948
PF03168	8	Family	LEA_2	Late embryogenesis abundant protein	9	32611	0.3494	0.499379	0.0356	0.292	0.2925	0.4952
PF01363	16	Domain	FYVE	FYVE zinc finger	10	46370	0.7877	0.71282	0	0.2036	0.227	0.4983
PF00753	22	Domain	Lactamase_B	Metallo-beta-lactamase superfamily	9	46502	0.3802	0.516093	0.02286	0.2192	0.203	0.4988
PF12706	2	Domain	Lactamase_B_2	Beta-lactamase superfamily domain	8	37177	0.8018	0.71282	0.02286	0.24	0.2252	0.4988
PF01434	13	Family	Peptidase_M41	Peptidase family M41	10	56517	0.127	0.320619	0.03264	0.1325	0.1706	0.4999
PF12708	2	Family	Pectate_lyase_3	Pectate lyase superfamily protein	7	36734	0.3917	0.526413	0	0.1801	0.1896	0.5058
PF00295	12	Domain	Glyco_hydro_28	Glycosyl hydrolases family 28	8	39667	0.5514	0.61944	0	0.1835	0.2032	0.5058
PF05003	7	Family	DUF668	Protein of unknown function (DUF668)	5	19105	0.5988	0.643955	0.07405	0.236	0.2877	0.5076
PF11961	3	Family	DUF3475	Domain of unknown function (DUF3475)	5	19105	0.5988	0.643955	0.07405	0.236	0.2877	0.5076
PF04535	7	Domain	DUF588	Domain of unknown function (DUF588)	7	44651	0.04253	0.161699	0	0.1062	0.139	0.5079
PF08534	5	Domain	Redoxin	Redoxin	8	33964	0.8464	0.730553	0.05439	0.232	0.2533	0.5089
PF12861	2	Family	zf-Apc11	Anaphase-promoting complex subunit 11 RING-H2 finger	17	82012	0.5096	0.597198	0	0.2031	0.215	0.5094
PF00173	23	Domain	Cyt-b5	Cytochrome b5-like Heme/Steroid binding domain	5	18193	0.4928	0.593679	0.04598	0.3818	0.3065	0.511
PF02362	16	Family	B3	B3 DNA binding domain	25	138258	0.02839	0.126759	0	0.1485	0.1693	0.5115
PF06507	8	Family	Auxin_resp	Auxin response factor	14	66722	0.6096	0.645764	0.02052	0.183	0.2114	0.5115
PF13738	1	Family	Pyr_redox_3	Pyridine nucleotide-disulphide oxidoreductase	6	34461	0.2048	0.404994	0.05648	0.1299	0.1751	0.5132
PF05185	11	Family	PRMT5	PRMT5 arginine-N-methyltransferase	5	27259	0.3673	0.51185	0.04739	0.1275	0.1938	0.5155
PF13649	1	Domain	Methyltransf_25	Methyltransferase domain	15	70361	0.6779	0.677766	0.07196	0.1903	0.2188	0.5155
PF02475	11	Family	Met_10	Met-10+ like-protein	8	28074	0.3128	0.476033	0.04739	0.277	0.2971	0.5155
PF02719	10	Family	Polysacc_synt_2	Polysaccharide biosynthesis protein	21	125883	0.004535	0.0415264	0.01934	0.08014	0.1554	0.5157
PF07993	7	Family	NAD_binding_4	Male sterility protein	24	139363	0.007419	0.0572593	0.01934	0.1196	0.1626	0.5157
PF01073	14	Family	3Beta_HSD	3-beta hydroxysteroid dehydrogenase/isomerase family	37	198222	0.02321	0.112248	0	0.1609	0.182	0.5157
PF00145	12	Domain	DNA_methylase	C-5 cytosine-specific DNA methylase	6	26141	0.9506	0.7461	0.01466	0.2604	0.2451	0.5196
PF14667	1	Family	Polysacc_synt_C	Polysaccharide biosynthesis C-terminal domain	7	43929	0.05468	0.18816	0.06321	0.07912	0.1489	0.5216
PF07687	9	Domain	M20_dimer	Peptidase dimerisation domain	5	15558	0.2513	0.424845	0.2072	0.3043	0.3111	0.5223
PF00583	19	Family	Acetyltransf_1	Acetyltransferase (GNAT) family	5	16020	0.2863	0.452365	0.1169	0.3109	0.336	0.5265
PF13832	1	Domain	zf-HC5HC2H_2	PHD-zinc-finger like domain	6	28292	0.7781	0.71282	0.03774	0.1697	0.2449	0.5272
PF03141	11	Family	Methyltransf_29	Putative S-adenosyl-L-methionine-dependent methyltransferase	18	85934	0.5511	0.61944	0.04528	0.1962	0.2054	0.5274
PF08241	7	Domain	Methyltransf_11	Methyltransferase domain	45	211029	0.4491	0.560343	0	0.1963	0.2158	0.5274
PF00141	18	Family	peroxidase	Peroxidase	19	78098	0.6029	0.643955	0.06233	0.2559	0.2518	0.5281
PF00332	13	Domain	Glyco_hydro_17	Glycosyl hydrolases family 17	20	117014	0.01184	0.0780076	0	0.1535	0.1511	0.5301
PF07983	8	Domain	X8	X8 domain	16	83431	0.2111	0.407255	0	0.1726	0.1923	0.5301
PF04438	11	Domain	zf-HIT	HIT zinc finger	6	32660	0.3271	0.486378	0	0.1316	0.1975	0.5311
PF13242	1	Domain	Hydrolase_like	HAD-hyrolase-like	13	46900	0.2524	0.424845	0.1018	0.2433	0.2826	0.5332
PF06886	6	Family	TPX2	Targeting protein for Xklp2 (TPX2)	5	18661	0.5459	0.61944	0.07515	0.2724	0.3052	0.5344
PF01398	16	Family	JAB	JAB1/Mov34/MPN/PAD-1 ubiquitin protease	7	48171	0.01079	0.0728669	0	0.02644	0.1166	0.5346
PF01373	12	Domain	Glyco_hydro_14	Glycosyl hydrolase family 14	5	23187	0.8505	0.730974	0.0254	0.2043	0.246	0.5361
PF02170	17	Family	PAZ	PAZ domain	10	46468	0.7784	0.71282	0.01002	0.198	0.2402	0.5378
PF08323	6	Domain	Glyco_transf_5	Starch synthase catalytic domain	8	21925	0.06279	0.206845	0.1252	0.4087	0.3584	0.539
PF00432	16	Repeat	Prenyltrans	Prenyltransferase and squalene oxidase repeat	5	17488	0.4184	0.543372	0.04832	0.4953	0.348	0.5397
PF13249	1	Domain	Prenyltrans_2	Prenyltransferase-like	5	17488	0.4184	0.543372	0.04832	0.4953	0.348	0.5397
PF05911	6	Family	DUF869	Plant protein of unknown function (DUF869)	5	16664	0.3403	0.497911	0.2032	0.2534	0.2992	0.5401
PF01504	13	Family	PIP5K	Phosphatidylinositol-4-phosphate 5-Kinase	7	21561	0.1648	0.371398	0.2263	0.2503	0.3102	0.5402
PF07859	8	Domain	Abhydrolase_3	alpha/beta hydrolase fold	18	65860	0.2085	0.407255	0.03405	0.2695	0.2751	0.5409
PF00135	23	Domain	COesterase	Carboxylesterase family	12	41955	0.2108	0.407255	0.03405	0.3	0.2928	0.5409
PF05116	8	Family	S6PP	Sucrose-6F-phosphate phosphohydrolase	5	20516	0.7802	0.71282	0.09279	0.2143	0.2619	0.5411
PF08282	7	Domain	Hydrolase_3	haloacid dehalogenase-like hydrolase	6	23303	0.6061	0.643955	0.1225	0.2418	0.2673	0.5411
PF13424	1	Repeat	TPR_12	Tetratricopeptide repeat	17	76934	0.8596	0.733361	0.01948	0.208	0.23	0.5412
PF13374	1	Repeat	TPR_10	Tetratricopeptide repeat	17	77746	0.7994	0.71282	0.01948	0.208	0.2317	0.5412
PF01699	19	Family	Na_Ca_ex	Sodium/calcium exchanger protein	6	27026	0.9367	0.7461	0.05149	0.1965	0.2496	0.5416
PF00612	22	Motif	IQ	IQ calmodulin-binding motif	24	111404	0.6597	0.668226	0.04898	0.1918	0.2241	0.5438
PF13178	1	Family	DUF4005	Protein of unknown function (DUF4005)	8	37205	0.7989	0.71282	0.08762	0.1689	0.2316	0.5438
PF11883	3	Family	DUF3403	Domain of unknown function (DUF3403)	7	31348	0.9527	0.7461	0.04809	0.1728	0.2419	0.5443
PF14531	1	Family	Kinase-like	Kinase-like	26	142034	0.03559	0.150216	0	0.1715	0.1718	0.5463
PF03169	10	Family	OPT	OPT oligopeptide transporter protein	7	29415	0.8207	0.716297	0.03474	0.2304	0.2713	0.5482
PF00262	13	Family	Calreticulin	Calreticulin family	5	22967	0.8808	0.740057	0.08598	0.187	0.2388	0.549
PF00929	19	Family	RNase_T	Exonuclease	6	23279	0.6034	0.643955	0.04976	0.3208	0.2875	0.5524
PF00498	21	Family	FHA	FHA domain	10	33608	0.1898	0.389888	0.04566	0.3541	0.3319	0.5602
PF01336	20	Domain	tRNA_anti-codon	OB-fold nucleic acid binding domain	9	45947	0.4208	0.543874	0.07242	0.1563	0.2021	0.562
PF00152	15	Family	tRNA-synt_2	tRNA synthetases class II (D, K and N)	7	34851	0.5634	0.62501	0.07923	0.1563	0.2155	0.562
PF07002	11	Family	Copine	Copine	6	28872	0.7081	0.688196	0.07365	0.1631	0.2236	0.5622
PF01041	12	Domain	DegT_DnrJ_EryC1	DegT/DnrJ/EryC1/StrS aminotransferase family	5	21809	0.958	0.747926	0.06229	0.2533	0.2564	0.5637
PF13831	1	Family	PHD_2	PHD-finger	5	26759	0.4156	0.543126	0.03774	0.1382	0.2066	0.5653
PF13962	1	Domain	PGG	Domain of unknown function	9	36104	0.6313	0.651171	0	0.2837	0.2618	0.5657
PF01212	16	Family	Beta_elim_lyase	Beta-eliminating lyase	11	64037	0.06846	0.217429	0	0.1173	0.1676	0.5678
PF00266	14	Domain	Aminotran_5	Aminotransferase class-V	12	67998	0.09038	0.265371	0.02718	0.1105	0.1758	0.5678
PF00155	16	Domain	Aminotran_1_2	Aminotransferase class I and II	19	86616	0.8061	0.71282	0	0.2249	0.2426	0.5678
PF13423	1	Family	UCH_1	Ubiquitin carboxyl-terminal hydrolase	21	84973	0.5091	0.597198	0.05116	0.236	0.2686	0.5707
PF00443	24	Family	UCH	Ubiquitin carboxyl-terminal hydrolase	22	85925	0.3506	0.499772	0.05116	0.2387	0.2822	0.5707
PF01753	13	Family	zf-MYND	MYND finger	9	32400	0.3354	0.492396	0.08314	0.2558	0.2995	0.5707
PF04116	8	Family	FA_hydroxylase	Fatty acid hydroxylase superfamily	5	25070	0.6043	0.643955	0.07962	0.1371	0.2244	0.5716
PF13641	1	Domain	Glyco_tranf_2_3	Glycosyltransferase like family 2	7	35878	0.4655	0.574175	0.01901	0.122	0.217	0.5728
PF13774	1	Domain	Longin	Regulated-SNARE-like domain	5	22053	0.9921	0.761422	0.1404	0.1845	0.2505	0.5774
PF00171	17	Family	Aldedh	Aldehyde dehydrogenase family	17	77846	0.7921	0.71282	0.03729	0.1888	0.2325	0.5779
PF03109	11	Family	ABC1	ABC1 family	13	49295	0.3766	0.515016	0.102	0.2528	0.2707	0.5803
PF03807	12	Family	F420_oxidored	NADP oxidoreductase coenzyme F420-dependent	8	49057	0.05798	0.192172	0	0.09369	0.1585	0.5811
PF03446	10	Domain	NAD_binding_2	NAD binding domain of 6-phosphogluconate dehydrogenase	14	73651	0.2164	0.407255	0	0.1358	0.1922	0.5811
PF13410	1	Domain	GST_C_2	Glutathione S-transferase, C-terminal domain	9	39499	0.9708	0.750329	0	0.1894	0.2622	0.5827
PF00149	23	Domain	Metallophos	Calcineurin-like phosphoesterase	29	156666	0.03616	0.151272	0	0.1727	0.1753	0.5846
PF14008	1	Domain	Metallophos_C	Iron/zinc purple acid phosphatase-like protein C	8	36589	0.8654	0.733361	0.06063	0.1903	0.2377	0.5846
PF05496	7	Family	RuvB_N	Holliday junction DNA helicase ruvB N-terminus	23	126410	0.04176	0.160123	0	0.1401	0.1793	0.5877
PF05673	8	Family	DUF815	Protein of unknown function (DUF815)	6	34673	0.193	0.393469	0	0.1142	0.1826	0.5877
PF14363	1	Family	AAA_assoc	Domain associated at C-terminal with AAA	8	41181	0.4206	0.543874	0.04055	0.1502	0.2036	0.5877
PF07744	8	Domain	SPOC	SPOC domain	5	17634	0.4332	0.550679	0.05831	0.3844	0.3245	0.589
PF01209	13	Family	Ubie_methyltran	ubiE/COQ5 methyltransferase family	10	50493	0.4354	0.552176	0.07196	0.167	0.2052	0.5922
PF00641	13	Domain	zf-RanBP	Zn-finger in Ran binding protein and others	8	34638	0.92	0.745616	0.05848	0.2317	0.2627	0.5924
PF01008	12	Family	IF-2B	Initiation factor 2 subunit family	5	22466	0.9504	0.7461	0.05002	0.2219	0.2651	0.5966
PF02791	12	Family	DDT	DDT domain	8	26217	0.2054	0.404994	0.1413	0.3109	0.3251	0.5973
PF15612	1	Family	WHIM1	WSTF, HB1, Itc1p, MBD9 motif 1	7	20440	0.1199	0.30846	0.1413	0.3428	0.3508	0.5973
PF00305	14	Domain	Lipoxygenase	Lipoxygenase	10	43185	0.9005	0.745616	0.04068	0.2341	0.2451	0.5982
PF01477	18	Domain	PLAT	PLAT/LH2 domain	6	19260	0.2453	0.424758	0.201	0.2652	0.3099	0.5982
PF02148	14	Domain	zf-UBP	Zn-finger in ubiquitin-hydrolases and other protein	7	28904	0.7624	0.707319	0.06532	0.236	0.2771	0.5985
PF00364	17	Domain	Biotin_lipoyl	Biotin-requiring enzyme	10	41636	0.7513	0.704677	0.06055	0.2305	0.2496	0.6009
PF00198	18	Domain	2-oxoacid_dh	2-oxoacid dehydrogenases acyltransferase (catalytic domain)	7	25410	0.4125	0.542227	0.1338	0.236	0.2858	0.6009
PF02817	12	Family	E3_binding	e3 binding domain	5	16763	0.3492	0.499379	0.1722	0.236	0.309	0.6009
PF13419	1	Family	HAD_2	Haloacid dehalogenase-like hydrolase	14	50728	0.2445	0.424735	0.1362	0.2075	0.291	0.6035
PF08449	6	Family	UAA	UAA transporter family	18	97343	0.09897	0.279943	0	0.1806	0.1851	0.6051
PF10539	4	Domain	Dev_Cell_Death	Development and cell death domain	7	20828	0.1342	0.328064	0.06064	0.4088	0.3686	0.6072
PF04926	10	Domain	PAP_RNA-bind	Poly(A) polymerase predicted RNA binding domain	5	14269	0.1698	0.371398	0.1884	0.3614	0.353	0.6084
PF04928	12	Domain	PAP_central	Poly(A) polymerase central domain	5	14269	0.1698	0.371398	0.1884	0.3614	0.353	0.6084
PF00789	15	Domain	UBX	UBX domain	9	40095	0.9673	0.750329	0.05279	0.1928	0.2628	0.6113
PF00570	18	Domain	HRDC	HRDC domain	5	13679	0.1399	0.335919	0.2007	0.3016	0.3546	0.6155
PF00855	12	Domain	PWWP	PWWP domain	13	57477	0.9963	0.761554	0.03774	0.2181	0.2469	0.6172
PF13371	1	Repeat	TPR_9	Tetratricopeptide repeat	27	136233	0.1961	0.396857	0.01948	0.1529	0.2031	0.6216
PF04969	11	Domain	CS	CS domain	5	8920	0.02091	0.108154	0.2868	0.4435	0.4396	0.6216
PF00249	26	Domain	Myb_DNA-binding	Myb-like DNA-binding domain	56	256600	0.5854	0.639411	0	0.184	0.2315	0.6218
PF13921	1	Domain	Myb_DNA-bind_6	Myb-like DNA-binding domain	33	135854	0.5118	0.597198	0	0.236	0.2643	0.6218
PF02892	10	Domain	zf-BED	BED zinc finger	13	45910	0.2106	0.407255	0.09834	0.2798	0.3014	0.6292
PF14372	1	Family	DUF4413	Domain of unknown function (DUF4413)	7	23870	0.2949	0.459139	0.05812	0.3099	0.334	0.6292
PF02136	15	Domain	NTF2	Nuclear transport factor 2 (NTF2) domain	6	25365	0.8524	0.730974	0.1042	0.2112	0.2616	0.6301
PF01612	15	Domain	DNA_pol_A_exo1	3'-5' exonuclease	6	16401	0.1054	0.28905	0.2007	0.3027	0.3503	0.6357
PF01167	13	Domain	Tub	Tub family	6	30060	0.5725	0.629931	0	0.1306	0.2607	0.6364
PF01764	20	Family	Lipase_3	Lipase (class 3)	15	67166	0.9266	0.745616	0	0.1805	0.2495	0.6372
PF12146	3	Family	Hydrolase_4	Putative lysophospholipase	10	36837	0.3622	0.511761	0.1138	0.3044	0.2831	0.6378
PF00291	20	Family	PALP	Pyridoxal-phosphate dependent enzyme	12	71360	0.03812	0.154846	0	0.1052	0.1612	0.6395
PF01909	18	Family	NTP_transf_2	Nucleotidyltransferase domain	8	24418	0.1296	0.321923	0.1109	0.3489	0.344	0.6396
PF02213	11	Domain	GYF	GYF domain	6	11686	0.01766	0.0993845	0.3114	0.3751	0.4137	0.64
PF08246	7	Domain	Inhibitor_I29	Cathepsin propeptide inhibitor domain (I29)	7	33100	0.75	0.704677	0.1121	0.1677	0.2342	0.6472
PF00112	18	Domain	Peptidase_C1	Papain family cysteine protease	8	35421	0.9938	0.761554	0.1121	0.1922	0.2486	0.6472
PF13086	1	Domain	AAA_11	AAA domain	9	43106	0.6642	0.668226	0.03255	0.1765	0.236	0.6579
PF13087	1	Domain	AAA_12	AAA domain	9	43106	0.6642	0.668226	0.03255	0.1765	0.236	0.6579
PF00501	23	Family	AMP-binding	AMP-binding enzyme	27	135493	0.2161	0.407255	0	0.1717	0.2088	0.659
PF13193	1	Domain	AMP-binding_C	AMP-binding enzyme C-terminal domain	17	86311	0.2855	0.452365	0.01619	0.1971	0.2125	0.659
PF01585	18	Family	G-patch	G-patch domain	6	22217	0.4907	0.593679	0.06224	0.2865	0.3135	0.6599
PF06813	8	Family	Nodulin-like	Nodulin-like	6	21545	0.4256	0.547459	0.1256	0.2789	0.3265	0.6672
PF04784	9	Family	DUF547	Protein of unknown function, DUF547	6	25688	0.8931	0.744852	0.04257	0.274	0.2733	0.6729
PF02518	21	Domain	HATPase_c	Histidine kinase-, DNA gyrase B-, and HSP90-like ATPase	21	113114	0.08076	0.245118	0.02352	0.1286	0.2047	0.6737
PF00512	20	Domain	HisKA	His Kinase A (phospho-acceptor) domain	10	43632	0.9445	0.7461	0.0844	0.1483	0.2952	0.6737
PF01590	21	Domain	GAF	GAF domain	8	31930	0.6345	0.651171	0.0844	0.1721	0.3323	0.6737
PF00989	19	Domain	PAS	PAS fold	9	30791	0.2406	0.420665	0.06695	0.2884	0.355	0.6737
PF13426	1	Domain	PAS_9	PAS domain	9	30791	0.2406	0.420665	0.06695	0.2884	0.355	0.6737
PF08448	5	Domain	PAS_4	PAS fold	5	14822	0.2019	0.4025	0.1502	0.2884	0.3927	0.6737
PF01694	17	Family	Rhomboid	Rhomboid family	5	25927	0.5039	0.597198	0.08829	0.1196	0.2333	0.6755
PF00569	12	Domain	ZZ	Zinc finger, ZZ type	6	26502	0.9966	0.761554	0	0.219	0.2573	0.6762
PF02469	17	Family	Fasciclin	Fasciclin domain	8	46282	0.1306	0.32218	0.01265	0.1019	0.195	0.6766
PF01636	18	Family	APH	Phosphotransferase enzyme family	8	31063	0.5515	0.61944	0.07071	0.2421	0.2922	0.6783
PF07899	6	Family	Frigida	Frigida-like protein	9	42700	0.7031	0.688196	0.05235	0.1363	0.2627	0.679
PF00082	17	Domain	Peptidase_S8	Subtilase family	18	95956	0.1281	0.321892	0.01346	0.1657	0.1841	0.6829
PF05922	11	Domain	Inhibitor_I9	Peptidase inhibitor I9	10	50396	0.4425	0.555172	0.02803	0.169	0.2116	0.6829
PF03909	12	Domain	BSD	BSD domain	7	26689	0.5286	0.60891	0.1229	0.2371	0.2846	0.6857
PF00642	19	Family	zf-CCCH	Zinc finger C-x8-C-x5-C-x3-H type (and similar)	25	111096	0.9503	0.7461	0.02688	0.2057	0.2427	0.6858
PF10250	4	Family	O-FucT	GDP-fucose protein O-fucosyltransferase	22	86229	0.3638	0.511836	0.05094	0.2005	0.2901	0.6901
PF02922	13	Domain	CBM_48	Carbohydrate-binding module 48 (Isoamylase N-terminal domain)	5	17620	0.4318	0.550321	0.1407	0.2563	0.329	0.6909
PF01794	14	Family	Ferric_reduct	Ferric reductase like transmembrane component	7	24597	0.3473	0.499379	0.07807	0.3592	0.3213	0.691
PF08022	7	Domain	FAD_binding_8	FAD-binding domain	7	24597	0.3473	0.499379	0.07807	0.3592	0.3213	0.691
PF08030	7	Domain	NAD_binding_6	Ferric reductase NAD binding domain	7	24597	0.3473	0.499379	0.07807	0.3592	0.3213	0.691
PF00117	23	Domain	GATase	Glutamine amidotransferase class-I	9	35961	0.6181	0.647155	0.02928	0.246	0.2777	0.696
PF07722	8	Domain	Peptidase_C26	Peptidase C26	5	18492	0.5264	0.608595	0.1346	0.246	0.3066	0.696
PF14215	1	Family	bHLH-MYC_N	bHLH-MYC and R2R3-MYB transcription factors N-terminal	13	47962	0.3035	0.469821	0.09261	0.2549	0.2926	0.6975
PF00566	13	Family	RabGAP-TBC	Rab-GTPase-TBC domain	10	53883	0.2302	0.411547	0.02494	0.1546	0.1968	0.7003
PF00564	19	Domain	PB1	PB1 domain	17	77031	0.8524	0.730974	0.04687	0.1721	0.2492	0.7051
PF14369	1	Domain	zf-RING_3	zinc-finger	6	22272	0.4962	0.595479	0.08758	0.241	0.321	0.7052
PF14560	1	Domain	Ubiquitin_2	Ubiquitin-like domain	11	70498	0.009738	0.0678644	0	0.04898	0.1522	0.7055
PF11976	3	Family	Rad60-SLD	Ubiquitin-2 like Rad60 SUMO-like	16	92737	0.03062	0.133408	0	0.1181	0.1775	0.7055
PF00240	18	Domain	ubiquitin	Ubiquitin family	23	125995	0.04529	0.164687	0	0.1448	0.1886	0.7055
PF03514	9	Family	GRAS	GRAS domain family	23	104515	0.8053	0.71282	0.02574	0.2064	0.2478	0.7077
PF00892	15	Family	EamA	EamA-like transporter family	29	131677	0.7828	0.71282	0	0.1814	0.2464	0.7083
PF00481	16	Family	PP2C	Protein phosphatase 2C	32	160222	0.1843	0.382097	0.02716	0.1933	0.2097	0.7108
PF01301	14	Family	Glyco_hydro_35	Glycosyl hydrolases family 35	10	38372	0.4708	0.579055	0.05553	0.2392	0.3014	0.7149
PF02449	10	Family	Glyco_hydro_42	Beta-galactosidase	9	33019	0.3775	0.515016	0.05553	0.2444	0.3169	0.7149
PF12678	2	Family	zf-rbx1	RING-H2 zinc finger	45	213271	0.3745	0.515016	0	0.2031	0.2138	0.7161
PF00479	17	Domain	G6PD_N	Glucose-6-phosphate dehydrogenase, NAD binding domain	5	15244	0.2293	0.411547	0.1419	0.3433	0.3637	0.7176
PF02781	11	Domain	G6PD_C	Glucose-6-phosphate dehydrogenase, C-terminal domain	5	15244	0.2293	0.411547	0.1419	0.3433	0.3637	0.7176
PF02536	9	Family	mTERF	mTERF	17	61510	0.1975	0.396857	0.05008	0.2942	0.3151	0.7183
PF07728	9	Domain	AAA_5	AAA domain (dynein-related subfamily)	20	103716	0.1765	0.376068	0	0.1401	0.2101	0.7192
PF13245	1	Domain	AAA_19	Part of AAA domain	10	50251	0.4532	0.563427	0	0.1805	0.2259	0.7192
PF13238	1	Domain	AAA_18	AAA domain	8	39619	0.5558	0.620401	0	0.1711	0.2381	0.7192
PF03205	9	Family	MobB	Molybdopterin guanine dinucleotide synthesis protein B	5	16559	0.3311	0.488739	0.1089	0.2499	0.352	0.7192
PF00437	15	Family	T2SE	Type II/IV secretion system protein	5	11948	0.07518	0.234777	0.1681	0.4604	0.4312	0.7192
PF14381	1	Family	EDR1	Ethylene-responsive protein kinase Le-CTR1	5	23811	0.7659	0.707319	0.05112	0.1181	0.2934	0.7218
PF05033	11	Motif	Pre-SET	Pre-SET motif	7	35739	0.4782	0.584502	0.07642	0.1655	0.2255	0.7246
PF00856	23	Family	SET	SET domain	26	113357	0.9179	0.745616	0.03774	0.1827	0.2583	0.7246
PF00056	18	Family	Ldh_1_N	lactate/malate dehydrogenase, NAD binding domain	5	19744	0.6787	0.677766	0	0.2403	0.3024	0.7275
PF01554	13	Family	MatE	MatE	20	101451	0.2488	0.424845	0.05258	0.13	0.2142	0.7305
PF00326	16	Family	Peptidase_S9	Prolyl oligopeptidase family	12	47701	0.5474	0.61944	0	0.2718	0.2794	0.7318
PF13359	1	Domain	DDE_Tnp_4	DDE superfamily endonuclease	5	20125	0.7282	0.692019	0.05518	0.3334	0.3231	0.733
PF00072	19	Domain	Response_reg	Response regulator receiver domain	13	53401	0.6613	0.668226	0.04388	0.2405	0.2869	0.7383
PF01657	12	Family	Stress-antifung	Salt stress response/antifungal	11	39148	0.2639	0.43204	0.03706	0.3026	0.3481	0.7416
PF05659	6	Family	RPW8	Arabidopsis broad-spectrum mildew resistance protein RPW8	5	10324	0.03904	0.157029	0.2929	0.3584	0.4282	0.7442
PF00175	16	Domain	NAD_binding_1	Oxidoreductase NAD-binding domain	10	45508	0.8709	0.734022	0.03572	0.1769	0.2868	0.7464
PF00970	19	Domain	FAD_binding_6	Oxidoreductase FAD-binding domain	7	33481	0.7077	0.688196	0.03572	0.08667	0.2983	0.7464
PF06200	9	Domain	tify	tify domain	5	19011	0.5874	0.639411	0.05674	0.2052	0.3284	0.7492
PF04408	18	Domain	HA2	Helicase associated domain (HA2)	12	58538	0.5328	0.611831	0.01526	0.147	0.2393	0.757
PF00520	26	Family	Ion_trans	Ion transport protein	8	17372	0.01273	0.0809112	0.1018	0.4736	0.4562	0.7575
PF02338	14	Family	OTU	OTU-like cysteine protease	10	42322	0.8166	0.715729	0.04267	0.1851	0.2878	0.762
PF01237	13	Family	Oxysterol_BP	Oxysterol-binding protein	7	34430	0.6062	0.643955	0	0.1806	0.2365	0.7633
PF00160	16	Domain	Pro_isomerase	Cyclophilin type peptidyl-prolyl cis-trans isomerase/CLD	12	63860	0.2204	0.407967	0	0.1323	0.2039	0.7665
PF04755	7	Family	PAP_fibrillin	PAP_fibrillin	8	22614	0.07751	0.238725	0.1179	0.3924	0.3941	0.7683
PF00168	25	Domain	C2	C2 domain	28	138903	0.2536	0.424845	0.07289	0.1454	0.2094	0.7688
PF08372	5	Family	PRT_C	Plant phosphoribosyltransferase C-terminal	6	27401	0.8892	0.743645	0.07364	0.1885	0.2714	0.7688
PF03108	10	Family	DBD_Tnp_Mut	MuDR family transposase	9	47498	0.3137	0.476062	0	0.1464	0.2171	0.769
PF01556	13	Domain	CTDII	DnaJ C terminal domain	12	70936	0.0428	0.161699	0.01708	0.09279	0.1865	0.7696
PF00684	14	Domain	DnaJ_CXXCXGXG	DnaJ central domain	8	45785	0.1491	0.345717	0.01708	0.1026	0.2147	0.7696
PF01762	16	Family	Galactosyl_T	Galactosyltransferase	10	53382	0.2552	0.425534	0.02919	0.155	0.2087	0.7706
PF08513	6	Domain	LisH	LisH	7	43241	0.06882	0.217429	0	0.09013	0.1811	0.7713
PF00270	24	Domain	DEAD	DEAD/DEAH box helicase	78	404229	0.005652	0.0456717	0	0.147	0.2033	0.7717
PF04851	10	Family	ResIII	Type III restriction enzyme, res subunit	34	171341	0.1484	0.345577	0.02279	0.1759	0.204	0.7717
PF02453	12	Family	Reticulon	Reticulon	7	15448	0.02179	0.108695	0.176	0.4987	0.4446	0.7803
PF04937	10	Family	DUF659	Protein of unknown function (DUF 659)	8	28882	0.3695	0.511996	0.09834	0.2793	0.3076	0.7834
PF05699	9	Domain	Dimer_Tnp_hAT	hAT family C-terminal dimerisation region	15	52626	0.168	0.371398	0.05812	0.2798	0.3204	0.7834
PF00378	15	Family	ECH	Enoyl-CoA hydratase/isomerase family	9	36763	0.6937	0.688196	0.07748	0.2176	0.3047	0.796
PF00781	19	Family	DAGK_cat	Diacylglycerol kinase catalytic domain	8	37908	0.7247	0.692019	0.05913	0.2062	0.254	0.7968
PF00609	14	Family	DAGK_acc	Diacylglycerol kinase accessory domain	5	24574	0.6662	0.668993	0.05913	0.124	0.2726	0.7968
PF03106	10	Domain	WRKY	WRKY DNA -binding domain	15	54811	0.247	0.424845	0.03284	0.2579	0.3089	0.8028
PF03004	9	Family	Transposase_24	Plant transposase (Ptta/En/Spm family)	7	15030	0.01848	0.101877	0.1996	0.403	0.4284	0.8082
PF00176	18	Family	SNF2_N	SNF2 family N-terminal domain	36	174699	0.2936	0.458436	0.02893	0.1759	0.2148	0.816
PF00385	19	Domain	Chromo	Chromo (CHRromatin Organisation MOdifier) domain	8	36391	0.887	0.742956	0.07713	0.1599	0.2676	0.816
PF01417	15	Domain	ENTH	ENTH domain	5	19285	0.6209	0.648829	0.1242	0.2073	0.324	0.8195
PF00439	20	Domain	Bromodomain	Bromodomain	19	85768	0.8656	0.733361	0.05582	0.1925	0.2486	0.8196
PF01426	13	Domain	BAH	BAH domain	13	45041	0.1782	0.376068	0.02556	0.2961	0.3388	0.82
PF05641	7	Domain	Agenet	Agenet domain	7	16227	0.02936	0.130016	0.2114	0.3605	0.4053	0.82
PF13837	1	Domain	Myb_DNA-bind_4	Myb/SANT-like DNA-binding domain	15	65247	0.9188	0.745616	0.04313	0.203	0.2745	0.832
PF03552	9	Family	Cellulose_synt	Cellulose synthase	14	72013	0.2871	0.452365	0.01184	0.09158	0.241	0.8323
PF02701	10	Family	zf-Dof	Dof domain, zinc finger	7	27765	0.6377	0.651268	0.06247	0.2477	0.3182	0.8352
PF01738	13	Domain	DLH	Dienelactone hydrolase family	10	52152	0.3244	0.48414	0	0.1652	0.2294	0.836
PF13181	1	Repeat	TPR_8	Tetratricopeptide repeat	39	204804	0.03812	0.154846	0.01948	0.1461	0.1945	0.8367
PF07724	9	Domain	AAA_2	AAA domain (Cdc48 subfamily)	18	95551	0.1377	0.333602	0	0.1295	0.2103	0.8451
PF00982	16	Family	Glyco_transf_20	Glycosyltransferase family 20	6	22451	0.5145	0.599055	0.1137	0.2335	0.3457	0.8512
PF02358	11	Family	Trehalose_PPase	Trehalose-phosphatase	8	26908	0.2417	0.421225	0.1137	0.2647	0.3667	0.8512
PF08276	6	Family	PAN_2	PAN-like domain	17	51327	0.02404	0.114165	0.04809	0.3414	0.3828	0.8535
PF08389	7	Family	Xpo1	Exportin 1-like protein	6	36021	0.1292	0.321923	0.02361	0.08881	0.2146	0.8581
PF03763	8	Family	Remorin_C	Remorin, C-terminal region	6	22782	0.5492	0.61944	0.0615	0.236	0.357	0.8671
PF03031	13	Family	NIF	NLI interacting factor-like phosphatase	12	58889	0.5071	0.597198	0.0319	0.1512	0.2567	0.8687
PF00128	19	Domain	Alpha-amylase	Alpha amylase, catalytic domain	6	16643	0.114	0.298976	0.1486	0.3324	0.4301	0.8754
PF03171	15	Domain	2OG-FeII_Oxy	2OG-Fe(II) oxygenase superfamily	18	70913	0.4289	0.549089	0	0.2111	0.3048	0.8893
PF14226	1	Family	DIOX_N	non-haem dioxygenase in morphine synthesis N-terminal	15	49361	0.08747	0.259946	0	0.2862	0.3557	0.8893
PF02798	15	Domain	GST_N	Glutathione S-transferase, N-terminal domain	10	34302	0.2205	0.407967	0	0.3732	0.3723	0.9075
PF13672	1	Family	PP2C_2	Protein phosphatase 2C	16	68189	0.8085	0.71282	0.03908	0.2816	0.2819	0.9131
PF07228	7	Family	SpoIIE	Stage II sporulation protein E (SpoIIE)	5	16751	0.3481	0.499379	0.09826	0.2862	0.3728	0.9131
PF14541	1	Domain	TAXi_C	Xylanase inhibitor C-terminal	21	90768	0.8692	0.733734	0.06615	0.2228	0.2808	0.9148
PF14543	1	Domain	TAXi_N	Xylanase inhibitor N-terminal	20	84651	0.7498	0.704677	0.06615	0.2229	0.2884	0.9148
PF00026	18	Family	Asp	Eukaryotic aspartyl protease	22	92982	0.731	0.692019	0.06615	0.2229	0.301	0.9148
PF01545	16	Family	Cation_efflux	Cation efflux family	8	37278	0.7911	0.71282	0.04935	0.1562	0.3137	0.9204
PF00046	24	Domain	Homeobox	Homeobox domain	25	141636	0.01402	0.0832349	0	0.1216	0.1885	0.9295
PF05920	6	Family	Homeobox_KN	Homeobox KN domain	9	45027	0.4934	0.593679	0.02314	0.09301	0.2603	0.9295
PF07526	6	Domain	POX	Associated with HOX	5	25649	0.5355	0.612938	0.06218	0.07897	0.2898	0.9295
PF01490	13	Family	Aa_trans	Transmembrane amino acid transporter protein	13	71374	0.1299	0.321923	0	0.1271	0.2226	0.9314
PF00169	24	Domain	PH	PH domain	15	86057	0.04517	0.164687	0	0.1227	0.1849	0.9343
PF00620	22	Domain	RhoGAP	RhoGAP domain	6	23308	0.6067	0.643955	0.04306	0.2396	0.3365	0.9343
PF14389	1	Family	Lzipper-MIP1	Leucine-zipper of ternary complex factor MIP1	7	21874	0.1793	0.376085	0.04257	0.2965	0.3962	0.9343
PF00085	15	Domain	Thioredoxin	Thioredoxin	27	120564	0.9119	0.745616	0	0.1909	0.2654	0.9387
PF13098	1	Domain	Thioredoxin_2	Thioredoxin-like domain	8	32800	0.7226	0.692019	0.05439	0.2311	0.3086	0.9387
PF01370	16	Family	Epimerase	NAD dependent epimerase/dehydratase family	50	261052	0.02258	0.1109	0.01786	0.1598	0.2007	0.941
PF05368	8	Family	NmrA	NmrA-like family	22	90582	0.5862	0.639411	0.06196	0.2419	0.2742	0.941
PF00097	20	Domain	zf-C3HC4	Zinc finger, C3HC4 type (RING finger)	88	403921	0.4394	0.554645	0	0.2141	0.2268	0.9463
PF13639	1	Domain	zf-RING_2	Ring finger domain	88	407093	0.3648	0.51185	0	0.2064	0.227	0.9463
PF13920	1	Domain	zf-C3HC4_3	Zinc finger, C3HC4 type (RING finger)	41	191647	0.4971	0.595479	0.02889	0.2088	0.2354	0.9463
PF13923	1	Domain	zf-C3HC4_2	Zinc finger, C3HC4 type (RING finger)	51	233031	0.6332	0.651171	0	0.2229	0.238	0.9463
PF14634	1	Domain	zf-RING_5	zinc-RING finger domain	15	71213	0.616	0.647155	0.02889	0.2057	0.2556	0.9463
PF00533	21	Family	BRCT	BRCA1 C Terminus (BRCT) domain	12	42854	0.2503	0.424845	0.05908	0.2547	0.3448	0.9463
PF13771	1	Domain	zf-HC5HC2H	PHD-like zinc-binding domain	7	28614	0.7299	0.692019	0.03774	0.2013	0.3451	0.9463
PF07496	10	Domain	zf-CW	CW-type Zinc Finger	9	33759	0.4319	0.550321	0.06609	0.3179	0.3505	0.947
PF02383	13	Family	Syja_N	SacI homology domain	5	27049	0.3872	0.521663	0.0308	0.1322	0.2746	0.9499
PF00271	26	Family	Helicase_C	Helicase conserved C-terminal domain	97	495201	0.004704	0.042356	0	0.147	0.2112	0.9512
PF00153	22	Family	Mito_carr	Mitochondrial carrier protein	30	163109	0.02734	0.123088	0	0.1415	0.1936	0.9542
PF00202	16	Domain	Aminotran_3	Aminotransferase class-III	6	28333	0.7731	0.71275	0.03982	0.1886	0.3002	0.9556
PF14432	1	Family	DYW_deaminase	DYW family of nucleic acid deaminases	22	83844	0.2681	0.43759	0.03483	0.2512	0.3385	0.9621
PF00628	24	Domain	PHD	PHD-finger	31	130185	0.6474	0.659927	0.02556	0.207	0.2773	0.967
PF02373	17	Family	JmjC	JmjC domain, hydroxylase	15	54869	0.2494	0.424845	0.06405	0.2061	0.326	0.967
PF02928	11	Domain	zf-C5HC2	C5HC2 zinc finger	6	18698	0.2106	0.407255	0.06405	0.4001	0.4117	0.967
PF01842	20	Domain	ACT	ACT domain	13	67464	0.2759	0.442304	0.04685	0.1285	0.2317	1.003
PF12776	2	Domain	Myb_DNA-bind_3	Myb/SANT-like DNA-binding domain	10	43628	0.9441	0.7461	0.05874	0.2491	0.2841	1.009
PF14529	1	Domain	Exo_endo_phos_2	Endonuclease-reverse transcriptase	9	27060	0.09681	0.275274	0.1006	0.3596	0.4366	1.012
PF00538	14	Domain	Linker_histone	linker histone H1 and H5 family	6	29024	0.6901	0.686612	0.0366	0.1575	0.2961	1.014
PF10294	4	Family	Methyltransf_16	Putative methyltransferase	7	12785	0.007186	0.0562648	0.301	0.3671	0.4844	1.015
PF01453	19	Domain	B_lectin	D-mannose binding lectin	21	71270	0.06692	0.217429	0.04809	0.2853	0.3587	1.018
PF00954	15	Family	S_locus_glycop	S-locus glycoprotein family	20	63531	0.03004	0.131945	0.04809	0.3294	0.3834	1.018
PF00150	13	Domain	Cellulase	Cellulase (glycosyl hydrolase family 5)	6	23371	0.6137	0.647155	0.1549	0.2007	0.3377	1.021
PF00107	21	Family	ADH_zinc_N	Zinc-binding dehydrogenase	19	81616	0.8384	0.727047	0.07456	0.2034	0.276	1.036
PF08240	7	Domain	ADH_N	Alcohol dehydrogenase GroES-like domain	19	81353	0.82	0.716297	0.07536	0.2034	0.2766	1.036
PF13602	1	Domain	ADH_zinc_N_2	Zinc-binding dehydrogenase	7	26739	0.5334	0.611831	0.09539	0.2214	0.3489	1.036
PF00643	19	Domain	zf-B_box	B-box zinc finger	5	29132	0.2189	0.407967	0.04865	0.0698	0.2801	1.07
PF06203	9	Motif	CCT	CCT motif	12	44972	0.3627	0.511761	0.04865	0.3061	0.3971	1.07
PF00730	20	Domain	HhH-GPD	HhH-GPD superfamily base excision DNA repair protein	7	21879	0.1796	0.376085	0.08067	0.4641	0.5019	1.087
PF12854	2	Repeat	PPR_1	PPR repeat	127	498152	0.05134	0.178947	0.01869	0.2409	0.2964	1.09
PF00067	17	Domain	p450	Cytochrome P450	40	179941	0.8155	0.715729	0	0.2007	0.2538	1.098
PF00043	20	Domain	GST_C	Glutathione S-transferase, C-terminal domain	11	34896	0.1054	0.28905	0.05792	0.3467	0.3875	1.107
PF13409	1	Domain	GST_N_2	Glutathione S-transferase, N-terminal domain	14	44256	0.06554	0.214596	0	0.3732	0.4184	1.107
PF13417	1	Domain	GST_N_3	Glutathione S-transferase, N-terminal domain	16	47104	0.02102	0.108154	0	0.3732	0.4386	1.107
PF00462	19	Domain	Glutaredoxin	Glutaredoxin	11	35584	0.124	0.317496	0.07132	0.3378	0.4723	1.107
PF00890	19	Family	FAD_binding_2	FAD binding domain	18	80715	0.9092	0.745616	0	0.195	0.2864	1.134
PF00664	18	Family	ABC_membrane	ABC transporter transmembrane region	27	123715	0.7276	0.692019	0.02597	0.1768	0.2673	1.138
PF03151	11	Family	TPT	Triose-phosphate Transporter family	22	106608	0.4268	0.547698	0	0.2015	0.2563	1.152
PF00632	20	Domain	HECT	HECT-domain (ubiquitin-transferase)	6	29524	0.6321	0.651171	0.05356	0.154	0.3111	1.152
PF00035	20	Domain	dsrm	Double-stranded RNA binding motif	12	47191	0.5097	0.597198	0.04071	0.1935	0.3666	1.157
PF07716	10	Family	bZIP_2	Basic region leucine zipper	20	71880	0.1504	0.345763	0.02966	0.2793	0.3758	1.187
PF00170	16	Family	bZIP_1	bZIP transcription factor	22	73139	0.0453	0.164687	0.02966	0.2951	0.4054	1.187
PF02421	13	Family	FeoB_N	Ferrous iron transport protein B	17	80615	0.5984	0.643955	0	0.1598	0.258	1.197
PF01433	15	Family	Peptidase_M1	Peptidase family M1	5	19947	0.7049	0.688196	0.04436	0.3021	0.4058	1.205
PF00854	16	Family	PTR2	POT family	19	71733	0.2746	0.442173	0.06351	0.2643	0.3184	1.214
PF00324	16	Family	AA_permease	Amino acid permease	11	49152	0.9489	0.7461	0	0.184	0.3087	1.216
PF13520	1	Family	AA_permease_2	Amino acid permease	11	49152	0.9489	0.7461	0	0.184	0.3087	1.216
PF13906	1	Domain	AA_permease_C	C-terminus of AA_permease	6	22997	0.5724	0.629931	0	0.2516	0.3909	1.216
PF13207	1	Domain	AAA_17	AAA domain	10	52770	0.2882	0.452621	0	0.1358	0.2678	1.269
PF00561	15	Domain	Abhydrolase_1	alpha/beta hydrolase fold	41	184333	0.8174	0.715729	0	0.1805	0.2648	1.296
PF13401	1	Domain	AAA_22	AAA domain	15	42946	0.01838	0.101877	0.06801	0.2858	0.4682	1.306
PF00804	20	Domain	Syntaxin	Syntaxin	5	22828	0.9	0.745616	0.05913	0.2024	0.3963	1.364
PF01852	14	Domain	START	START domain	13	72213	0.1084	0.291474	0	0.1436	0.2314	1.375
PF13460	1	Domain	NAD_binding_10	NADH(P)-binding	31	129967	0.6364	0.651171	0.03537	0.2201	0.2898	1.382
PF00010	21	Domain	HLH	Helix-loop-helix DNA-binding domain	25	97564	0.3181	0.478705	0.04298	0.2214	0.3348	1.424
PF13431	1	Repeat	TPR_17	Tetratricopeptide repeat	6	30233	0.5538	0.619448	0.1	0.1448	0.3542	1.446
PF10536	4	Domain	PMD	Plant mobile domain	10	39704	0.5781	0.6348	0.05521	0.2651	0.3563	1.46
PF13516	1	Repeat	LRR_6	Leucine Rich repeat	106	421157	0.1063	0.289675	0	0.2207	0.2914	1.479
PF00012	15	Family	HSP70	Hsp70 protein	19	114728	0.005558	0.0456717	0	0.1003	0.1953	1.494
PF13405	1	Domain	EF-hand_6	EF-hand domain	26	133968	0.1385	0.334042	0	0.1556	0.2368	1.506
PF13964	1	Repeat	Kelch_6	Kelch motif	19	101632	0.1106	0.291474	0	0.1755	0.224	1.516
PF13418	1	Repeat	Kelch_4	Galactose oxidase, central domain	23	116462	0.2214	0.408234	0	0.1755	0.2422	1.516
PF01344	20	Repeat	Kelch_1	Kelch motif	27	132878	0.2985	0.463409	0	0.1785	0.2528	1.516
PF07690	11	Family	MFS_1	Major Facilitator Superfamily	51	208552	0.3852	0.520266	0	0.2096	0.3024	1.522
PF00083	19	Family	Sugar_tr	Sugar (and other) transporter	35	147942	0.6761	0.677675	0	0.2096	0.3074	1.522
PF00225	18	Domain	Kinesin	Kinesin motor domain	43	234415	0.006977	0.0554318	0	0.1466	0.1926	1.524
PF00514	18	Repeat	Arm	Armadillo/beta-catenin-like repeat	34	188256	0.009798	0.0678644	0	0.1395	0.2085	1.528
PF04564	10	Domain	U-box	U-box domain	29	128926	0.9399	0.7461	0.0353	0.2075	0.2771	1.528
PF00023	25	Repeat	Ank	Ankyrin repeat	50	216967	0.8674	0.733361	0	0.2148	0.2751	1.545
PF12796	2	Family	Ank_2	Ankyrin repeats (3 copies)	54	233841	0.8465	0.730553	0	0.2148	0.277	1.545
PF13637	1	Domain	Ank_4	Ankyrin repeats (many copies)	45	191502	0.7	0.688196	0	0.2142	0.285	1.545
PF13606	1	Repeat	Ank_3	Ankyrin repeat	38	156253	0.4778	0.584502	0	0.2222	0.3024	1.545
PF13857	1	Domain	Ank_5	Ankyrin repeats (many copies)	31	135424	0.9296	0.745616	0	0.2044	0.3026	1.545
PF00850	14	Domain	Hist_deacetyl	Histone deacetylase domain	8	33965	0.8465	0.730553	0.0644	0.2328	0.383	1.548
PF00875	13	Domain	DNA_photolyase	DNA photolyase	7	33923	0.6596	0.668226	0.04591	0.1402	0.3638	1.596
PF03441	9	Domain	FAD_binding_7	FAD binding domain of DNA photolyase	6	27647	0.8582	0.733361	0.04591	0.1872	0.4036	1.596
PF12710	2	Family	HAD	haloacid dehalogenase-like hydrolase	29	152280	0.07577	0.235259	0	0.1657	0.2506	1.613
PF00702	21	Domain	Hydrolase	haloacid dehalogenase-like hydrolase	35	160043	0.7007	0.688196	0	0.1983	0.2529	1.613
PF06325	8	Family	PrmA	Ribosomal protein L11 methyltransferase (PrmA)	11	45692	0.7305	0.692019	0.04739	0.2094	0.3628	1.622
PF02458	10	Family	Transferase	Transferase family	17	61991	0.2138	0.407255	0.1156	0.2561	0.3581	1.652
PF01425	16	Family	Amidase	Amidase	8	33798	0.8284	0.721851	0.09641	0.1566	0.4107	1.657
PF00118	19	Family	Cpn60_TCP1	TCP-1/cpn60 chaperonin family	14	74820	0.1743	0.376068	0	0.1666	0.2664	1.663
PF05739	14	Family	SNARE	SNARE domain	8	29383	0.4076	0.538542	0.05913	0.2249	0.5338	1.677
PF12874	2	Domain	zf-met	Zinc-finger of C2H2 type	10	41358	0.7253	0.692019	0.02854	0.2369	0.4714	1.679
PF12756	2	Family	zf-C2H2_2	C2H2 type zinc-finger (2 copies)	8	26426	0.2159	0.407255	0.107	0.2651	0.5679	1.679
PF00867	13	Family	XPG_I	XPG I-region	5	8259	0.01529	0.0886249	0.2034	0.4912	0.7573	1.7
PF13414	1	Repeat	TPR_11	TPR repeat	60	271178	0.7034	0.688196	0.01581	0.1901	0.2927	1.758
PF07719	12	Repeat	TPR_2	Tetratricopeptide repeat	66	278680	0.5894	0.639411	0.01948	0.2097	0.3076	1.758
PF00515	23	Repeat	TPR_1	Tetratricopeptide repeat	60	255051	0.6621	0.668226	0.01948	0.2052	0.3105	1.758
PF13432	1	Repeat	TPR_16	Tetratricopeptide repeat	16	73279	0.7979	0.71282	0.01948	0.1935	0.3547	1.758
PF13428	1	Repeat	TPR_14	Tetratricopeptide repeat	6	33373	0.2739	0.442173	0.01948	0.123	0.3818	1.758
PF13365	1	Domain	Trypsin_2	Trypsin-like peptidase domain	9	40239	0.9523	0.7461	0.0156	0.1911	0.3988	1.79
PF13180	1	Domain	PDZ_2	PDZ domain	8	37112	0.8088	0.71282	0.0156	0.1711	0.4048	1.79
PF00089	21	Domain	Trypsin	Trypsin	7	29803	0.8656	0.733361	0.0156	0.1928	0.4642	1.79
PF13504	1	Repeat	LRR_7	Leucine rich repeat	50	193075	0.1353	0.329264	0	0.2492	0.3664	1.831
PF00098	18	Domain	zf-CCHC	Zinc knuckle	17	64691	0.3239	0.48414	0.03941	0.259	0.3857	1.844
PF00226	26	Domain	DnaJ	DnaJ domain	53	233379	0.9878	0.760205	0	0.1738	0.2815	1.853
PF11926	3	Family	DUF3444	Domain of unknown function (DUF3444)	7	18098	0.05721	0.19079	0.1204	0.3218	0.5494	1.853
PF00004	24	Family	AAA	ATPase family associated with various cellular activities (AAA)	73	349850	0.1744	0.376068	0	0.1713	0.2517	1.877
PF02298	12	Domain	Cu_bind_like	Plastocyanin-like domain	7	20129	0.1094	0.291474	0.05204	0.4014	0.556	1.881
PF13847	1	Domain	Methyltransf_31	Methyltransferase domain	29	132055	0.7617	0.707319	0	0.2094	0.2753	1.953
PF12847	2	Domain	Methyltransf_18	Methyltransferase domain	30	133621	0.9238	0.745616	0	0.1999	0.3256	1.953
PF13659	1	Domain	Methyltransf_26	Methyltransferase domain	24	104418	0.9056	0.745616	0	0.1999	0.351	1.953
PF05175	9	Domain	MTS	Methyltransferase small domain	21	90271	0.8359	0.726044	0.04739	0.1903	0.3689	1.953
PF00134	18	Domain	Cyclin_N	Cyclin, N-terminal domain	21	104582	0.3093	0.473374	0	0.2002	0.2796	1.981
PF02984	14	Domain	Cyclin_C	Cyclin, C-terminal domain	16	72439	0.862	0.733361	0.02883	0.2086	0.3312	1.981
PF00139	14	Domain	Lectin_legB	Legume lectin domain	7	20164	0.1105	0.291474	0.117	0.332	0.5614	1.983
PF03372	18	Domain	Exo_endo_phos	Endonuclease/Exonuclease/phosphatase family	21	63852	0.01364	0.0832349	0.02722	0.3917	0.4976	2.062
PF00078	22	Family	RVT_1	Reverse transcriptase (RNA-dependent DNA polymerase)	7	28864	0.7579	0.707319	0	0.1911	0.5441	2.062
PF12937	2	Domain	F-box-like	F-box-like	58	220736	0.07777	0.238725	0	0.2311	0.3774	2.096
PF04749	12	Family	PLAC8	PLAC8 family	9	40716	0.9028	0.745616	0.04938	0.2038	0.418	2.1
PF11955	3	Family	PORR	Plant organelle RNA recognition domain	7	21155	0.1473	0.3445	0.1049	0.2917	0.6182	2.15
PF00005	22	Domain	ABC_tran	ABC transporter	55	254986	0.4863	0.590396	0	0.1929	0.2665	2.156
PF01061	19	Family	ABC2_membrane	ABC-2 type transporter	19	82394	0.8934	0.744852	0.05297	0.2546	0.3165	2.156
PF13304	1	Domain	AAA_21	AAA domain	13	65564	0.3771	0.515016	0.05643	0.1601	0.3203	2.156
PF02182	12	Domain	SAD_SRA	SAD/SRA domain	7	31594	0.9238	0.745616	0.07642	0.1671	0.463	2.167
PF12799	2	Family	LRR_4	Leucine Rich repeats (2 copies)	87	324307	0.01652	0.0939476	0	0.2493	0.333	2.349
PF13855	1	Repeat	LRR_8	Leucine rich repeat	103	383231	0.009143	0.0656979	0	0.2607	0.3417	2.349
PF03110	9	Domain	SBP	SBP domain	12	37508	0.07939	0.242321	0.07118	0.3046	0.5166	2.458
PF00013	24	Domain	KH_1	KH domain	20	95785	0.5114	0.597198	0.02675	0.158	0.3366	2.494
PF13014	1	Domain	KH_3	KH domain	17	83146	0.4429	0.555172	0.02675	0.1359	0.3492	2.494
PF00294	19	Family	PfkB	pfkB family carbohydrate kinase	9	32200	0.3224	0.483829	0	0.31	0.622	2.946
PF00230	15	Family	MIP	Major intrinsic protein	11	37392	0.1853	0.382097	0.04563	0.4079	0.5763	3.095
PF00450	17	Domain	Peptidase_S10	Serine carboxypeptidase	30	112197	0.1504	0.345763	0.04876	0.2541	0.4735	3.125
PF05383	12	Domain	La	La domain	5	8060	0.01389	0.0832349	0.2294	0.464	1.277	3.198
PF12697	2	Domain	Abhydrolase_6	Alpha/beta hydrolase family	68	299990	0.9455	0.7461	0	0.2223	0.2965	3.328
PF12695	2	Domain	Abhydrolase_5	Alpha/beta hydrolase family	67	283976	0.6237	0.650497	0	0.2287	0.3077	3.328
PF00504	16	Family	Chloroa_b-bind	Chlorophyll A-B binding protein	12	70429	0.04904	0.173411	0	0.133	0.4929	4.604
PF02365	10	Family	NAM	No apical meristem (NAM) protein	13	43636	0.1339	0.328064	0.02207	0.2652	0.7441	4.973
PF11721	3	Domain	Malectin	Di-glucose binding within endoplasmic reticulum	24	77260	0.02193	0.108695	0.08017	0.3321	0.5576	5.524
PF00069	20	Domain	Pkinase	Protein kinase domain	401	1837411	0.00407	0.039265	0	0.1865	0.2695	10
PF08263	7	Family	LRRNT_2	Leucine rich repeat N-terminal domain	80	338371	0.586	0.639411	0	0.2133	0.4107	10
PF00106	20	Domain	adh_short	short chain dehydrogenase	50	230161	0.5718	0.629931	0	0.1833	0.4915	10
PF08659	5	Family	KR	KR domain	38	165129	0.8847	0.74218	0	0.19	0.5771	10
PF13561	1	Domain	adh_short_C2	Enoyl-(Acyl carrier protein) reductase	30	120585	0.4023	0.535332	0.03315	0.2113	0.6588	10
PF00847	15	Domain	AP2	AP2 domain	25	119979	0.448	0.560265	0.05767	0.1594	0.6679	10
PF00657	17	Family	Lipase_GDSL	GDSL-like Lipase/Acylhydrolase	24	83054	0.06756	0.217429	0.02906	0.2861	0.7275	10
PF03016	10	Family	Exostosin	Exostosin family	15	65175	0.913	0.745616	0.06695	0.2061	0.8651	10
PF00027	24	Domain	cNMP_binding	Cyclic nucleotide-binding domain	14	34718	0.004509	0.0415264	0.1018	0.4045	1.078	10
PF04043	10	Domain	PMEI	Plant invertase/pectin methylesterase inhibitor	11	41824	0.423	0.545413	0.03091	0.3081	1.14	10
PF00320	22	Domain	GATA	GATA zinc finger	10	35319	0.2716	0.440641	0.1239	0.2571	1.228	10
PF00403	21	Domain	HMA	Heavy-metal-associated domain	11	38558	0.2352	0.413902	0.04026	0.3358	1.233	10
PF01476	15	Domain	LysM	LysM domain	10	38856	0.5085	0.597198	0.0458	0.2753	1.298	10
PF07725	7	Repeat	LRR_3	Leucine Rich Repeat	7	15763	0.02462	0.115662	0.162	0.4387	1.748	10
PF02037	22	Family	SAP	SAP domain	6	25821	0.9099	0.745616	0.05173	0.201	1.813	10
PF03188	11	Family	Cytochrom_B561	Eukaryotic cytochrome b561	6	19926	0.2912	0.456007	0.05083	0.3955	1.928	10
PF03492	10	Family	Methyltransf_7	SAM dependent carboxyl methyltransferase	5	10633	0.04447	0.164687	0.09017	0.5647	2.354	10
