# Supplementary material for: Evolutionary insights from de novo transcriptome assembly and SNP discovery in California white oaks
Source: BMC Genomics. 2015 Jul 28;16(1):552. doi: 10.1186/s12864-015-1761-4 (PMC4517385; doi:10.1186/s12864-015-1761-4)
Supplement: Additional file 19: — Summary statistics of Fay and Wu’s H for Q. lobata versus inferred ancestor with Q. garryana for genes containing each Pfam accession. Results of Wilcoxon rank-sum tests for whether genes with each accession had higher or lower H than typical genes are also given. (XLSX 165 kb) [file 12864_2015_1761_MOESM19_ESM.xlsx]

## Sheet: Additional file 19
Pfam	Version	Type	Abbrev	Definition	N genes	W	P	Q	Min.	Median	Mean	Max.
PF02469	17	Family	Fasciclin	Fasciclin domain	8	86646.5	0.0004854	0.390251	-7.161	-1.436	-2.591	-0.416
PF00046	24	Domain	Homeobox	Homeobox domain	35	292493	0.0009127	0.390251	-5.1	-0.9492	-1.011	1.076
PF00150	13	Domain	Cellulase	Cellulase (glycosyl hydrolase family 5)	7	15562.5	0.002968	0.390251	0.3478	0.695	0.6908	1.142
PF00096	21	Domain	zf-C2H2	Zinc finger, C2H2 type	14	128801	0.003192	0.390251	-3.807	-1.208	-1.488	1.053
PF01852	14	Domain	START	START domain	17	151546	0.003403	0.390251	-3.207	-1.138	-1.029	0.7826
PF02485	16	Family	Branch	Core-2/I-Branching enzyme	17	150621	0.004139	0.390251	-4.995	-0.4219	-0.9184	0.4255
PF03634	8	Family	TCP	TCP family transcription factor	9	88284	0.00421	0.390251	-3.124	-1.164	-1.216	0.14
PF03108	10	Family	DBD_Tnp_Mut	MuDR family transposase	9	25641	0.004313	0.390251	0.3692	0.551	0.6335	1.199
PF02798	15	Domain	GST_N	Glutathione S-transferase, N-terminal domain	18	70507.5	0.005241	0.390251	-0.8764	0.5036	0.4529	1.064
PF13489	1	Domain	Methyltransf_23	Methyltransferase domain	24	102152	0.005688	0.390251	-2.307	0.5499	0.3173	0.9737
PF00931	17	Domain	NB-ARC	NB-ARC domain	40	189224	0.006216	0.390251	-5.767	0.4492	0.07485	1.116
PF03030	11	Family	H_PPase	Inorganic H+ pyrophosphatase	5	9320.5	0.006312	0.390251	0.2822	0.7277	0.7409	1.028
PF00415	13	Repeat	RCC1	Regulator of chromosome condensation (RCC1) repeat	17	148481	0.006426	0.390251	-3.736	-0.8228	-1.066	0.9606
PF13540	1	Repeat	RCC1_2	Regulator of chromosome condensation (RCC1) repeat	17	148481	0.006426	0.390251	-3.736	-0.8228	-1.066	0.9606
PF01237	13	Family	Oxysterol_BP	Oxysterol-binding protein	6	62182	0.006786	0.390251	-4.154	-1.107	-1.519	-0.3695
PF04535	7	Domain	DUF588	Domain of unknown function (DUF588)	13	116622	0.008936	0.481775	-5.044	-0.8024	-1.517	0.5854
PF01209	13	Family	Ubie_methyltran	ubiE/COQ5 methyltransferase family	15	58409.5	0.01004	0.509455	-2.307	0.5359	0.3563	0.9737
PF13894	1	Domain	zf-C2H2_4	C2H2-type zinc finger	10	92599.5	0.01103	0.528596	-3.807	-0.6059	-1.295	0.6496
PF06203	9	Motif	CCT	CCT motif	14	122744	0.01223	0.530945	-2.746	-0.4623	-0.8345	0.4927
PF01553	16	Family	Acyltransferase	Acyltransferase	13	49229.5	0.01231	0.530945	-1.082	0.5708	0.4184	0.7477
PF02362	16	Family	B3	B3 DNA binding domain	28	224708	0.01316	0.540577	-7.014	-0.7677	-1.292	0.9725
PF13409	1	Domain	GST_N_2	Glutathione S-transferase, N-terminal domain	23	102599	0.01473	0.551064	-8.066	0.5028	0.03714	1.064
PF13417	1	Domain	GST_N_3	Glutathione S-transferase, N-terminal domain	26	119576	0.01648	0.551064	-8.066	0.4974	0.03634	1.064
PF00320	22	Domain	GATA	GATA zinc finger	12	106088	0.01695	0.551064	-2.282	-0.6946	-0.7799	0.4927
PF00232	13	Domain	Glyco_hydro_1	Glycosyl hydrolase family 1	17	71630.5	0.01736	0.551064	-2.46	0.5733	0.2674	1.142
PF08513	6	Domain	LisH	LisH	7	67251	0.01747	0.551064	-2.35	-1.351	-1.143	0.4812
PF01979	15	Domain	Amidohydro_1	Amidohydrolase family	5	12478	0.01905	0.551064	0.09111	0.7197	0.6228	0.8436
PF00005	22	Domain	ABC_tran	ABC transporter	64	334786	0.0193	0.551064	-2.845	0.3819	0.1293	0.9985
PF13899	1	Domain	Thioredoxin_7	Thioredoxin-like	7	66848.5	0.01954	0.551064	-3.579	-1.198	-1.318	0.5026
PF04117	7	Family	Mpv17_PMP22	Mpv17 / PMP22 family	6	58779.5	0.01997	0.551064	-4.641	-1.738	-1.603	0.3137
PF00076	17	Domain	RRM_1	RNA recognition motif. (a.k.a. RRM, RBD, or RNP domain)	171	1176900	0.02133	0.551064	-6.214	0.1651	-0.5699	0.9983
PF13649	1	Domain	Methyltransf_25	Methyltransferase domain	20	88817	0.02143	0.551064	-2.307	0.5132	0.3004	0.9737
PF13041	1	Repeat	PPR_2	PPR repeat family	166	929260	0.02145	0.551064	-5.184	0.3609	-0.01746	0.9473
PF00262	13	Family	Calreticulin	Calreticulin family	6	58495	0.02172	0.551064	-2.643	-1.457	-1.259	0.2774
PF01753	13	Family	zf-MYND	MYND finger	9	81927	0.0225	0.554544	-3.944	-0.9603	-1.092	0.7755
PF00006	20	Family	ATP-synt_ab	ATP synthase alpha/beta family, nucleotide-binding domain	5	13316	0.02496	0.58262	0.4316	0.6417	0.5999	0.7487
PF13812	1	Repeat	PPR_3	Pentatricopeptide repeat domain	187	1054857	0.02499	0.58262	-5.184	0.3417	-0.05183	0.9473
PF01535	15	Family	PPR	PPR repeat	191	1079316	0.02639	0.599069	-5.184	0.3417	-0.04756	0.9473
PF14259	1	Domain	RRM_6	RNA recognition motif (a.k.a. RRM, RBD, or RNP domain)	157	1079696	0.03063	0.648732	-6.214	0.1651	-0.5699	0.9983
PF03953	12	Domain	Tubulin_C	Tubulin C-terminal domain	14	118004	0.03089	0.648732	-2.936	-0.1828	-0.5818	0.4799
PF08242	7	Domain	Methyltransf_12	Methyltransferase domain	19	86023.5	0.03243	0.648732	-2.307	0.4905	0.2934	0.9737
PF00355	21	Domain	Rieske	Rieske [2Fe-2S] domain	7	64915	0.03276	0.648732	-3.779	-0.7432	-1.062	0.4106
PF15413	1	Domain	PH_11	Pleckstrin homology domain	6	57056	0.03282	0.648732	-4.154	-1.465	-1.819	0.7854
PF06293	9	Family	Kdo	Lipopolysaccharide kinase (Kdo/WaaP) family	16	132266	0.03309	0.648732	-3.009	-0.3959	-0.6196	0.4446
PF07650	12	Domain	KH_2	KH domain	10	87724.5	0.03403	0.652335	-5.646	-0.5273	-1.222	0.5321
PF00861	17	Family	Ribosomal_L18p	Ribosomal L18p/L5e family	6	19329	0.03739	0.700956	-3.174	0.6707	0.09581	1.004
PF00954	15	Family	S_locus_glycop	S-locus glycoprotein family	13	55067	0.03941	0.700956	-2.157	0.5665	0.3021	0.9267
PF14667	1	Family	Polysacc_synt_C	Polysaccharide biosynthesis C-terminal domain	7	64124.5	0.04005	0.700956	-3.314	-0.9088	-1.014	0.5162
PF00635	21	Domain	Motile_Sperm	MSP (Major sperm protein) domain	7	64033.5	0.04097	0.700956	-4.488	-0.5264	-1.336	0.3848
PF11721	3	Domain	Malectin	Di-glucose binding within endoplasmic reticulum	23	109581	0.04133	0.700956	-2.309	0.5445	0.09294	0.9993
PF12854	2	Repeat	PPR_1	PPR repeat	130	729805	0.04145	0.700956	-5.184	0.3704	-0.04213	0.9473
PF00483	18	Family	NTP_transferase	Nucleotidyl transferase	10	39864.5	0.04301	0.700956	-0.3106	0.5535	0.4497	1.053
PF00244	15	Domain	14-3-3	14-3-3 protein	8	71411	0.044	0.700956	-5.313	-2.873	-2.31	0.622
PF13410	1	Domain	GST_C_2	Glutathione S-transferase, C-terminal domain	22	104656	0.04494	0.700956	-8.066	0.4612	-0.05937	1.064
PF09439	5	Family	SRPRB	Signal recognition particle receptor beta subunit	13	108484	0.04588	0.700956	-5.395	-0.3993	-1.208	0.9756
PF00201	13	Family	UDPGT	UDP-glucoronosyl and UDP-glucosyl transferase	40	206368	0.04624	0.700956	-5.739	0.5114	-0.05673	1.013
PF00070	22	Domain	Pyr_redox	Pyridine nucleotide-disulphide oxidoreductase	14	115637	0.04712	0.700956	-3.718	-0.08082	-0.6908	0.647
PF03982	8	Family	DAGAT	Diacylglycerol acyltransferase	5	15415	0.04713	0.700956	0.1247	0.6379	0.5477	0.7244
PF04851	10	Family	ResIII	Type III restriction enzyme, res subunit	33	249690	0.04842	0.707936	-3.909	-0.4444	-0.685	1.052
PF00514	18	Repeat	Arm	Armadillo/beta-catenin-like repeat	34	255950	0.05203	0.715425	-4.528	-0.1252	-0.5427	1.09
PF00258	20	Domain	Flavodoxin_1	Flavodoxin	5	15763	0.05208	0.715425	0.3863	0.6279	0.5534	0.6832
PF13246	1	Family	Hydrolase_like2	Putative hydrolase of sodium-potassium ATPase alpha subunit	19	150658	0.05464	0.715425	-4.563	-0.1996	-0.8717	0.6239
PF00043	20	Domain	GST_C	Glutathione S-transferase, C-terminal domain	24	117248	0.05471	0.715425	-8.066	0.4552	-0.06653	1.064
PF00091	20	Domain	Tubulin	Tubulin/FtsZ family, GTPase domain	19	150556	0.05545	0.715425	-2.936	-0.0801	-0.4637	0.8164
PF05659	6	Family	RPW8	Arabidopsis broad-spectrum mildew resistance protein RPW8	5	15995	0.05561	0.715425	0.354	0.4361	0.6082	1.116
PF08268	7	Domain	FBA_3	F-box associated domain	20	95169	0.05596	0.715425	-3.652	0.5024	0.1498	0.7725
PF01373	12	Domain	Glyco_hydro_14	Glycosyl hydrolase family 14	6	20927	0.05705	0.715425	-0.795	0.6102	0.4058	0.8218
PF01424	17	Domain	R3H	R3H domain	5	47153	0.05746	0.715425	-1.114	-0.6162	-0.6839	-0.3191
PF00132	19	Repeat	Hexapep	Bacterial transferase hexapeptide (six repeats)	13	57280.5	0.05852	0.715425	-1.5	0.5437	0.3004	0.7971
PF03171	15	Domain	2OG-FeII_Oxy	2OG-Fe(II) oxygenase superfamily	36	185887	0.05919	0.715425	-3.978	0.4068	0.1	0.8667
PF14379	1	Family	Myb_CC_LHEQLE	MYB-CC type transfactor, LHEQLE motif	6	54833	0.05931	0.715425	-1.962	-0.3922	-0.7142	0.167
PF00849	17	Family	PseudoU_synth_2	RNA pseudouridylate synthase	7	26188	0.06126	0.715425	-0.7257	0.5234	0.4524	1.044
PF05911	6	Family	DUF869	Plant protein of unknown function (DUF869)	6	21216.5	0.06141	0.715425	-1.469	0.644	0.3851	1.203
PF02845	11	Family	CUE	CUE domain	7	26287.5	0.06269	0.715425	0.1247	0.6544	0.4863	0.7614
PF03492	10	Family	Methyltransf_7	SAM dependent carboxyl methyltransferase	6	21362	0.0637	0.715425	0.1247	0.5306	0.535	0.9093
PF00488	16	Domain	MutS_V	MutS domain V	6	54541.5	0.06383	0.715425	-5.531	-1.258	-1.499	0.5187
PF00847	15	Domain	AP2	AP2 domain	34	253990	0.06421	0.715425	-3.851	-0.1183	-0.5155	0.8
PF01488	15	Family	Shikimate_DH	Shikimate / quinate 5-dehydrogenase	9	36675.5	0.06469	0.715425	-2.174	0.5801	0.09901	0.8315
PF00118	19	Family	Cpn60_TCP1	TCP-1/cpn60 chaperonin family	21	102079	0.06734	0.726868	-5.069	0.5217	0.02295	1.063
PF00627	26	Domain	UBA	UBA/TS-N domain	14	113500	0.06741	0.726868	-3.532	-0.584	-0.7366	0.9397
PF02373	17	Family	JmjC	JmjC domain, hydroxylase	17	134815	0.06913	0.727306	-3.14	-0.3561	-0.5774	0.7398
PF13456	1	Domain	RVT_3	Reverse transcriptase-like	11	47562	0.06941	0.727306	0.1247	0.5025	0.4312	0.7251
PF05834	7	Family	Lycopene_cycl	Lycopene cyclase protein	5	16829	0.06998	0.727306	0.4083	0.4446	0.5826	1.059
PF12850	2	Domain	Metallophos_2	Calcineurin-like phosphoesterase superfamily domain	6	21830.5	0.07155	0.73477	-0.4758	0.5518	0.4358	0.8177
PF13621	1	Domain	Cupin_8	Cupin-like domain	5	46245	0.07367	0.740445	-2.371	-1.628	-1.043	0.3209
PF12776	2	Domain	Myb_DNA-bind_3	Myb/SANT-like DNA-binding domain	12	53534	0.07743	0.740445	-3.89	0.5995	-0.02203	0.8619
PF01433	15	Family	Peptidase_M1	Peptidase family M1	5	45982	0.07901	0.740445	-2.056	-0.8596	-0.822	0.2529
PF02183	13	Family	HALZ	Homeobox associated leucine zipper	9	76065	0.08065	0.740445	-4.672	-1.085	-1.333	0.7257
PF00365	15	Domain	PFK	Phosphofructokinase	5	45900.5	0.08073	0.740445	-2.679	-1.428	-1.257	0.5581
PF13671	1	Domain	AAA_33	AAA domain	5	17375.5	0.08096	0.740445	0.1247	0.6547	0.5129	0.6839
PF14510	1	Domain	ABC_trans_N	ABC-transporter extracellular N-terminal	6	22346	0.0811	0.740445	-0.1249	0.5383	0.478	0.8725
PF03109	11	Family	ABC1	ABC1 family	14	112306	0.0816	0.740445	-6.287	-1.188	-1.438	0.7845
PF01602	15	Family	Adaptin_N	Adaptin N terminal region	10	43166	0.08224	0.740445	-0.8738	0.5315	0.2745	0.8773
PF00995	18	Family	Sec1	Sec1 family	6	22443	0.08301	0.740445	0.2103	0.5428	0.4931	0.7072
PF01603	15	Family	B56	Protein phosphatase 2A regulatory B subunit (B56 family)	7	61001.5	0.0836	0.740445	-4.445	-2.521	-1.676	0.7893
PF00153	22	Family	Mito_carr	Mitochondrial carrier protein	48	259034	0.08441	0.740445	-2.036	0.3561	0.1652	1.216
PF01545	16	Family	Cation_efflux	Cation efflux family	10	43358	0.08521	0.740445	-0.6437	0.4894	0.3653	0.8279
PF00443	24	Family	UCH	Ubiquitin carboxyl-terminal hydrolase	24	182330	0.08584	0.740445	-3.944	-0.1362	-0.6586	0.8354
PF13359	1	Domain	DDE_Tnp_4	DDE superfamily endonuclease	9	75694	0.0867	0.740445	-2.815	-0.1318	-0.8321	0.5159
PF00169	24	Domain	PH	PH domain	14	111894	0.08702	0.740445	-4.154	-1.248	-1.374	0.9177
PF07496	10	Domain	zf-CW	CW-type Zinc Finger	10	82916	0.0885	0.740445	-6.141	-0.4175	-1.22	0.5769
PF08370	6	Family	PDR_assoc	Plant PDR ABC transporter associated	7	27821.5	0.08864	0.740445	-0.1249	0.5054	0.457	0.8725
PF00092	23	Domain	VWA	von Willebrand factor type A domain	8	68181.5	0.08884	0.740445	-3.309	-0.6046	-0.7699	1.041
PF01061	19	Family	ABC2_membrane	ABC-2 type transporter	18	87621.5	0.09157	0.740445	-1.511	0.4497	0.2243	0.9985
PF03468	9	Domain	XS	XS domain	7	27987	0.09189	0.740445	-0.1575	0.5895	0.4222	0.7475
PF00385	19	Domain	Chromo	Chromo (CHRromatin Organisation MOdifier) domain	8	68012	0.09196	0.740445	-3.755	-0.1741	-0.708	0.5004
PF01217	15	Domain	Clat_adaptor_s	Clathrin adaptor complex small chain	9	75339	0.09282	0.740445	-4.07	-1.094	-1.112	0.7486
PF13893	1	Domain	RRM_5	RNA recognition motif. (a.k.a. RRM, RBD, or RNP domain)	130	883846	0.09347	0.740445	-6.214	0.1903	-0.5251	0.9969
PF01966	17	Family	HD	HD domain	8	67904.5	0.09398	0.740445	-4.862	-0.7345	-1.21	0.6445
PF08276	6	Family	PAN_2	PAN-like domain	12	54714	0.09442	0.740445	-2.157	0.5306	0.2565	0.9267
PF13371	1	Repeat	TPR_9	Tetratricopeptide repeat	26	195248	0.09548	0.740711	-4.64	-0.07294	-0.5326	0.944
PF04884	9	Family	DUF647	Vitamin B6 photo-protection and homoeostasis	7	28220.5	0.09664	0.740711	-0.6817	0.5741	0.4007	0.9408
PF00467	24	Family	KOW	KOW motif	9	75106	0.09703	0.740711	-4.783	-0.2517	-0.866	0.5595
PF00305	14	Domain	Lipoxygenase	Lipoxygenase	18	88181	0.09873	0.742081	-4.104	0.4392	0.003716	0.8607
PF02136	15	Domain	NTF2	Nuclear transport factor 2 (NTF2) domain	9	38837.5	0.09893	0.742081	-3.084	0.4601	0.1411	0.8747
PF11976	3	Family	Rad60-SLD	Ubiquitin-2 like Rad60 SUMO-like	26	194827	0.1001	0.744385	-4.999	0.02692	-0.5978	0.7504
PF00690	21	Domain	Cation_ATPase_N	Cation transporter/ATPase, N-terminus	14	110922	0.101	0.744658	-4.37	-0.4671	-0.8081	0.6239
PF03446	10	Domain	NAD_binding_2	NAD binding domain of 6-phosphogluconate dehydrogenase	16	124978	0.1026	0.745191	-3.78	-0.7357	-1.02	0.6889
PF03470	9	Domain	zf-XS	XS zinc finger domain	5	18306	0.1028	0.745191	-0.1575	0.5895	0.4609	0.7475
PF03810	14	Domain	IBN_N	Importin-beta N-terminal domain	11	89202	0.1049	0.751815	-1.587	-0.382	-0.4942	0.5456
PF01734	17	Family	Patatin	Patatin-like phospholipase	7	28636	0.1056	0.751815	0.1571	0.429	0.4586	0.7662
PF13516	1	Repeat	LRR_6	Leucine Rich repeat	112	764624	0.1071	0.751815	-6.013	0.1247	-0.4727	1.004
PF00230	15	Family	MIP	Major intrinsic protein	20	152686	0.1072	0.751815	-3.666	-0.2153	-0.7503	0.8848
PF13905	1	Domain	Thioredoxin_8	Thioredoxin-like	7	59771	0.109	0.758274	-1.617	-1.198	-0.7538	0.9064
PF07883	6	Domain	Cupin_2	Cupin domain	8	34152.5	0.1114	0.76877	-0.7352	0.4829	0.3639	0.822
PF03765	10	Domain	CRAL_TRIO_N	CRAL/TRIO, N-terminal domain	13	103016	0.1138	0.775252	-3.898	-0.3053	-0.7971	0.7089
PF07728	9	Domain	AAA_5	AAA domain (dynein-related subfamily)	26	134834	0.1144	0.775252	-5.2	0.5193	-0.1695	0.9308
PF00957	16	Family	Synaptobrevin	Synaptobrevin	7	59496.5	0.1154	0.775252	-3.373	0.1247	-0.6186	0.167
PF08263	7	Family	LRRNT_2	Leucine rich repeat N-terminal domain	83	573964	0.1164	0.775252	-4.862	0.1247	-0.4403	1.004
PF07859	8	Domain	Abhydrolase_3	alpha/beta hydrolase fold	25	129328	0.1174	0.775252	-3.387	0.3904	0.01378	1.087
PF00626	17	Domain	Gelsolin	Gelsolin repeat	8	66709	0.119	0.775252	-2.938	-0.5541	-0.7108	0.6538
PF02902	14	Domain	Peptidase_C48	Ulp1 protease family, C-terminal catalytic domain	6	51838	0.1208	0.775252	-3.087	-0.5275	-0.8196	0.4162
PF14551	1	Family	MCM_N	MCM N-terminal domain	6	51837.5	0.1209	0.775252	-2.908	-0.3105	-0.6843	0.4201
PF13519	1	Domain	VWA_2	von Willebrand factor type A domain	10	81034	0.1235	0.775252	-2.024	-0.4759	-0.4536	1.041
PF01425	16	Family	Amidase	Amidase	12	56493	0.1255	0.775252	-2.27	0.4034	0.25	0.9145
PF10551	4	Domain	MULE	MULE transposase domain	27	141590	0.1272	0.775252	-3.286	0.4338	-0.05477	1.199
PF04408	18	Domain	HA2	Helicase associated domain (HA2)	15	73257.5	0.1274	0.775252	-1.569	0.418	0.2152	1.207
PF00722	16	Domain	Glyco_hydro_16	Glycosyl hydrolases family 16	8	34871	0.1279	0.775252	0.06495	0.5226	0.4283	0.7161
PF14559	1	Domain	TPR_19	Tetratricopeptide repeat	16	123364	0.1281	0.775252	-4.717	-0.3197	-0.8729	0.944
PF00664	18	Family	ABC_membrane	ABC transporter transmembrane region	27	141742	0.1292	0.775252	-2.845	0.3921	0.03708	0.9604
PF13499	1	Domain	EF-hand_7	EF-hand domain pair	44	240988	0.1312	0.775252	-2.798	0.3663	-0.005074	1.263
PF00850	14	Domain	Hist_deacetyl	Histone deacetylase domain	9	40392	0.1315	0.775252	-1.232	0.4809	0.3063	0.8241
PF13481	1	Domain	AAA_25	AAA domain	5	43935	0.1321	0.775252	-3.123	-0.5389	-1.168	0.5256
PF04434	12	Domain	SWIM	SWIM zinc finger	27	141972	0.1323	0.775252	-3.286	0.4231	-0.05386	1.199
PF01474	11	Family	DAHP_synth_2	Class-II DAHP synthetase family	5	43835	0.1353	0.775252	-2.881	-1.828	-1.253	0.6533
PF00160	16	Domain	Pro_isomerase	Cyclophilin type peptidyl-prolyl cis-trans isomerase/CLD	22	113452	0.1358	0.775252	-0.6116	0.4015	0.2664	0.8687
PF06955	7	Family	XET_C	Xyloglucan endo-transglycosylase (XET) C-terminus	8	35191.5	0.1359	0.775252	0.06495	0.532	0.4208	0.7161
PF13847	1	Domain	Methyltransf_31	Methyltransferase domain	35	188743	0.1363	0.775252	-2.962	0.3894	0.04943	1.329
PF00536	25	Domain	SAM_1	SAM domain (Sterile alpha motif)	7	58590	0.1387	0.775252	-4.862	-0.004745	-0.964	0.5051
PF07647	12	Domain	SAM_2	SAM domain (Sterile alpha motif)	7	58590	0.1387	0.775252	-4.862	-0.004745	-0.964	0.5051
PF13640	1	Domain	2OG-FeII_Oxy_3	2OG-Fe(II) oxygenase superfamily	7	30000.5	0.1396	0.775252	-1.946	0.4991	0.2181	1.006
PF04670	7	Family	Gtr1_RagA	Gtr1/RagA G protein conserved region	26	191628	0.1408	0.775252	-5.395	0.1247	-0.7039	0.9756
PF13181	1	Repeat	TPR_8	Tetratricopeptide repeat	37	266114	0.1416	0.775252	-4.717	0.0202	-0.4496	0.944
PF05185	11	Family	PRMT5	PRMT5 arginine-N-methyltransferase	5	43630	0.142	0.775252	-4.275	-1.1	-1.518	0.7666
PF01263	15	Family	Aldose_epim	Aldose 1-epimerase	7	30093.5	0.1422	0.775252	0.1032	0.5216	0.4412	0.8359
PF00533	21	Family	BRCT	BRCA1 C Terminus (BRCT) domain	15	74138	0.1436	0.775252	-1.713	0.4149	0.2353	0.9747
PF14226	1	Family	DIOX_N	non-haem dioxygenase in morphine synthesis N-terminal	24	125530	0.1448	0.775252	-2.655	0.3909	0.1003	0.8667
PF13423	1	Family	UCH_1	Ubiquitin carboxyl-terminal hydrolase	23	170799	0.1453	0.775252	-3.944	-0.09152	-0.5852	0.8354
PF09425	5	Motif	CCT_2	Divergent CCT motif	8	65645	0.1454	0.775252	-4.207	-0.8397	-1.08	0.5544
PF14381	1	Family	EDR1	Ethylene-responsive protein kinase Le-CTR1	6	50869	0.149	0.775252	-1.764	-0.217	-0.523	0.4074
PF12315	3	Family	DUF3633	Protein of unknown function (DUF3633)	5	19868	0.1499	0.775252	-0.6434	0.7379	0.3405	0.8914
PF01150	12	Family	GDA1_CD39	GDA1/CD39 (nucleoside phosphatase) family	5	43384	0.1503	0.775252	-3.248	-0.2972	-0.8624	0.4713
PF13676	1	Domain	TIR_2	TIR domain	14	68915.5	0.1516	0.775252	-0.6723	0.4111	0.3038	0.7076
PF03081	10	Family	Exo70	Exo70 exocyst complex subunit	7	58088	0.1531	0.775252	-1.876	-0.9932	-0.7493	0.5557
PF07899	6	Family	Frigida	Frigida-like protein	10	46766	0.1538	0.775252	-1.09	0.4713	0.3292	1.121
PF00730	20	Domain	HhH-GPD	HhH-GPD superfamily base excision DNA repair protein	9	72519	0.1546	0.775252	-2.754	-1.157	-0.8232	0.6251
PF00266	14	Domain	Aminotran_5	Aminotransferase class-V	14	69136	0.1563	0.775252	-0.7729	0.4793	0.2394	0.9835
PF07719	12	Repeat	TPR_2	Tetratricopeptide repeat	65	450826	0.1573	0.775252	-4.717	0.05682	-0.3792	1.143
PF03381	10	Family	CDC50	LEM3 (ligand-effect modulator 3) family / CDC50 family	5	20089.5	0.1577	0.775252	0.1247	0.5023	0.4723	0.8069
PF14703	1	Domain	DUF4463	Domain of unknown function (DUF4463)	8	36048	0.159	0.775252	0	0.4238	0.4555	1.196
PF14497	1	Domain	GST_C_3	Glutathione S-transferase, C-terminal domain	5	20131	0.1592	0.775252	-0.8764	0.5506	0.3563	1.064
PF08477	8	Family	Miro	Miro-like protein	52	364492	0.1624	0.775252	-5.395	0.1247	-0.4557	0.9756
PF01189	12	Family	Nol1_Nop2_Fmu	NOL1/NOP2/sun family	6	50446	0.1628	0.775252	-2.284	-0.9538	-0.7792	1.223
PF01078	16	Family	Mg_chelatase	Magnesium chelatase, subunit ChlI	8	64979	0.164	0.775252	-2.908	-0.345	-0.5434	0.517
PF02889	11	Family	Sec63	Sec63 Brl domain	6	25517	0.1645	0.775252	-0.5249	0.4416	0.3863	0.9415
PF13176	1	Repeat	TPR_7	Tetratricopeptide repeat	15	114420	0.1659	0.775252	-4.717	-0.4236	-0.7026	1.143
PF04678	8	Family	DUF607	Protein of unknown function, DUF607	5	42928	0.1668	0.775252	-2.725	-0.4384	-0.7324	0.3346
PF13646	1	Family	HEAT_2	HEAT repeats	19	98073.5	0.167	0.775252	-5.098	0.3088	-0.02708	1.09
PF00332	13	Domain	Glyco_hydro_17	Glycosyl hydrolases family 17	25	183130	0.1671	0.775252	-4.214	0.1247	-0.8152	0.8803
PF00641	13	Domain	zf-RanBP	Zn-finger in Ran binding protein and others	10	79199	0.1671	0.775252	-5.736	-0.413	-1.06	0.7156
PF02170	17	Family	PAZ	PAZ domain	12	93354	0.1672	0.775252	-4.94	-0.05228	-0.7537	0.6612
PF12678	2	Family	zf-rbx1	RING-H2 zinc finger	54	377172	0.1689	0.775252	-4.56	0.1247	-0.5059	0.9748
PF03106	10	Domain	WRKY	WRKY DNA -binding domain	24	176204	0.1691	0.775252	-4.9	-0.0422	-0.5831	0.7311
PF05633	6	Family	DUF793	Protein of unknown function (DUF793)	5	20515.5	0.1736	0.775252	0.3562	0.4511	0.4697	0.687
PF13831	1	Family	PHD_2	PHD-finger	6	50130	0.1737	0.775252	-1.838	-0.3979	-0.4696	0.4921
PF00579	20	Family	tRNA-synt_1b	tRNA synthetases class I (W and Y)	6	25794	0.1741	0.775252	-0.483	0.4719	0.373	0.9072
PF02893	15	Family	GRAM	GRAM domain	6	50085	0.1753	0.775252	-3.382	0.08388	-0.6489	0.2362
PF04926	10	Domain	PAP_RNA-bind	Poly(A) polymerase predicted RNA binding domain	6	25889	0.1775	0.775252	-0.1372	0.5109	0.4951	1.409
PF04928	12	Domain	PAP_central	Poly(A) polymerase central domain	6	25889	0.1775	0.775252	-0.1372	0.5109	0.4951	1.409
PF00899	16	Family	ThiF	ThiF family	8	36674	0.1777	0.775252	-1.116	0.5511	0.2108	0.7072
PF13713	1	Domain	BRX_N	Transcription factor BRX N-terminal domain	5	42625.5	0.1784	0.775252	-3.736	0.08352	-0.8074	0.3366
PF08699	5	Domain	DUF1785	Domain of unknown function (DUF1785)	8	64477	0.1793	0.775252	-4.94	-0.05228	-0.9649	0.6522
PF03638	10	Domain	TCR	Tesmin/TSO1-like CXC domain, cysteine-rich domain	6	25974	0.1806	0.775252	-1.346	0.5026	0.2526	0.8214
PF13193	1	Domain	AMP-binding_C	AMP-binding enzyme C-terminal domain	15	113692	0.1822	0.775252	-1.928	0.04661	-0.1898	0.496
PF12763	2	Family	EF-hand_4	Cytoskeletal-regulatory complex EF hand	6	26027.5	0.1826	0.775252	-0.4733	0.4596	0.3862	0.9907
PF13508	1	Domain	Acetyltransf_7	Acetyltransferase (GNAT) domain	6	49855	0.1836	0.775252	-4.862	-0.06902	-1.27	0.6041
PF04548	11	Family	AIG1	AIG1 family	7	31428.5	0.1837	0.775252	-2.275	0.5702	0.02792	0.899
PF12899	2	Domain	Glyco_hydro_100	Alkaline and neutral invertase	5	42437.5	0.186	0.775252	-1.546	-0.6744	-0.5451	0.3296
PF01266	19	Domain	DAO	FAD dependent oxidoreductase	18	134213	0.1868	0.775252	-3.718	0.07632	-0.52	1.108
PF01423	17	Domain	LSM	LSM domain	12	92558	0.1874	0.775252	-2.647	0.1459	-0.4049	0.4122
PF00504	16	Family	Chloroa_b-bind	Chlorophyll A-B binding protein	23	168269	0.1896	0.775252	-3.376	-0.008791	-0.5084	0.8092
PF05739	14	Family	SNARE	SNARE domain	18	133990	0.1916	0.775252	-5.494	0.05422	-0.8148	0.7392
PF00098	18	Domain	zf-CCHC	Zinc knuckle	23	168073	0.1934	0.775252	-4.161	-0.002493	-0.4231	0.6322
PF00472	15	Family	RF-1	RF-1 domain	6	49571	0.1943	0.775252	-4.998	-0.593	-1.062	0.7734
PF07002	11	Family	Copine	Copine	8	37225	0.1955	0.775252	-0.4257	0.4702	0.366	0.9855
PF14383	1	Domain	VARLMGL	DUF761-associated sequence motif	8	37225.5	0.1955	0.775252	-2.689	0.5571	0.07763	0.8039
PF03859	11	Domain	CG-1	CG-1 domain	5	42176	0.1969	0.775252	-2.879	-0.695	-0.9739	0.6112
PF01363	16	Domain	FYVE	FYVE zinc finger	11	85122.5	0.1989	0.775252	-3.736	0.02949	-0.5454	0.562
PF00515	23	Repeat	TPR_1	Tetratricopeptide repeat	61	420777	0.199	0.775252	-4.717	0.05682	-0.3774	1.143
PF01699	19	Family	Na_Ca_ex	Sodium/calcium exchanger protein	9	42900	0.2008	0.775252	-1.337	0.3109	0.1896	1.128
PF04782	7	Family	DUF632	Protein of unknown function (DUF632)	13	99012.5	0.2015	0.775252	-4.493	-0.1142	-0.7165	1.088
PF03479	10	Domain	DUF296	Domain of unknown function (DUF296)	9	42926.5	0.2016	0.775252	-1.397	0.4199	0.2619	0.7033
PF00487	19	Domain	FA_desaturase	Fatty acid desaturase	8	63784.5	0.202	0.775252	-5.324	-0.7213	-1.447	0.642
PF04055	16	Domain	Radical_SAM	Radical SAM superfamily	9	42954	0.2025	0.775252	0.1247	0.3809	0.3901	0.6832
PF03357	16	Family	Snf7	Snf7	6	26552.5	0.2026	0.775252	-4.595	0.672	-0.3148	1.171
PF04389	12	Family	Peptidase_M28	Peptidase family M28	6	49344	0.2032	0.775252	-3.032	-0.3366	-0.8059	0.478
PF03143	12	Domain	GTP_EFTU_D3	Elongation factor Tu C-terminal domain	6	49322	0.2041	0.775252	-6.493	0.177	-1.455	0.3487
PF02171	12	Family	Piwi	Piwi domain	8	63630	0.2073	0.775252	-4.94	-0.05228	-0.9528	0.749
PF05664	6	Family	DUF810	Protein of unknown function (DUF810)	5	21334	0.2075	0.775252	-1.63	0.6444	0.1579	0.726
PF00433	19	Family	Pkinase_C	Protein kinase C terminal domain	6	49233	0.2076	0.775252	-4.508	-0.1385	-1.087	0.448
PF08534	5	Domain	Redoxin	Redoxin	13	98745.5	0.2088	0.775252	-4.862	-0.6102	-0.805	1.04
PF00254	23	Domain	FKBP_C	FKBP-type peptidyl-prolyl cis-trans isomerase	20	146762	0.212	0.775252	-6.013	0.05637	-0.8284	0.8347
PF07724	9	Domain	AAA_2	AAA domain (Cdc48 subfamily)	22	117778	0.2154	0.775252	-5.2	0.4059	-0.0912	1.009
PF02453	12	Family	Reticulon	Reticulon	10	77530.5	0.216	0.775252	-6.567	-0.2464	-1.274	0.697
PF04433	12	Domain	SWIRM	SWIRM domain	9	70478	0.216	0.775252	-4.27	0.1684	-1.214	0.7051
PF00485	13	Domain	PRK	Phosphoribulokinase / Uridine kinase family	5	41687	0.2184	0.775252	-2.874	-0.07828	-0.8134	0.4299
PF08387	5	Family	FBD	FBD	10	49055.5	0.2195	0.775252	-0.4814	0.1865	0.3381	0.9153
PF13639	1	Domain	zf-RING_2	Ring finger domain	114	762516	0.2213	0.775252	-5.765	0.1306	-0.4869	0.9981
PF00989	19	Domain	PAS	PAS fold	9	70291.5	0.2224	0.775252	-5.156	-0.904	-1.258	0.6213
PF13426	1	Domain	PAS_9	PAS domain	9	70291.5	0.2224	0.775252	-5.156	-0.904	-1.258	0.6213
PF00156	22	Domain	Pribosyltran	Phosphoribosyl transferase domain	11	84321.5	0.223	0.775252	-2.85	-0.6564	-0.6752	1.096
PF00307	26	Domain	CH	Calponin homology (CH) domain	10	77280	0.2242	0.775252	-7.62	-0.4242	-1.353	0.7063
PF00125	19	Domain	Histone	Core histone H2A/H2B/H3/H4	31	220407	0.2244	0.775252	-7.599	0.1247	-0.7047	0.7342
PF01453	19	Domain	B_lectin	D-mannose binding lectin	13	66193	0.2244	0.775252	-3.144	0.5293	-0.0006068	0.9267
PF01749	15	Family	IBB	Importin beta binding domain	5	21711	0.2246	0.775252	-0.2245	0.5415	0.3842	1.09
PF07526	6	Domain	POX	Associated with HOX	6	48817.5	0.2249	0.775252	-5.1	-0.4507	-1.066	0.4921
PF03131	12	Family	bZIP_Maf	bZIP Maf transcription factor	7	56006	0.225	0.775252	-3.424	-1.747	-1.244	0.672
PF13401	1	Domain	AAA_22	AAA domain	17	89200.5	0.2255	0.775252	-5.18	0.4962	-0.3301	1.081
PF00494	14	Domain	SQS_PSY	Squalene/phytoene synthase	5	41506	0.2268	0.775252	-2.963	-1.799	-1.218	0.7725
PF00097	20	Domain	zf-C3HC4	Zinc finger, C3HC4 type (RING finger)	109	729778	0.2274	0.775252	-5.765	0.1247	-0.4629	0.9981
PF01546	23	Family	Peptidase_M20	Peptidase family M20/M25/M40	10	49303.5	0.2276	0.775252	-1.65	0.4209	0.1937	0.7632
PF13854	1	Repeat	Kelch_5	Kelch motif	9	43719	0.2283	0.775252	-4.735	0.6183	-0.4555	0.8793
PF00789	15	Domain	UBX	UBX domain	9	43739	0.2291	0.775252	-6.553	0.5164	-0.5681	0.9593
PF14599	1	Domain	zinc_ribbon_6	Zinc-ribbon	7	32665	0.2296	0.775252	-4.089	0.492	-0.1329	0.7366
PF00538	14	Domain	Linker_histone	linker histone H1 and H5 family	10	77075.5	0.231	0.775252	-1.488	-0.3897	-0.413	0.7311
PF13833	1	Domain	EF-hand_8	EF-hand domain pair	44	248546	0.2313	0.775252	-2.798	0.3747	-0.02692	1.263
PF00689	16	Family	Cation_ATPase_C	Cation transporting ATPase, C-terminus	10	77018.5	0.2329	0.775252	-4.37	-0.156	-0.9115	0.6239
PF13532	1	Domain	2OG-FeII_Oxy_2	2OG-Fe(II) oxygenase superfamily	9	69933	0.2351	0.775252	-3.978	-0.3353	-0.8176	0.6137
PF01041	12	Domain	DegT_DnrJ_EryC1	DegT/DnrJ/EryC1/StrS aminotransferase family	5	21939	0.2354	0.775252	-0.8005	0.518	0.3215	0.9835
PF03283	8	Family	PAE	Pectinacetylesterase	6	27342	0.2356	0.775252	-1.601	0.4979	0.1863	0.8172
PF00571	23	Domain	CBS	CBS domain	19	138876	0.2374	0.775252	-3.685	-0.6288	-0.6879	0.9005
PF08238	7	Repeat	Sel1	Sel1 repeat	6	48483	0.2395	0.775252	-1.829	-0.5346	-0.504	0.7392
PF07687	9	Domain	M20_dimer	Peptidase dimerisation domain	8	38455	0.2398	0.775252	-1.65	0.4209	0.1624	0.8236
PF10536	4	Domain	PMD	Plant mobile domain	11	55321	0.2399	0.775252	-4.526	0.5978	-0.1863	0.7225
PF00067	17	Domain	p450	Cytochrome P450	43	243181	0.2411	0.775252	-3.333	0.3816	-0.08609	0.826
PF03145	11	Family	Sina	Seven in absentia protein family	6	48445	0.2412	0.775252	-1.516	-0.6734	-0.5326	0.6561
PF12146	3	Family	Hydrolase_4	Putative lysophospholipase	11	83702.5	0.243	0.775252	-3.084	-0.315	-0.6433	0.6612
PF06886	6	Family	TPX2	Targeting protein for Xklp2 (TPX2)	6	48403	0.2431	0.775252	-5.139	0.09541	-0.9134	0.4018
PF09273	6	Domain	Rubis-subs-bind	Rubisco LSMT substrate-binding	5	41159	0.2436	0.775252	-2.49	-0.7543	-0.9032	0.9192
PF00227	21	Domain	Proteasome	Proteasome subunit	16	118087	0.2459	0.775252	-3.718	-0.3136	-0.6798	0.9608
PF00929	19	Family	RNase_T	Exonuclease	9	44211	0.2462	0.775252	-0.7659	0.4138	0.2674	1.164
PF14531	1	Family	Kinase-like	Kinase-like	36	252540	0.247	0.775252	-3.717	0.1081	-0.4479	0.8996
PF01398	16	Family	JAB	JAB1/Mov34/MPN/PAD-1 ubiquitin protease	10	49869	0.2471	0.775252	-3.852	0.628	-0.3671	0.9882
PF00583	19	Family	Acetyltransf_1	Acetyltransferase (GNAT) family	12	90513.5	0.2473	0.775252	-4.862	0.08775	-0.8194	0.6715
PF02225	17	Family	PA	PA domain	17	124868	0.2473	0.775252	-3.54	-0.0891	-0.3846	0.8243
PF03000	9	Family	NPH3	NPH3 family	15	111154	0.2483	0.775252	-3.597	0.09587	-0.484	0.7912
PF00182	14	Domain	Glyco_hydro_19	Chitinase class I	5	22215	0.249	0.775252	-0.8857	0.5275	0.2752	0.7874
PF00035	20	Domain	dsrm	Double-stranded RNA binding motif	16	84300.5	0.2491	0.775252	-3.225	0.452	-0.01105	0.9832
PF00291	20	Family	PALP	Pyridoxal-phosphate dependent enzyme	13	97348	0.2498	0.775252	-2.275	-0.1773	-0.329	0.6667
PF00085	15	Domain	Thioredoxin	Thioredoxin	39	272280	0.25	0.775252	-4.64	-0.04666	-0.5326	0.9064
PF12906	2	Domain	RINGv	RING-variant domain	12	90417.5	0.2504	0.775252	-3.215	-0.4086	-0.7304	0.8264
PF00464	14	Domain	SHMT	Serine hydroxymethyltransferase	6	48226.5	0.2511	0.775252	-2.639	-0.7462	-0.7054	1.15
PF00561	15	Domain	Abhydrolase_1	alpha/beta hydrolase fold	53	364486	0.2513	0.775252	-5.363	0.1247	-0.5379	1.139
PF13637	1	Domain	Ank_4	Ankyrin repeats (many copies)	55	377555	0.2521	0.775252	-5.766	0.07207	-0.5795	1.104
PF05687	8	Family	DUF822	Plant protein of unknown function (DUF822)	5	22288	0.2527	0.775252	-0.795	0.5953	0.2815	0.6741
PF13716	1	Domain	CRAL_TRIO_2	Divergent CRAL/TRIO domain	11	83403	0.2531	0.775252	-3.898	-0.3053	-0.7862	0.7089
PF00450	17	Domain	Peptidase_S10	Serine carboxypeptidase	32	178436	0.2534	0.775252	-6.611	0.3831	-0.1665	1.024
PF13857	1	Domain	Ank_5	Ankyrin repeats (many copies)	40	278680	0.254	0.775252	-5.766	0.09073	-0.6391	1.033
PF07991	7	Family	IlvN	Acetohydroxy acid isomeroreductase, catalytic domain	5	22380	0.2574	0.775252	-0.3304	0.5488	0.3512	0.7766
PF13202	1	Domain	EF-hand_5	EF hand	43	244136	0.2575	0.775252	-2.798	0.3077	-0.009818	1.263
PF00632	20	Domain	HECT	HECT-domain (ubiquitin-transferase)	8	62298.5	0.2576	0.775252	-3.532	-0.1858	-0.8073	0.8056
PF05729	7	Domain	NACHT	NACHT domain	6	27843	0.2585	0.775252	-0.4653	0.4083	0.3256	0.7076
PF08879	5	Domain	WRC	WRC	12	90169	0.2586	0.775252	-3.14	-0.3014	-0.5547	0.7398
PF04674	7	Family	Phi_1	Phosphate-induced protein 1 conserved region	9	69284.5	0.2592	0.775252	-1.21	0	-0.2495	0.5264
PF00999	16	Family	Na_H_Exchanger	Sodium/hydrogen exchanger family	11	83215	0.2596	0.775252	-8.368	-0.3523	-1.689	0.9823
PF12756	2	Family	zf-C2H2_2	C2H2 type zinc-finger (2 copies)	7	55074.5	0.264	0.775252	-2.976	-0.4375	-0.6211	0.7316
PF00790	14	Family	VHS	VHS domain	6	27990.5	0.2655	0.775252	-1.889	0.5822	0.003141	0.9719
PF03959	8	Family	FSH1	Serine hydrolase (FSH1)	8	62101	0.2657	0.775252	-3.642	-0.1617	-0.779	0.7757
PF00407	14	Domain	Bet_v_1	Pathogenesis-related protein Bet v I family	9	44739	0.2663	0.775252	-0.3887	0.3863	0.3393	0.6905
PF00512	20	Domain	HisKA	His Kinase A (phospho-acceptor) domain	10	50399.5	0.2663	0.775252	-2.359	0.5282	-0.04227	0.729
PF00224	16	Family	PK	Pyruvate kinase, barrel domain	8	62071	0.2669	0.775252	-3.365	-0.6708	-0.8389	0.7738
PF02887	11	Domain	PK_C	Pyruvate kinase, alpha/beta domain	8	62071	0.2669	0.775252	-3.365	-0.6708	-0.8389	0.7738
PF10607	4	Domain	CLTH	CTLH/CRA C-terminal to LisH motif domain	6	28023	0.267	0.775252	-0.2862	0.4094	0.3628	0.7756
PF01031	15	Family	Dynamin_M	Dynamin central region	10	50550.5	0.272	0.775252	-2.817	0.4732	-0.04133	0.9251
PF00240	18	Domain	ubiquitin	Ubiquitin family	41	284266	0.2728	0.775252	-4.999	0.1247	-0.4577	0.9057
PF12804	2	Domain	NTP_transf_3	MobA-like NTP transferase domain	6	47770	0.2728	0.775252	-1.81	-0.1259	-0.3636	0.5662
PF07777	6	Family	MFMR	G-box binding protein MFMR	5	40586.5	0.2731	0.775252	-3.006	-1.015	-0.9568	0.672
PF05920	6	Family	Homeobox_KN	Homeobox KN domain	11	82826.5	0.2734	0.775252	-5.1	0.04783	-0.8174	0.824
PF00179	21	Domain	UQ_con	Ubiquitin-conjugating enzyme	26	184600	0.2735	0.775252	-4.075	0.167	-0.5446	0.814
PF00071	17	Domain	Ras	Ras family	50	343428	0.2737	0.775252	-5.395	0.1247	-0.4566	0.9756
PF14008	1	Domain	Metallophos_C	Iron/zinc purple acid phosphatase-like protein C	10	50607	0.2741	0.775252	-3.097	0.4995	-0.03072	0.8177
PF00650	15	Domain	CRAL_TRIO	CRAL/TRIO domain	17	123870	0.2754	0.775252	-3.898	0.1471	-0.5978	0.729
PF03101	10	Domain	FAR1	FAR1 DNA-binding domain	24	132106	0.2755	0.775252	-3.286	0.369	-0.06018	0.8695
PF00168	25	Domain	C2	C2 domain	31	217875	0.2756	0.775252	-5.161	0.09902	-0.51	0.8542
PF02201	13	Domain	SWIB	SWIB/MDM2 domain	9	68864	0.2758	0.775252	-4.656	-0.6274	-0.8034	0.6329
PF01590	21	Domain	GAF	GAF domain	8	39344.5	0.276	0.775252	-5.156	0.5673	-0.4833	0.729
PF00782	15	Domain	DSPc	Dual specificity phosphatase, catalytic domain	9	68827	0.2773	0.775252	-2.625	-0.6572	-0.5005	0.7897
PF00781	19	Family	DAGK_cat	Diacylglycerol kinase catalytic domain	9	68818	0.2776	0.775252	-2.086	-0.2456	-0.4216	0.5777
PF03763	8	Family	Remorin_C	Remorin, C-terminal region	8	61810	0.278	0.775252	-4.243	-0.18	-0.9024	0.654
PF01167	13	Domain	Tub	Tub family	9	68775	0.2794	0.775252	-3.127	-0.1983	-0.5818	0.5845
PF13589	1	Domain	HATPase_c_3	Histidine kinase-, DNA gyrase B-, and HSP90-like ATPase	9	68771	0.2795	0.775252	-4.106	0.03874	-0.6191	0.8166
PF01055	21	Family	Glyco_hydro_31	Glycosyl hydrolases family 31	6	28318	0.2815	0.777735	-0.2592	0.3906	0.3622	0.8942
PF00684	14	Domain	DnaJ_CXXCXGXG	DnaJ central domain	8	39499.5	0.2827	0.777735	-0.9089	0.2767	0.2151	0.9336
PF00828	14	Family	Ribosomal_L18e	Ribosomal protein L18e/L15	7	54653.5	0.2831	0.777735	-1.613	-0.2945	-0.433	0.7635
PF04398	7	Family	DUF538	Protein of unknown function, DUF538	10	75601	0.2846	0.779091	-4.862	0.09021	-0.876	0.6482
PF01738	13	Domain	DLH	Dienelactone hydrolase family	14	103106	0.2854	0.779091	-3.642	0.1489	-0.6211	0.8823
PF01459	17	Family	Porin_3	Eukaryotic porin	5	22931	0.2868	0.779345	-1.449	0.586	0.1584	0.766
PF13365	1	Domain	Trypsin_2	Trypsin-like peptidase domain	8	39604.5	0.2873	0.779345	-2.418	0.4666	0.082	0.739
PF00171	17	Family	Aldedh	Aldehyde dehydrogenase family	19	136916	0.2899	0.78167	-4.01	0.006761	-0.5579	0.6274
PF00675	15	Family	Peptidase_M16	Insulinase (Peptidase family M16)	8	61468	0.2929	0.78167	-2.741	-0.272	-0.5339	0.5852
PF05193	16	Domain	Peptidase_M16_C	Peptidase M16 inactive domain	8	61468	0.2929	0.78167	-2.741	-0.272	-0.5339	0.5852
PF12847	2	Domain	Methyltransf_18	Methyltransferase domain	35	198217	0.2934	0.78167	-4.275	0.3404	-0.07497	1.329
PF05773	17	Domain	RWD	RWD domain	7	54428	0.2937	0.78167	-3.953	-0.5397	-0.8822	0.5285
PF07717	11	Domain	OB_NTP_bind	Oligonucleotide/oligosaccharide-binding (OB)-fold	12	62603	0.2942	0.78167	-1.569	0.2273	0.1337	1.207
PF04570	9	Family	DUF581	Protein of unknown function (DUF581)	8	61432.5	0.2945	0.78167	-4.506	0.1832	-0.7303	0.5743
PF02222	17	Family	ATP-grasp	ATP-grasp domain	5	23117	0.2973	0.783988	-2.208	0.4171	0.05586	0.9956
PF00010	21	Domain	HLH	Helix-loop-helix DNA-binding domain	33	230152	0.2975	0.783988	-4.49	0.167	-0.228	0.6496
PF00083	19	Family	Sugar_tr	Sugar (and other) transporter	37	256584	0.2981	0.783988	-3.926	0.253	-0.4554	1.115
PF01612	15	Domain	DNA_pol_A_exo1	3'-5' exonuclease	7	54311	0.2993	0.784751	-4.407	0.03963	-1.083	0.6738
PF13774	1	Domain	Longin	Regulated-SNARE-like domain	7	54217.5	0.3038	0.787829	-1.053	0.1519	-0.1129	0.1674
PF07885	11	Domain	Ion_trans_2	Ion channel	6	28771	0.3047	0.787829	-2.725	0.4815	-0.01176	0.7386
PF00498	21	Family	FHA	FHA domain	11	81988.5	0.3049	0.787829	-2.731	0.04217	-0.4087	0.6975
PF06200	9	Domain	tify	tify domain	8	61187.5	0.3055	0.787829	-4.207	-0.1171	-0.7964	0.5544
PF05903	9	Domain	Peptidase_C97	PPPDE putative peptidase domain	6	28806.5	0.3066	0.787829	0.1247	0.3823	0.392	0.7405
PF10184	4	Family	DUF2358	Uncharacterized conserved protein (DUF2358)	6	28810.5	0.3068	0.787829	-0.6994	0.4221	0.286	0.7668
PF00023	25	Repeat	Ank	Ankyrin repeat	62	419651	0.3094	0.787829	-5.766	0.09073	-0.5849	1.104
PF12706	2	Domain	Lactamase_B_2	Beta-lactamase superfamily domain	8	61098	0.3096	0.787829	-0.7379	-0.05864	-0.07238	0.3346
PF00643	19	Domain	zf-B_box	B-box zinc finger	9	68015.5	0.3113	0.787829	-2.366	-0.2274	-0.4551	0.776
PF00004	24	Family	AAA	ATPase family associated with various cellular activities (AAA)	86	506432	0.3117	0.787829	-5.578	0.253	-0.3273	1.135
PF06814	8	Family	Lung_7-TM_R	Lung seven transmembrane receptor	6	47003	0.312	0.787829	-1.807	-0.5085	-0.5922	0.6974
PF01645	12	Family	Glu_synthase	Conserved region in glutamate synthase	5	39871.5	0.3132	0.787829	-6.057	0.167	-1.068	0.2237
PF02045	10	Family	CBFB_NFYA	CCAAT-binding transcription factor (CBF-B/NF-YA) subunit B	5	23398.5	0.3135	0.787829	0.1247	0.4096	0.4002	0.666
PF00195	14	Domain	Chal_sti_synt_N	Chalcone and stilbene synthases, N-terminal domain	9	67958.5	0.3138	0.787829	-3.443	0.2418	-0.7189	0.5743
PF08659	5	Family	KR	KR domain	51	295269	0.3142	0.787829	-5.405	0.3516	-0.1003	0.8802
PF01504	13	Family	PIP5K	Phosphatidylinositol-4-phosphate 5-Kinase	7	53972	0.3159	0.787829	-2.465	-0.7148	-0.6346	0.8091
PF00787	19	Domain	PX	PX domain	8	60961	0.316	0.787829	-1.5	-0.2262	-0.2994	0.5761
PF03129	15	Domain	HGTP_anticodon	Anticodon binding domain	7	53853	0.3219	0.793571	-4.862	-0.3765	-0.9232	0.7349
PF03031	13	Family	NIF	NLI interacting factor-like phosphatase	13	69173.5	0.3229	0.793571	-0.7805	0.2723	0.211	1.099
PF00288	21	Family	GHMP_kinases_N	GHMP kinases N terminal domain	7	34740	0.3237	0.793571	-0.8641	0.509	0.1933	1.043
PF13472	1	Domain	Lipase_GDSL_2	GDSL-like Lipase/Acylhydrolase family	5	23584.5	0.3246	0.793571	-0.4747	0.3312	0.3461	1.02
PF02866	13	Domain	Ldh_1_C	lactate/malate dehydrogenase, alpha/beta C-terminal domain	8	60752	0.3258	0.793571	-2.601	-0.1864	-0.3905	0.7078
PF02365	10	Family	NAM	No apical meristem (NAM) protein	17	122146	0.329	0.793571	-2.08	0.09905	-0.1472	0.592
PF00009	22	Domain	GTP_EFTU	Elongation factor Tu GTP binding domain	37	255134	0.3295	0.793571	-6.493	0.1247	-0.72	0.9907
PF14634	1	Domain	zf-RING_5	zinc-RING finger domain	24	134193	0.3302	0.793571	-2.777	0.383	-0.08459	0.8903
PF13606	1	Repeat	Ank_3	Ankyrin repeat	45	307576	0.3311	0.793571	-5.766	-0.06566	-0.6371	1.104
PF00917	21	Domain	MATH	MATH domain	8	60632	0.3316	0.793571	-2.252	-0.08928	-0.458	0.5027
PF02181	18	Family	FH2	Formin Homology 2 Domain	9	46286	0.3319	0.793571	-1.006	0.2633	0.1667	0.9285
PF13768	1	Domain	VWA_3	von Willebrand factor type A domain	6	46637	0.332	0.793571	-1.271	-0.4759	-0.3603	1.041
PF00478	20	Domain	IMPDH	IMP dehydrogenase / GMP reductase domain	6	29276.5	0.3321	0.793571	0.1311	0.2383	0.3742	0.7696
PF00578	16	Domain	AhpC-TSA	AhpC/TSA family	13	94935.5	0.3332	0.793571	-2.366	-0.6102	-0.4827	1.04
PF00117	23	Domain	GATase	Glutamine amidotransferase class-I	10	74394	0.3342	0.793571	-3.555	0.1094	-0.5364	0.5706
PF12681	2	Domain	Glyoxalase_2	Glyoxalase-like domain	8	40773	0.3416	0.793571	-3.431	0.3629	-0.008829	0.943
PF01754	11	Family	zf-A20	A20-like zinc finger	6	29452	0.342	0.793571	-1.302	0.4395	0.1758	0.8736
PF00022	14	Family	Actin	Actin	11	81058	0.3425	0.793571	-2.87	-0.6154	-0.4786	1.058
PF09177	6	Domain	Syntaxin-6_N	Syntaxin 6, N-terminal	5	39362	0.3441	0.793571	-5.494	-0.03287	-1.328	0.8017
PF00795	17	Family	CN_hydrolase	Carbon-nitrogen hydrolase	5	39315	0.347	0.793571	-2.508	-0.02885	-0.7869	0.5691
PF13374	1	Repeat	TPR_10	Tetratricopeptide repeat	17	121606	0.3471	0.793571	-4.717	0.08289	-0.4817	1.143
PF12819	2	Domain	Malectin_like	Carbohydrate-binding protein of the ER	20	111031	0.3472	0.793571	-1.695	0.4528	-0.0267	0.9993
PF04130	8	Family	Spc97_Spc98	Spc97 / Spc98 family	5	23962	0.3478	0.793571	-0.7237	0.3481	0.3484	1.295
PF04810	10	Domain	zf-Sec23_Sec24	Sec23/Sec24 zinc finger	8	60290	0.3484	0.793571	-1.416	-0.5541	-0.4047	0.8629
PF04811	10	Domain	Sec23_trunk	Sec23/Sec24 trunk domain	8	60290	0.3484	0.793571	-1.416	-0.5541	-0.4047	0.8629
PF04815	10	Domain	Sec23_helical	Sec23/Sec24 helical domain	8	60290	0.3484	0.793571	-1.416	-0.5541	-0.4047	0.8629
PF00432	16	Repeat	Prenyltrans	Prenyltransferase and squalene oxidase repeat	6	46335	0.3491	0.793571	-4.256	-0.374	-1.012	0.6818
PF13249	1	Domain	Prenyltrans_2	Prenyltransferase-like	6	46335	0.3491	0.793571	-4.256	-0.374	-1.012	0.6818
PF00637	15	Family	Clathrin	Region in Clathrin and VPS	8	40932.5	0.3495	0.793571	-0.7356	0.4279	0.2545	1.058
PF03822	9	Domain	NAF	NAF domain	16	87471	0.3496	0.793571	-1.488	0.3379	0.05625	0.8996
PF07646	10	Repeat	Kelch_2	Kelch motif	11	58242.5	0.3503	0.793571	-4.735	0.5504	-0.4781	0.9537
PF14215	1	Family	bHLH-MYC_N	bHLH-MYC and R2R3-MYB transcription factors N-terminal	14	101258	0.3508	0.793571	-4.483	0.159	-0.5441	0.7244
PF02020	13	Family	W2	eIF4-gamma/eIF5/eIF2-epsilon	5	39233.5	0.3522	0.793571	-1.471	-0.238	-0.3862	0.4969
PF08449	6	Family	UAA	UAA transporter family	25	140939	0.3524	0.793571	-5.53	0.2008	-0.1309	1.037
PF00493	18	Family	MCM	MCM2/3/5 family	6	46277	0.3525	0.793571	-2.908	-0.08166	-0.5125	0.517
PF07722	8	Domain	Peptidase_C26	Peptidase C26	6	46267	0.3531	0.793571	-3.555	-0.2492	-0.6341	0.5706
PF13420	1	Domain	Acetyltransf_4	Acetyltransferase (GNAT) domain	5	39189	0.355	0.793571	-3.203	0.2095	-0.5834	0.4135
PF02544	11	Family	Steroid_dh	3-oxo-5-alpha-steroid 4-dehydrogenase	5	24093.5	0.3561	0.793571	-0.2217	0.3915	0.3459	0.7599
PF00044	19	Domain	Gp_dh_N	Glyceraldehyde 3-phosphate dehydrogenase, NAD binding domain	6	29712	0.3569	0.793571	-1.02	0.5165	0.2024	0.6374
PF02800	15	Domain	Gp_dh_C	Glyceraldehyde 3-phosphate dehydrogenase, C-terminal domain	6	29712	0.3569	0.793571	-1.02	0.5165	0.2024	0.6374
PF02353	15	Family	CMAS	Mycolic acid cyclopropane synthetase	7	35427	0.3598	0.793571	-2.307	0.5636	0.007055	0.8171
PF14543	1	Domain	TAXi_N	Xylanase inhibitor N-terminal	20	111426	0.3598	0.793571	-5.021	0.459	-0.1992	0.9401
PF03514	9	Family	GRAS	GRAS domain family	25	174601	0.3606	0.793571	-2.374	0.1247	-0.2208	0.7438
PF00609	14	Family	DAGK_acc	Diacylglycerol kinase accessory domain	5	39097	0.3609	0.793571	-1.327	-0.5272	-0.4412	0.4904
PF04564	10	Domain	U-box	U-box domain	29	165188	0.3616	0.793571	-3.137	0.3502	0.006509	1.109
PF00394	17	Domain	Cu-oxidase	Multicopper oxidase	19	134581	0.362	0.793571	-4.965	0.01128	-0.4074	0.7578
PF14416	1	Domain	PMR5N	PMR5 N terminal Domain	23	129401	0.3638	0.793571	-3.52	0.3865	-0.1232	1.122
PF02817	12	Family	E3_binding	e3 binding domain	5	39049	0.364	0.793571	-2.46	-1.026	-0.7839	0.861
PF01501	15	Family	Glyco_transf_8	Glycosyl transferase family 8	22	154494	0.3655	0.793571	-6.146	0.2907	-0.6487	1.162
PF03552	9	Family	Cellulose_synt	Cellulose synthase	16	87918	0.3655	0.793571	-2.679	0.3834	0.1001	0.7296
PF00036	27	Domain	EF-hand_1	EF hand	31	177388	0.367	0.793571	-2.055	0.3527	0.009381	1.019
PF00122	15	Family	E1-E2_ATPase	E1-E2 ATPase	27	187574	0.3685	0.793571	-4.563	0.1041	-0.5704	0.7873
PF00867	13	Family	XPG_I	XPG I-region	6	29919	0.3692	0.793571	-1.372	0.4654	0.1668	0.6812
PF13174	1	Repeat	TPR_6	Tetratricopeptide repeat	8	59873.5	0.3695	0.793571	-3.525	-0.4272	-0.6439	0.944
PF01823	14	Domain	MACPF	MAC/Perforin domain	6	29972	0.3723	0.793571	-1.373	0.57	0.06532	0.6898
PF08241	7	Domain	Methyltransf_11	Methyltransferase domain	56	328516	0.3724	0.793571	-4.071	0.3501	-0.07187	0.9737
PF14309	1	Family	DUF4378	Domain of unknown function (DUF4378)	11	58769.5	0.3732	0.793571	-2.689	0.5013	0.01364	0.8039
PF00479	17	Domain	G6PD_N	Glucose-6-phosphate dehydrogenase, NAD binding domain	5	24370	0.374	0.793571	-0.3472	0.4283	0.3051	0.7187
PF02781	11	Domain	G6PD_C	Glucose-6-phosphate dehydrogenase, C-terminal domain	5	24370	0.374	0.793571	-0.3472	0.4283	0.3051	0.7187
PF10584	4	Domain	Proteasome_A_N	Proteasome subunit A N-terminal signature	7	52819.5	0.3769	0.793571	-3.718	-0.1841	-1.105	0.8511
PF00155	16	Domain	Aminotran_1_2	Aminotransferase class I and II	22	154126	0.377	0.793571	-4.041	-0.1199	-0.4663	0.9319
PF00183	13	Family	HSP90	Hsp90 protein	8	41472.5	0.377	0.793571	-4.106	0.5094	-0.363	0.9821
PF13450	1	Domain	NAD_binding_8	NAD(P)-binding Rossmann-like domain	26	180640	0.3776	0.793571	-4.249	0.2114	-0.4548	1.108
PF01926	18	Family	MMR_HSR1	50S ribosome-binding GTPase	81	480459	0.3779	0.793571	-6.493	0.2362	-0.2816	0.9907
PF13537	1	Domain	GATase_7	Glutamine amidotransferase domain	7	52798.5	0.3781	0.793571	-2.85	-0.09142	-0.6741	0.6357
PF03407	11	Family	Nucleotid_trans	Nucleotide-diphospho-sugar transferase	5	38805.5	0.38	0.794222	-1.945	0.1948	-0.4229	0.3648
PF13405	1	Domain	EF-hand_6	EF-hand domain	45	262492	0.384	0.794222	-3.789	0.3527	-0.1141	1.263
PF13962	1	Domain	PGG	Domain of unknown function	9	47394.5	0.3847	0.794222	-2.256	0.4971	-0.01862	0.6792
PF00400	27	Repeat	WD40	WD domain, G-beta repeat	183	1183996	0.3861	0.794222	-6.486	0.167	-0.381	1.116
PF02854	14	Family	MIF4G	MIF4G domain	8	59556.5	0.3861	0.794222	-3.581	-0.2713	-0.7783	0.8792
PF08389	7	Family	Xpo1	Exportin 1-like protein	6	30206.5	0.3865	0.794222	-2.115	0.5366	-0.06968	0.8329
PF01008	12	Family	IF-2B	Initiation factor 2 subunit family	5	24565	0.387	0.794222	-1.245	0.5322	0.04657	0.8472
PF03127	9	Domain	GAT	GAT domain	6	30214.5	0.387	0.794222	-3.924	0.5822	-0.4812	0.9719
PF00970	19	Domain	FAD_binding_6	Oxidoreductase FAD-binding domain	8	59510	0.3885	0.794222	-6.313	-0.4201	-1.053	0.8
PF03931	10	Domain	Skp1_POZ	Skp1 family, tetramerisation domain	5	38670.5	0.389	0.794222	-1.659	0.253	-0.4697	0.441
PF14541	1	Domain	TAXi_C	Xylanase inhibitor C-terminal	22	124248	0.3891	0.794222	-5.021	0.3458	-0.165	0.9401
PF08590	5	Domain	DUF1771	Domain of unknown function (DUF1771)	6	30258.5	0.3897	0.794222	-5.001	0.4488	-0.393	0.8692
PF00137	16	Family	ATP-synt_C	ATP synthase subunit C	5	24621	0.3908	0.794222	-0.1145	0.4788	0.3435	0.6358
PF00225	18	Domain	Kinesin	Kinesin motor domain	47	274920	0.3913	0.794222	-7.62	0.3611	-0.3128	1.087
PF03033	15	Family	Glyco_transf_28	Glycosyltransferase family 28 N-terminal domain	5	38602	0.3936	0.795911	-6.343	-1.009	-1.481	0.5839
PF01467	21	Domain	CTP_transf_2	Cytidylyltransferase	6	45570	0.3949	0.795911	-3.731	-0.02084	-0.5812	0.4547
PF03215	10	Family	Rad17	Rad17 cell cycle checkpoint protein	6	30343	0.3949	0.795911	-0.0433	0.2093	0.3518	1.081
PF09011	5	Domain	HMG_box_2	HMG-box domain	10	73030	0.3967	0.797425	-3.814	0.1247	-0.7616	0.8553
PF02775	16	Domain	TPP_enzyme_C	Thiamine pyrophosphate enzyme, C-terminal TPP binding domain	6	30383.5	0.3975	0.797425	-2.693	0.4376	-0.04395	0.7447
PF02701	10	Family	zf-Dof	Dof domain, zinc finger	6	30409	0.3991	0.798622	-2.607	0.393	-0.007549	0.8771
PF00636	21	Family	Ribonuclease_3	Ribonuclease III domain	7	36151.5	0.4005	0.798622	-1.139	0.3824	0.2153	0.7003
PF01301	14	Family	Glyco_hydro_35	Glycosyl hydrolases family 35	11	59386	0.4011	0.798622	-4.977	0.4985	-0.3116	1.069
PF13177	1	Domain	DNA_pol3_delta2	DNA polymerase III, delta subunit	6	30453	0.4018	0.798622	-1.658	0.3756	0.1387	1.081
PF02182	12	Domain	SAD_SRA	SAD/SRA domain	9	47833	0.407	0.805246	-1.141	0.3826	0.1187	0.7375
PF00107	21	Family	ADH_zinc_N	Zinc-binding dehydrogenase	26	148820	0.4082	0.805246	-3.217	0.3934	0.05231	0.7428
PF02449	10	Family	Glyco_hydro_42	Beta-galactosidase	9	47869.5	0.4089	0.805246	-4.977	0.4985	-0.4032	1.069
PF00437	15	Family	T2SE	Type II/IV secretion system protein	5	24894	0.4095	0.805246	-4.009	0.5414	-0.3579	0.7282
PF00335	15	Family	Tetraspannin	Tetraspanin family	7	52246	0.4098	0.805246	-2.324	0.1145	-0.2542	0.7055
PF07992	9	Domain	Pyr_redox_2	Pyridine nucleotide-disulphide oxidoreductase	23	159679	0.4116	0.805636	-3.001	0.167	-0.2512	1.108
PF00026	18	Family	Asp	Eukaryotic aspartyl protease	25	142936	0.4119	0.805636	-5.021	0.4555	-0.2015	0.9401
PF00226	26	Domain	DnaJ	DnaJ domain	67	446228	0.4128	0.805636	-4.539	0.1299	-0.3191	0.946
PF00072	19	Domain	Response_reg	Response regulator receiver domain	20	139685	0.4152	0.806976	-4.938	0.1253	-0.6477	0.7109
PF00651	26	Domain	BTB	BTB/POZ domain	31	212256	0.4158	0.806976	-4.869	0.09587	-0.3934	0.89
PF00180	15	Domain	Iso_dh	Isocitrate/isopropylmalate dehydrogenase	7	52132.5	0.4165	0.806976	-2.458	0.102	-0.5346	0.6388
PF13207	1	Domain	AAA_17	AAA domain	13	92868	0.4176	0.806976	-3.396	-0.4117	-0.5803	0.7707
PF03140	10	Family	DUF247	Plant protein of unknown function	9	48058	0.4187	0.806976	-0.2703	0.28	0.302	0.7708
PF00696	23	Family	AA_kinase	Amino acid kinase family	11	79347.5	0.4191	0.806976	-7.665	-0.2055	-0.8594	0.6041
PF01656	18	Domain	CbiA	CobQ/CobB/MinD/ParA nucleotide binding domain	8	42273.5	0.4203	0.807485	-1.412	0.4826	0.117	0.6769
PF07732	10	Domain	Cu-oxidase_3	Multicopper oxidase	18	126126	0.4248	0.810791	-4.965	0.1463	-0.4177	0.7578
PF01053	15	Domain	Cys_Met_Meta_PP	Cys/Met metabolism PLP-dependent enzyme	6	30827	0.4257	0.810791	-0.4179	0.3714	0.2735	0.9319
PF00383	17	Family	dCMP_cyt_deam_1	Cytidine and deoxycytidylate deaminase zinc-binding region	7	36593	0.4265	0.810791	-2.125	0.62	-0.08024	0.7665
PF07983	8	Domain	X8	X8 domain	20	139339	0.4274	0.810791	-4.214	0.1539	-0.769	0.8803
PF13967	1	Family	RSN1_TM	Late exocytosis, associated with Golgi transport	7	36613	0.4278	0.810791	0	0.3908	0.3427	0.6106
PF00173	23	Domain	Cyt-b5	Cytochrome b5-like Heme/Steroid binding domain	11	79137.5	0.4291	0.810791	-5.324	0.2195	-0.8482	0.7243
PF00166	16	Domain	Cpn10	Chaperonin 10 Kd subunit	5	25178.5	0.4295	0.810791	-0.926	0.5123	0.1966	0.6606
PF07690	11	Family	MFS_1	Major Facilitator Superfamily	56	374328	0.4313	0.810791	-3.926	0.24	-0.3186	1.115
PF12738	2	Family	PTCB-BRCT	twin BRCT domain	8	42477	0.4318	0.810791	-1.713	0.3878	0.08695	0.7144
PF00569	12	Domain	ZZ	Zinc finger, ZZ type	8	42493	0.4327	0.810791	-4.27	0.3665	-0.1662	0.7051
PF13424	1	Repeat	TPR_12	Tetratricopeptide repeat	17	119258	0.4328	0.810791	-3.525	0.08289	-0.277	1.143
PF08880	6	Domain	QLQ	QLQ	8	58696	0.4333	0.810791	-1.229	-0.3014	-0.2185	0.6371
PF03999	7	Family	MAP65_ASE1	Microtubule associated protein (MAP65/ASE1 family)	5	25248	0.4345	0.811277	-2.327	0.5138	-0.1319	0.9814
PF08662	6	Family	eIF2A	Eukaryotic translation initiation factor eIF2A	8	58617.5	0.4378	0.813463	-2.014	-0.415	-0.4298	0.8635
PF03807	12	Family	F420_oxidored	NADP oxidoreductase coenzyme F420-dependent	8	42586.5	0.438	0.813463	-2.174	0.5827	-0.2439	0.7672
PF00135	23	Domain	COesterase	Carboxylesterase family	16	89819	0.4385	0.813463	-3.387	0.318	-0.1162	1.087
PF13304	1	Domain	AAA_21	AAA domain	15	83896	0.4398	0.814124	-5.155	0.3122	-0.04094	0.9985
PF05057	9	Family	DUF676	Putative serine esterase (DUF676)	6	44785	0.4454	0.819952	-5.04	-0.4681	-1.088	0.732
PF00459	20	Family	Inositol_P	Inositol monophosphatase family	5	37866	0.4455	0.819952	-3.744	-1.044	-0.9741	0.8737
PF00139	14	Domain	Lectin_legB	Legume lectin domain	8	58478.5	0.4458	0.819952	-2.317	-0.009898	-0.2615	0.8876
PF00347	18	Domain	Ribosomal_L6	Ribosomal protein L6	6	44752	0.4476	0.82004	-3.174	-0.1958	-0.8576	0.674
PF00027	24	Domain	cNMP_binding	Cyclic nucleotide-binding domain	11	78736	0.4487	0.82004	-8.368	0.3494	-1.001	0.5512
PF07731	9	Domain	Cu-oxidase_2	Multicopper oxidase	17	118856	0.4487	0.82004	-4.965	0.01128	-0.3887	0.7578
PF04749	12	Family	PLAC8	PLAC8 family	11	78575.5	0.4567	0.826245	-2.082	0.1247	-0.2398	0.6299
PF14560	1	Domain	Ubiquitin_2	Ubiquitin-like domain	22	151730	0.4571	0.826245	-4.999	0.1247	-0.5404	0.8269
PF00854	16	Family	PTR2	POT family	17	96255	0.4572	0.826245	-3.272	0.4314	-0.01509	1.083
PF03168	8	Family	LEA_2	Late embryogenesis abundant protein	13	91975	0.4576	0.826245	-2.923	0.2418	-0.3962	0.6421
PF00389	25	Domain	2-Hacid_dh	D-isomer specific 2-hydroxyacid dehydrogenase, catalytic domain	11	78541	0.4584	0.826245	-5.175	0.1247	-0.9529	0.7766
PF00314	12	Domain	Thaumatin	Thaumatin family	8	58255	0.4588	0.826245	-3.308	0.1459	-0.3823	0.6315
PF14432	1	Family	DYW_deaminase	DYW family of nucleic acid deaminases	21	120293	0.4588	0.826245	-2.125	0.2979	0.08809	0.8537
PF02475	11	Family	Met_10	Met-10+ like-protein	8	58226	0.4605	0.827579	-2.284	-0.2098	-0.3443	0.6744
PF05495	7	Domain	zf-CHY	CHY zinc finger	6	31415.5	0.4649	0.83375	-4.089	0.4625	-0.2778	0.7127
PF00872	13	Family	Transposase_mut	Transposase, Mutator family	7	37261.5	0.4679	0.837389	-2.759	0.3692	-0.08889	0.8055
PF02714	10	Family	DUF221	Domain of unknown function DUF221	11	60792.5	0.4693	0.838156	-2.13	0.3908	0.07576	1.196
PF13535	1	Domain	ATP-grasp_4	ATP-grasp domain	7	37317	0.4714	0.839188	-2.208	0.4133	0.004197	0.9956
PF07800	7	Family	DUF1644	Protein of unknown function (DUF1644)	6	44362.5	0.4741	0.839188	-4.943	0.1126	-0.8727	0.8358
PF00560	28	Repeat	LRR_1	Leucine Rich Repeat	161	1038946	0.4746	0.839188	-6.013	0.2153	-0.3806	1.004
PF02780	15	Domain	Transketolase_C	Transketolase, C-terminal domain	7	51172.5	0.4757	0.839188	-1.305	-0.392	-0.2107	0.8943
PF00406	17	Domain	ADK	Adenylate kinase	8	43248.5	0.4768	0.839188	-0.9223	0.4325	0.09589	0.7097
PF00350	18	Family	Dynamin_N	Dynamin family	14	78798.5	0.4774	0.839188	-3.61	0.3836	-0.2158	0.9907
PF02129	13	Family	Peptidase_S15	X-Pro dipeptidyl-peptidase (S15 family)	5	37437.5	0.4774	0.839188	-2.234	-0.08303	-0.424	0.5057
PF11891	3	Family	DUF3411	Domain of unknown function (DUF3411)	7	37446.5	0.4797	0.839188	-1.72	0.5055	0.06601	0.7064
PF13966	1	Domain	zf-RVT	zinc-binding in reverse transcriptase	6	31630.5	0.4797	0.839188	0.1247	0.2561	0.3388	0.7076
PF13912	1	Domain	zf-C2H2_6	C2H2-type zinc finger	6	44279	0.4799	0.839188	-9.912	-0.5887	-2.131	0.6496
PF01636	18	Family	APH	Phosphotransferase enzyme family	10	71348.5	0.4827	0.839188	-1.514	-0.1167	-0.2043	0.8383
PF03727	11	Domain	Hexokinase_2	Hexokinase	5	37365.5	0.4829	0.839188	-2.289	-0.1654	-0.407	0.4884
PF10433	4	Domain	MMS1_N	Mono-functional DNA-alkylating methyl methanesulfonate N-term	5	37353	0.4838	0.839188	-3.09	-0.4482	-0.953	0.7875
PF02985	17	Repeat	HEAT	HEAT repeat	17	96924.5	0.4846	0.839188	-5.098	0.4255	-0.2603	1.09
PF13414	1	Repeat	TPR_11	TPR repeat	62	410534	0.4847	0.839188	-4.717	0.1422	-0.33	1.029
PF02434	11	Family	Fringe	Fringe-like	5	25949	0.4866	0.839188	-0.6376	0.3227	0.2331	0.6554
PF00145	12	Domain	DNA_methylase	C-5 cytosine-specific DNA methylase	5	25964.5	0.4878	0.839188	-3.755	0.4917	-0.3009	0.9476
PF01544	13	Family	CorA	CorA-like Mg2+ transporter protein	6	44140	0.4896	0.839188	-4.22	-0.4625	-1.122	0.8063
PF02519	9	Family	Auxin_inducible	Auxin responsive protein	9	64437.5	0.4928	0.839188	-7.007	0.252	-0.9321	0.6299
PF08264	8	Domain	Anticodon_1	Anticodon-binding domain of tRNA	6	44083.5	0.4935	0.839188	-2.442	-0.3195	-0.5216	0.7793
PF01985	16	Domain	CRS1_YhbY	CRS1 / YhbY (CRM) domain	15	85149	0.494	0.839188	-1.569	0.3354	0.08958	0.8026
PF02190	11	Family	LON	ATP-dependent protease La (LON) domain	5	26060	0.4952	0.839188	-2.777	0.6212	-0.3546	0.9308
PF13245	1	Domain	AAA_19	Part of AAA domain	12	84500	0.4955	0.839188	-4.333	0.06566	-0.6857	1.052
PF00141	18	Family	peroxidase	Peroxidase	21	121287	0.4956	0.839188	-2.237	0.3077	-0.004163	0.8195
PF01582	15	Family	TIR	TIR domain	16	91203.5	0.4965	0.839188	-5.767	0.3507	-0.1462	0.7076
PF03169	10	Family	OPT	OPT oligopeptide transporter protein	7	50818.5	0.4987	0.839188	-2.236	-0.8465	-0.6326	0.6411
PF01694	17	Family	Rhomboid	Rhomboid family	9	64307	0.5003	0.839188	-1.594	-0.1652	-0.2186	0.5224
PF07734	8	Family	FBA_1	F-box associated	19	109344	0.5004	0.839188	-3.652	0.2362	-0.1148	0.7725
PF00544	14	Domain	Pec_lyase_C	Pectate lyase	6	43983.5	0.5006	0.839188	-1.352	-0.4949	-0.3808	0.61
PF13906	1	Domain	AA_permease_C	C-terminus of AA_permease	5	37132.5	0.5008	0.839188	-0.932	0.1247	-0.05435	0.3851
PF00856	23	Family	SET	SET domain	29	196328	0.5016	0.839188	-5.41	0.1628	-0.3438	0.9192
PF03110	9	Domain	SBP	SBP domain	12	84361	0.5025	0.839188	-2.965	0.03899	-0.47	0.6768
PF00249	26	Domain	Myb_DNA-binding	Myb-like DNA-binding domain	85	556813	0.5035	0.839188	-6.303	0.203	-0.4095	1.17
PF01476	15	Domain	LysM	LysM domain	10	55528.5	0.5044	0.839188	-3.267	0.3655	-0.06918	0.8452
PF01429	14	Domain	MBD	Methyl-CpG binding domain	8	57491	0.5048	0.839188	-3.788	0.09821	-0.4532	0.609
PF01095	14	Family	Pectinesterase	Pectinesterase	9	49612.5	0.5049	0.839188	-2.653	0.3908	-0.1748	0.9052
PF01134	17	Family	GIDA	Glucose inhibited division protein A	8	57436.5	0.5082	0.840645	-2.904	0.2023	-0.6031	0.7538
PF01728	14	Family	FtsJ	FtsJ-like methyltransferase	6	43877	0.5082	0.840645	-2.284	-0.2251	-0.6281	0.6705
PF01399	22	Family	PCI	PCI domain	19	109550	0.5087	0.840645	-2.732	0.2541	-0.08795	0.9716
PF01485	16	Family	IBR	IBR domain	7	37921.5	0.5108	0.840976	-0.8119	0.1842	0.1755	1.001
PF10409	4	Family	PTEN_C2	C2 domain of PTEN tumour-suppressor protein	6	32077	0.5112	0.840976	-0.5838	0.2009	0.1494	0.7009
PF00628	24	Domain	PHD	PHD-finger	43	286912	0.5119	0.840976	-6.429	0.2152	-0.4937	1.069
PF08100	6	Domain	Dimerisation	Dimerisation domain	5	36980	0.5128	0.840976	-1.435	0.3399	-0.2761	0.3591
PF02148	14	Domain	zf-UBP	Zn-finger in ubiquitin-hydrolases and other protein	8	43865.5	0.5146	0.842201	-2.371	0.398	0.006392	0.6113
PF05641	7	Domain	Agenet	Agenet domain	8	57319	0.5155	0.842201	-1.552	0.1368	-0.1882	0.5885
PF05691	7	Family	Raffinose_syn	Raffinose synthase or seed imbibition protein Sip1	5	36895	0.5195	0.847132	-3.842	0.02391	-0.6491	0.823
PF02705	11	Family	K_trans	K+ potassium transporter	10	70591	0.5245	0.849079	-2.449	-0.1893	-0.306	0.6496
PF13673	1	Domain	Acetyltransf_10	Acetyltransferase (GNAT) domain	6	43643	0.5251	0.849079	-4.862	0.0647	-1.152	0.6715
PF13692	1	Domain	Glyco_trans_1_4	Glycosyl transferases group 1	11	61867	0.5255	0.849079	-4.24	0.3994	-0.06005	0.7906
PF00623	15	Domain	RNA_pol_Rpb1_2	RNA polymerase Rpb1, domain 2	5	36806	0.5266	0.849079	-2.557	0.06787	-0.547	0.6755
PF04983	13	Domain	RNA_pol_Rpb1_3	RNA polymerase Rpb1, domain 3	5	36806	0.5266	0.849079	-2.557	0.06787	-0.547	0.6755
PF04997	7	Domain	RNA_pol_Rpb1_1	RNA polymerase Rpb1, domain 1	5	36806	0.5266	0.849079	-2.557	0.06787	-0.547	0.6755
PF00176	18	Family	SNF2_N	SNF2 family N-terminal domain	37	247490	0.5281	0.849909	-3.485	0.102	-0.2128	0.9176
PF00564	19	Domain	PB1	PB1 domain	16	92001.5	0.5318	0.851601	-2.347	0.4059	-0.09144	1.199
PF08033	7	Domain	Sec23_BS	Sec23/Sec24 beta-sandwich domain	7	50318	0.5321	0.851601	-1.416	-0.533	-0.3241	0.8629
PF00587	20	Domain	tRNA-synt_2b	tRNA synthetase class II core domain (G, H, P, S and T)	8	44157	0.5329	0.851601	-1.755	0.4856	-0.02005	0.7349
PF13832	1	Domain	zf-HC5HC2H_2	PHD-zinc-finger like domain	7	50302.5	0.5331	0.851601	-1.838	-0.3763	-0.2663	0.4956
PF11523	3	Family	DUF3223	Protein of unknown function (DUF3223)	5	36689	0.536	0.852494	-2.111	-0.001494	-0.3894	0.6755
PF07478	8	Family	Dala_Dala_lig_C	D-ala D-ala ligase C-terminus	5	26578.5	0.5362	0.852494	-0.6632	0.4133	0.2307	0.623
PF11926	3	Family	DUF3444	Domain of unknown function (DUF3444)	5	36677	0.5369	0.852494	-4.078	-0.2956	-0.9116	1.002
PF00324	16	Family	AA_permease	Amino acid permease	9	63659.5	0.5386	0.852494	-2.083	0.1247	-0.2253	0.8407
PF13520	1	Family	AA_permease_2	Amino acid permease	9	63659.5	0.5386	0.852494	-2.083	0.1247	-0.2253	0.8407
PF02212	13	Family	GED	Dynamin GTPase effector domain	9	50229.5	0.5415	0.855054	-2.817	0.3869	-0.1487	0.9177
PF01789	11	Family	PsbP	PsbP	6	32501	0.5422	0.855054	-1.889	0.2053	0.06322	0.9459
PF00128	19	Domain	Alpha-amylase	Alpha amylase, catalytic domain	8	56862	0.5445	0.855617	-1.818	-0.5723	-0.4928	1.021
PF02466	14	Family	Tim17	Tim17/Tim22/Tim23/Pmp24 family	5	36579.5	0.5448	0.855617	-1.815	-0.9019	-0.499	0.6092
PF00982	16	Family	Glyco_transf_20	Glycosyltransferase family 20	8	44370	0.5466	0.855617	-3.61	0.5761	-0.7165	1.275
PF02358	11	Family	Trehalose_PPase	Trehalose-phosphatase	11	62273.5	0.5476	0.855617	-3.61	0.5472	-0.4698	1.275
PF02824	16	Family	TGS	TGS domain	6	43319	0.549	0.855617	-1.771	-0.4468	-0.4995	0.8053
PF13964	1	Repeat	Kelch_6	Kelch motif	21	122662	0.549	0.855617	-4.735	0.3818	-0.5112	0.9537
PF04784	9	Family	DUF547	Protein of unknown function, DUF547	6	43312	0.5495	0.855617	-2.94	-0.08309	-0.6129	0.6956
PF00089	21	Domain	Trypsin	Trypsin	6	32628.5	0.5517	0.857494	-2.418	0.4412	-0.06489	0.739
PF05368	8	Family	NmrA	NmrA-like family	26	153169	0.5529	0.857814	-2.256	0.2132	0.0002927	0.9335
PF01248	21	Domain	Ribosomal_L7Ae	Ribosomal protein L7Ae/L30e/S12e/Gadd45 family	7	50000.5	0.5539	0.857822	-4.862	0.2124	-0.7459	0.6561
PF04859	7	Family	DUF641	Plant protein of unknown function (DUF641)	5	26893	0.5618	0.862766	-1.013	0.3487	0.162	0.8791
PF03619	11	Family	Solute_trans_a	Organic solute transporter Ostalpha	5	36370	0.562	0.862766	-1.939	-0.7611	-0.6249	0.7901
PF05922	11	Domain	Inhibitor_I9	Peptidase inhibitor I9	11	76565	0.563	0.862766	-3.54	-0.06177	-0.3568	0.8243
PF08445	5	Family	FR47	FR47-like protein	6	43113	0.5645	0.862766	-3.455	0.0647	-0.4766	0.6715
PF01479	20	Domain	S4	S4 domain	12	68589	0.5647	0.862766	-2.729	0.3292	0.01641	0.8857
PF14368	1	Family	LTP_2	Probable lipid transfer	10	69889	0.5649	0.862766	-1.22	0.1459	-0.07022	0.6659
PF01490	13	Family	Aa_trans	Transmembrane amino acid transporter protein	19	110968	0.5674	0.862766	-3.608	0.4052	-0.004151	0.6019
PF02928	11	Domain	zf-C5HC2	C5HC2 zinc finger	6	43058	0.5686	0.862766	-0.9742	-0.1515	-0.1443	0.5744
PF07651	11	Domain	ANTH	ANTH domain	5	36290	0.5686	0.862766	-2.698	-0.1161	-0.4134	0.6279
PF00808	18	Domain	CBFD_NFYB_HMF	Histone-like transcription factor (CBF/NF-Y) and archaeal histone	14	96215	0.5728	0.862766	-7.599	0.1414	-0.5992	0.7065
PF03188	11	Family	Cytochrom_B561	Eukaryotic cytochrome b561	7	38834	0.5733	0.862766	-3.174	0.5428	-0.2154	0.8095
PF01918	16	Family	Alba	Alba	5	27048.5	0.5748	0.862766	-0.8146	0.167	0.1963	0.923
PF00202	16	Domain	Aminotran_3	Aminotransferase class-III	7	49687	0.5758	0.862766	-1.836	0.09433	-0.3401	0.8223
PF04765	8	Family	DUF616	Protein of unknown function (DUF616)	7	38873	0.576	0.862766	-1.162	0.2667	0.05446	0.7251
PF08030	7	Domain	NAD_binding_6	Ferric reductase NAD binding domain	10	56785	0.5763	0.862766	-2.251	0.3323	0.02133	0.9516
PF09335	6	Family	SNARE_assoc	SNARE associated Golgi protein	7	38890	0.5772	0.862766	-0.1953	0.2207	0.2546	0.7385
PF12937	2	Domain	F-box-like	F-box-like	66	431880	0.581	0.862766	-4.659	0.2336	-0.3963	1.051
PF00620	22	Domain	RhoGAP	RhoGAP domain	7	49602	0.5818	0.862766	-3.25	0.3848	-0.9371	0.615
PF14622	1	Family	Ribonucleas_3_3	Ribonuclease-III-like	6	33046.5	0.5833	0.862766	-1.139	0.4045	0.1084	0.6958
PF00248	16	Domain	Aldo_ket_red	Aldo/keto reductase family	21	123516	0.5836	0.862766	-2.086	0.2379	0.03782	0.9905
PF03060	10	Domain	NMO	Nitronate monooxygenase	6	33057	0.5841	0.862766	-0.9584	0.1954	0.1723	0.7696
PF01585	18	Family	G-patch	G-patch domain	10	69558.5	0.5844	0.862766	-1.01	-0.1238	-0.04482	0.6725
PF14372	1	Family	DUF4413	Domain of unknown function (DUF4413)	8	56252	0.5844	0.862766	-4.122	0.09011	-0.4193	0.5553
PF12171	3	Family	zf-C2H2_jaz	Zinc-finger double-stranded RNA-binding	8	56230	0.5859	0.862766	-3.177	-0.2479	-0.6923	0.7316
PF00888	17	Family	Cullin	Cullin family	6	42821	0.5867	0.862766	-2.657	-0.2699	-0.4998	0.6581
PF00109	21	Domain	ketoacyl-synt	Beta-ketoacyl synthase, N-terminal domain	6	33099.5	0.5874	0.862766	-0.8509	0.3059	0.1909	0.79
PF00234	17	Family	Tryp_alpha_amyl	Protease inhibitor/seed storage/LTP family	10	69503.5	0.5877	0.862766	-1.22	0.167	-0.06598	0.6659
PF13837	1	Domain	Myb_DNA-bind_4	Myb/SANT-like DNA-binding domain	20	135231	0.5878	0.862766	-3.785	-0.02449	-0.3902	0.8565
PF08392	7	Family	FAE1_CUT1_RppA	FAE1/Type III polyketide synthase-like protein	12	82726.5	0.5882	0.862766	-3.443	0.294	-0.4408	0.5743
PF01040	13	Family	UbiA	UbiA prenyltransferase family	5	27238	0.5907	0.862766	-0.28	0.4068	0.2183	0.6585
PF00082	17	Domain	Peptidase_S8	Subtilase family	23	154678	0.5923	0.862766	-3.54	0.1511	-0.2488	0.8243
PF02779	19	Domain	Transket_pyr	Transketolase, pyrimidine binding domain	9	62773.5	0.5933	0.862766	-1.305	0.1247	-0.09722	0.8943
PF00056	18	Family	Ldh_1_N	lactate/malate dehydrogenase, NAD binding domain	10	69403	0.5937	0.862766	-2.601	0.1247	-0.1483	0.7078
PF10358	4	Family	NT-C2	N-terminal C2 in EEIG1 and EHBP1 proteins	8	56104.5	0.5942	0.862766	-1.733	0.1734	-0.03816	0.4691
PF00170	16	Family	bZIP_1	bZIP transcription factor	36	238829	0.5952	0.862766	-3.424	0.1606	-0.5169	0.9131
PF00481	16	Family	PP2C	Protein phosphatase 2C	42	277494	0.5953	0.862766	-5.747	0.1733	-0.4343	1.201
PF07716	10	Family	bZIP_2	Basic region leucine zipper	34	225880	0.5963	0.862766	-3.424	0.1606	-0.5013	0.9131
PF01593	19	Domain	Amino_oxidase	Flavin containing amine oxidoreductase	20	135028	0.5964	0.862766	-4.249	0.1403	-0.4541	1.108
PF02933	12	Domain	CDC48_2	Cell division protein 48 (CDC48), domain 2	5	27307	0.5965	0.862766	-1.589	0.3418	0.04428	0.6915
PF01105	19	Domain	EMP24_GP25L	emp24/gp25L/p24 family/GOLD	6	33239	0.5982	0.862766	-0.2918	0.3274	0.2257	0.7179
PF03759	8	Family	PRONE	PRONE (Plant-specific Rop nucleotide exchanger)	6	33240	0.5982	0.862766	0.1247	0.3657	0.3273	0.4526
PF00855	12	Domain	PWWP	PWWP domain	15	102235	0.6003	0.862766	-1.838	0.2822	-0.178	0.7474
PF12215	3	Family	GBA2_N	beta-Glucocerebrosidase 2 N terminal	5	27360	0.601	0.862766	-2.94	0.5408	-0.5572	0.9239
PF03144	20	Domain	GTP_EFTU_D2	Elongation factor Tu domain 2	16	108745	0.6025	0.862766	-6.493	0.2311	-0.6494	0.7561
PF00702	21	Domain	Hydrolase	haloacid dehalogenase-like hydrolase	41	270802	0.6029	0.862766	-6.243	0.1041	-0.5767	0.9119
PF00025	16	Domain	Arf	ADP-ribosylation factor family	52	341430	0.6031	0.862766	-5.395	0.1247	-0.4149	1.125
PF12796	2	Family	Ank_2	Ankyrin repeats (3 copies)	66	430822	0.6057	0.865051	-5.766	0.1375	-0.4824	1.104
PF05699	9	Domain	Dimer_Tnp_hAT	hAT family C-terminal dimerisation region	16	108643	0.6073	0.86575	-6.87	0.09011	-0.8156	0.9366
PF00282	14	Family	Pyridoxal_deC	Pyridoxal-dependent decarboxylase conserved domain	5	35818.5	0.6084	0.86575	-5.071	-0.6642	-1.21	0.7844
PF14288	1	Family	FKS1_dom1	1,3-beta-glucan synthase subunit FKS1, domain-1	7	49220	0.6092	0.86575	-3.589	-0.2619	-0.5865	0.8919
PF02338	14	Family	OTU	OTU-like cysteine protease	13	75493.5	0.611	0.86688	-2.238	0.3525	-0.05959	0.6905
PF00676	15	Family	E1_dh	Dehydrogenase E1 component	6	42478	0.6134	0.868856	-0.8099	-0.223	-0.1462	0.6632
PF00642	19	Family	zf-CCCH	Zinc finger C-x8-C-x5-C-x3-H type (and similar)	31	205944	0.6148	0.869411	-6.102	-0.06401	-0.5761	1.104
PF02922	13	Domain	CBM_48	Carbohydrate-binding module 48 (Isoamylase N-terminal domain)	7	39452	0.6176	0.871941	-1.359	0.384	0.01026	1.021
PF00271	26	Family	Helicase_C	Helicase conserved C-terminal domain	109	665036	0.6191	0.872631	-4.18	0.1863	-0.2095	1.207
PF05033	11	Motif	Pre-SET	Pre-SET motif	8	45487	0.6207	0.873459	-5.41	0.3332	-0.417	0.7375
PF13641	1	Domain	Glyco_tranf_2_3	Glycosyltransferase like family 2	7	49025.5	0.6234	0.875556	-2.416	0.2038	-0.3978	0.8195
PF04427	13	Domain	Brix	Brix domain	6	33578.5	0.6248	0.875556	-2.367	0.159	-0.1306	1.062
PF13659	1	Domain	Methyltransf_26	Methyltransferase domain	26	155146	0.6261	0.875556	-4.275	0.299	-0.3475	1.329
PF02984	14	Domain	Cyclin_C	Cyclin, C-terminal domain	21	124574	0.6277	0.875556	-2.969	0.1501	-0.1254	0.8243
PF00012	15	Family	HSP70	Hsp70 protein	19	127760	0.629	0.875556	-4.144	0.2605	-0.382	0.7711
PF06749	7	Family	DUF1218	Protein of unknown function (DUF1218)	6	42265.5	0.6301	0.875556	-1.153	0.005485	-0.1274	0.6565
PF00439	20	Domain	Bromodomain	Bromodomain	22	130784	0.6316	0.875556	-2.729	0.2293	-0.08493	1.148
PF13428	1	Repeat	TPR_14	Tetratricopeptide repeat	7	48906	0.6321	0.875556	-3.525	0.07117	-0.5029	0.7586
PF03104	14	Family	DNA_pol_B_exo1	DNA polymerase family B, exonuclease domain	5	27729	0.6328	0.875556	-2.343	0.2791	-0.1198	0.97
PF02990	11	Family	EMP70	Endomembrane protein 70	11	63773	0.633	0.875556	-3.125	0.1811	-0.07709	0.9886
PF02421	13	Family	FeoB_N	Ferrous iron transport protein B	19	112506	0.6346	0.875556	-1.919	0.2267	-0.05672	0.9495
PF01936	13	Domain	NYN	NYN domain	5	35507.5	0.6353	0.875556	-3.522	0	-0.6226	0.9117
PF01145	20	Family	Band_7	SPFH domain / Band 7 family	9	62113	0.6357	0.875556	-3.312	0.1247	-0.2448	0.5512
PF00326	16	Family	Peptidase_S9	Prolyl oligopeptidase family	17	114567	0.6364	0.875556	-3.642	0.1731	-0.6591	0.8102
PF01417	15	Domain	ENTH	ENTH domain	7	48805	0.6396	0.877298	-2.698	-0.2159	-0.435	0.7917
PF00448	17	Family	SRP54	SRP54-type protein, GTPase domain	6	33767	0.6397	0.877298	-0.8782	0.2972	0.1654	0.6813
PF13019	1	Domain	Telomere_Sde2	Telomere stability and silencing	7	48734	0.6449	0.883025	-2.105	0.1247	-0.2411	0.7459
PF02374	10	Family	ArsA_ATPase	Anion-transporting ATPase	5	27907.5	0.6485	0.886547	-1.412	0.5006	-0.04656	0.6769
PF07887	6	Family	Calmodulin_bind	Calmodulin binding protein-like	5	35341.5	0.6499	0.886978	-1.314	0.2152	-0.1403	0.4911
PF00152	15	Family	tRNA-synt_2	tRNA synthetases class II (D, K and N)	9	51974	0.6517	0.886978	-0.1676	0.3305	0.2779	0.5242
PF14009	1	Family	DUF4228	Domain of unknown function (DUF4228)	6	33919	0.6519	0.886978	-1.04	0.2426	0.1069	0.8519
PF01336	20	Domain	tRNA_anti-codon	OB-fold nucleic acid binding domain	11	74996.5	0.6535	0.887755	-3.329	0.2351	-0.1996	0.5196
PF08240	7	Domain	ADH_N	Alcohol dehydrogenase GroES-like domain	23	137468	0.6546	0.887851	-3.217	0.3835	0.03523	0.6875
PF03222	8	Family	Trp_Tyr_perm	Tryptophan/tyrosine permease family	7	48551	0.6585	0.889623	-3.608	0.1247	-0.488	0.5732
PF08541	5	Domain	ACP_syn_III_C	3-Oxoacyl-[acyl-carrier-protein (ACP)] synthase III C terminal	14	94548.5	0.6585	0.889623	-3.443	0.2526	-0.3162	0.6202
PF03105	14	Domain	SPX	SPX domain	6	34006	0.659	0.889623	-1.778	0.3259	0.04504	0.7534
PF13334	1	Family	DUF4094	Domain of unknown function (DUF4094)	6	34026	0.6606	0.890389	-1.086	-0.07639	-0.09429	0.7868
PF00112	18	Domain	Peptidase_C1	Papain family cysteine protease	9	52140	0.6627	0.89093	-4.133	0.3993	-0.6164	0.8191
PF00447	12	Family	HSF_DNA-bind	HSF-type DNA-binding	7	48488.5	0.6632	0.89093	-4.068	0.253	-0.4238	0.5656
PF13098	1	Domain	Thioredoxin_2	Thioredoxin-like domain	15	100965	0.6641	0.89093	-1.617	0.08451	-0.1676	0.9064
PF00013	24	Domain	KH_1	KH domain	26	156160	0.6652	0.89102	-5.646	0.3089	-0.2617	0.9396
PF01494	14	Family	FAD_binding_3	FAD binding domain	19	113252	0.6684	0.893919	-3.718	0.3806	-0.3598	0.9829
PF12697	2	Domain	Abhydrolase_6	Alpha/beta hydrolase family	90	580208	0.6715	0.894076	-5.363	0.1619	-0.3626	1.139
PF02786	12	Domain	CPSase_L_D2	Carbamoyl-phosphate synthase L chain, ATP binding domain	7	48376.5	0.6716	0.894076	-2.208	0.3632	-0.4147	0.7117
PF04142	10	Family	Nuc_sug_transp	Nucleotide-sugar transporter	6	34178	0.6729	0.894076	-1.089	0.2846	0.003264	0.7505
PF02213	11	Domain	GYF	GYF domain	6	41731	0.6732	0.894076	-3.123	-0.07869	-0.4654	0.6306
PF00454	22	Family	PI3_PI4_kinase	Phosphatidylinositol 3- and 4-kinase	11	64457	0.6737	0.894076	-2.909	0.3886	-0.2089	0.7529
PF13923	1	Domain	zf-C3HC4_2	Zinc finger, C3HC4 type (RING finger)	76	464850	0.6762	0.89517	-4.868	0.2582	-0.2686	1.001
PF00955	16	Family	HCO3_cotransp	HCO3- transporter family	5	28224.5	0.6766	0.89517	-3.208	0.4418	-0.3589	0.8289
PF02892	10	Domain	zf-BED	BED zinc finger	13	87660.5	0.678	0.895335	-6.87	0.3115	-0.9297	0.6304
PF00890	19	Family	FAD_binding_2	FAD binding domain	22	146088	0.6788	0.895335	-3.206	0.281	-0.2861	1.108
PF07744	8	Domain	SPOC	SPOC domain	5	28262	0.68	0.895548	-4.744	0.4794	-0.5647	0.7315
PF04438	11	Domain	zf-HIT	HIT zinc finger	5	34985	0.6816	0.896287	-1.125	0.1616	-0.04375	0.5147
PF12783	2	Domain	Sec7_N	Guanine nucleotide exchange factor in Golgi transport N-terminal	7	40335.5	0.6833	0.897102	-0.6198	0.2065	0.1803	0.6905
PF14569	1	Domain	zf-UDP	Zinc-binding RING-finger	6	41594.5	0.6843	0.897102	-2.679	0.05959	-0.413	0.7296
PF13579	1	Domain	Glyco_trans_4_4	Glycosyl transferase 4-like domain	5	28423	0.6945	0.909092	-1.111	0.3994	0.1061	0.6883
PF13881	1	Domain	Rad60-SLD_2	Ubiquitin-2 like Rad60 SUMO-like	9	61190.5	0.6968	0.910721	-2.105	0.1247	-0.1322	0.7504
PF00646	28	Domain	F-box	F-box domain	102	654579	0.6988	0.911749	-4.515	0.2665	-0.3991	1.051
PF04937	10	Family	DUF659	Protein of unknown function (DUF 659)	8	54585.5	0.6997	0.911749	-6.87	0.165	-1.252	0.6646
PF01805	15	Family	Surp	Surp module	8	54560.5	0.7015	0.912715	-0.8568	0.02373	-0.01338	0.5979
PF05347	10	Family	Complex1_LYR	Complex 1 protein (LYR family)	9	61079.5	0.7043	0.913602	-4.181	0.3346	-0.677	0.6795
PF13232	1	Domain	Complex1_LYR_1	Complex1_LYR-like	9	61079.5	0.7043	0.913602	-4.181	0.3346	-0.677	0.6795
PF01909	18	Family	NTP_transf_2	Nucleotidyltransferase domain	9	61062	0.7055	0.913785	-4.362	0.09437	-0.5024	0.8174
PF04116	8	Family	FA_hydroxylase	Fatty acid hydroxylase superfamily	6	41322	0.7069	0.914226	-2.403	-0.1016	-0.4101	0.6769
PF00300	17	Domain	His_Phos_1	Histidine phosphatase superfamily (branch 1)	8	54462.5	0.7086	0.915052	-1.662	0.1439	-0.09416	0.58
PF00520	26	Family	Ion_trans	Ion transport protein	10	67515	0.7113	0.916441	-2.725	0.3455	-0.2779	0.5512
PF00657	17	Family	Lipase_GDSL	GDSL-like Lipase/Acylhydrolase	34	222471	0.7118	0.916441	-4.118	0.0757	-0.3371	1.109
PF01073	14	Family	3Beta_HSD	3-beta hydroxysteroid dehydrogenase/isomerase family	46	281053	0.7153	0.917841	-3.772	0.2188	-0.145	1.043
PF08544	8	Family	GHMP_kinases_C	GHMP kinases C terminal	6	41192	0.7177	0.917841	-0.8641	-0.2978	-0.1699	0.7031
PF12695	2	Domain	Abhydrolase_5	Alpha/beta hydrolase family	86	552768	0.7185	0.917841	-5.363	0.2098	-0.3848	1.139
PF00111	22	Domain	Fer2	2Fe-2S iron-sulfur cluster binding domain	9	60868.5	0.7187	0.917841	-4.74	0.2906	-0.5204	0.6437
PF00293	23	Domain	NUDIX	NUDIX domain	19	114346	0.7191	0.917841	-5.302	0.3164	-0.3373	0.9628
PF00237	14	Domain	Ribosomal_L22	Ribosomal protein L22p/L17e	5	34558.5	0.7203	0.917841	-3.123	0.3818	-0.5851	0.5961
PF01565	18	Domain	FAD_binding_4	FAD binding domain	5	28712	0.7208	0.917841	-2.012	0.4045	-0.04715	0.5981
PF00270	24	Domain	DEAD	DEAD/DEAH box helicase	89	547071	0.7214	0.917841	-4.18	0.1945	-0.2151	1.207
PF02897	10	Domain	Peptidase_S9_N	Prolyl oligopeptidase, N-terminal beta-propeller domain	6	34798.5	0.7242	0.918871	-2.161	0.343	-0.1338	0.7352
PF04321	12	Domain	RmlD_sub_bind	RmlD substrate binding domain	20	132112	0.7256	0.918871	-3.772	0.1222	-0.3066	0.917
PF02037	22	Family	SAP	SAP domain	8	54194	0.728	0.918871	-2.134	0.005819	-0.1839	0.7663
PF05553	6	Family	DUF761	Cotton fibre expressed protein	7	40917.5	0.7281	0.918871	-2.02	0.3346	-0.07105	0.6969
PF00134	18	Domain	Cyclin_N	Cyclin, N-terminal domain	30	182480	0.7285	0.918871	-2.969	0.2015	-0.1019	0.8749
PF07765	7	Family	KIP1	KIP1-like protein	8	47014	0.7286	0.918871	-0.9949	0.2108	0.03273	0.73
PF00505	14	Domain	HMG_box	HMG (high mobility group) box	8	54151	0.7311	0.920677	-3.814	0.1247	-0.6672	0.8553
PF02431	10	Domain	Chalcone	Chalcone-flavanone isomerase	5	34396	0.7352	0.924491	-1.624	0.2582	-0.3307	0.7842
PF04146	10	Domain	YTH	YT521-B-like domain	9	60542	0.7411	0.928758	-8.402	0.212	-1.131	0.7802
PF05605	7	Domain	zf-Di19	Drought induced 19 protein (Di19), zinc-binding	5	28949.5	0.7426	0.928758	-0.02051	0.2293	0.2701	0.6186
PF14571	1	Family	Di19_C	Stress-induced protein Di19, C-terminal	5	28949.5	0.7426	0.928758	-0.02051	0.2293	0.2701	0.6186
PF01842	20	Domain	ACT	ACT domain	20	131736	0.7429	0.928758	-3.576	0.02964	-0.2744	0.7924
PF12174	3	Domain	RST	RCD1-SRO-TAF4 (RST) plant domain	5	28975.5	0.745	0.929065	-2.346	0.3425	-0.1216	0.601
PF02151	14	Family	UVR	UvrB/uvrC motif	7	47419	0.7453	0.929065	-3.677	0.2533	-0.6272	0.8184
PF14529	1	Domain	Exo_endo_phos_2	Endonuclease-reverse transcriptase	5	29054.5	0.7524	0.930817	-0.7553	0.1247	0.1481	0.7663
PF00574	18	Domain	CLP_protease	Clp protease	8	47359.5	0.7538	0.930817	-1.921	0.2475	-0.03405	1.185
PF00566	13	Family	RabGAP-TBC	Rab-GTPase-TBC domain	13	86309.5	0.7546	0.930817	-1.735	0.2546	-0.07023	0.6366
PF04969	11	Domain	CS	CS domain	8	47388	0.7559	0.930817	-2.801	0.35	-0.134	0.6813
PF06813	8	Family	Nodulin-like	Nodulin-like	6	35195.5	0.7578	0.930817	-1.134	0.3041	-0.00615	0.7398
PF13431	1	Repeat	TPR_17	Tetratricopeptide repeat	6	40710	0.7583	0.930817	-3.525	0.1828	-0.4095	0.6379
PF02458	10	Family	Transferase	Transferase family	18	109043	0.7608	0.930817	-6.393	-0.08817	-0.4756	1.049
PF05673	8	Family	DUF815	Protein of unknown function (DUF815)	7	41354.5	0.7623	0.930817	-0.8417	0.1247	0.1617	0.7857
PF07227	6	Family	DUF1423	Protein of unknown function (DUF1423)	5	34081	0.7644	0.930817	-1.961	0.1295	-0.1947	0.8391
PF00031	16	Domain	Cystatin	Cystatin domain	6	35281	0.765	0.930817	-2.119	0.3003	-0.02449	0.6543
PF01428	11	Family	zf-AN1	AN1-like Zinc finger	8	47511	0.765	0.930817	-3.807	0.3406	-0.3056	0.8736
PF00425	13	Family	Chorismate_bind	chorismate binding enzyme	5	34060	0.7664	0.930817	-0.4803	0.2231	0.104	0.3701
PF01388	16	Domain	ARID	ARID/BRIGHT DNA binding domain	8	47552.5	0.7681	0.930817	-0.3885	0.2031	0.141	0.6989
PF00063	16	Domain	Myosin_head	Myosin head (motor domain)	7	47121	0.7687	0.930817	-1.337	-0.6576	-0.318	0.9578
PF00875	13	Domain	DNA_photolyase	DNA photolyase	7	47119.5	0.7688	0.930817	-0.7757	0.14	0.017	0.564
PF00550	20	Domain	PP-binding	Phosphopantetheine attachment site	6	35350.5	0.771	0.930817	-4.127	0.4237	-0.5236	0.7476
PF12656	2	Domain	G-patch_2	DExH-box splicing factor binding site	7	47091	0.7711	0.930817	-1.157	-0.1377	-0.06556	0.6725
PF00364	17	Domain	Biotin_lipoyl	Biotin-requiring enzyme	13	78367.5	0.7715	0.930817	-2.46	0.2949	-0.1812	0.861
PF13419	1	Family	HAD_2	Haloacid dehalogenase-like hydrolase	17	111800	0.7726	0.930817	-6.243	-0.2367	-0.6689	0.9119
PF02535	17	Family	Zip	ZIP Zinc transporter	8	53583.5	0.7728	0.930817	-1.175	0.1804	0.0448	0.6755
PF12861	2	Family	zf-Apc11	Anaphase-promoting complex subunit 11 RING-H2 finger	19	124652	0.7735	0.930817	-4.56	0.253	-0.382	0.8878
PF11789	3	Domain	zf-Nse	Zinc-finger of the MIZ type in Nse subunit	6	35400	0.7752	0.930817	-0.6355	0.2347	0.1526	0.6532
PF13839	1	Family	PC-Esterase	GDSL/SGNH-like Acyl-Esterase family found in Pmr5 and Cas1p	29	177586	0.7783	0.930817	-4.488	0.3058	-0.2855	1.122
PF01764	20	Family	Lipase_3	Lipase (class 3)	20	121838	0.7809	0.930817	-2.025	0.1247	-0.02933	0.9178
PF14310	1	Family	Fn3-like	Fibronectin type III-like domain	5	33901	0.7813	0.930817	-1.144	-0.2887	-0.1262	0.6286
PF00759	14	Domain	Glyco_hydro_9	Glycosyl hydrolase family 9	7	46960.5	0.7814	0.930817	-2.179	0.1788	-0.2265	0.647
PF00295	12	Domain	Glyco_hydro_28	Glycosyl hydrolases family 28	9	53890	0.7822	0.930817	-0.6489	0.167	0.1364	0.8377
PF05653	9	Family	Mg_trans_NIPA	Magnesium transporter NIPA	7	46946	0.7826	0.930817	-3.203	0.09514	-0.6548	0.8703
PF00582	21	Domain	Usp	Universal stress protein family	17	103334	0.7847	0.930817	-3.314	0.3647	-0.3553	1.109
PF00891	13	Family	Methyltransf_2	O-methyltransferase	9	53925.5	0.7847	0.930817	-1.435	0.3411	0.0441	0.7655
PF00175	16	Domain	NAD_binding_1	Oxidoreductase NAD-binding domain	12	72434	0.7856	0.930817	-6.313	0.3837	-0.5172	0.8
PF02492	14	Domain	cobW	CobW/HypB/UreG, nucleotide-binding domain	5	29419	0.7865	0.930817	-0.8782	-0.05314	-0.007211	0.9235
PF02179	11	Family	BAG	BAG domain	5	29435.5	0.788	0.930817	-1.654	0.4191	-0.1644	0.7599
PF01412	13	Domain	ArfGap	Putative GTPase activating protein for Arf	10	66344	0.7882	0.930817	-1.498	-0.06371	-0.154	0.9402
PF01370	16	Family	Epimerase	NAD dependent epimerase/dehydratase family	67	429810	0.7883	0.930817	-5.405	0.1846	-0.2996	1.043
PF02493	15	Repeat	MORN	MORN repeat	7	41684	0.7884	0.930817	-2.465	0.4535	-0.2248	0.8805
PF00294	19	Family	PfkB	pfkB family carbohydrate kinase	13	78671.5	0.7892	0.930817	-3.593	0.1535	-0.3382	0.9426
PF02518	21	Domain	HATPase_c	Histidine kinase-, DNA gyrase B-, and HSP90-like ATPase	22	143564	0.7897	0.930817	-5.156	0.2302	-0.5464	0.8166
PF04755	7	Family	PAP_fibrillin	PAP_fibrillin	11	72758	0.7917	0.930817	-4.741	0.2246	-0.4644	0.9574
PF03016	10	Family	Exostosin	Exostosin family	18	109670	0.7918	0.930817	-5.106	0.2654	-0.1968	1.158
PF13238	1	Domain	AAA_18	AAA domain	11	66390	0.7937	0.930817	-4.009	0.4299	-0.6737	0.7707
PF06219	7	Family	DUF1005	Protein of unknown function (DUF1005)	5	33757.5	0.7948	0.930817	-1.777	0.2362	-0.1478	0.5459
PF00149	23	Domain	Metallophos	Calcineurin-like phosphoesterase	41	252584	0.7952	0.930817	-5.294	0.3354	-0.3788	1.162
PF05383	12	Domain	La	La domain	6	40276.5	0.7954	0.930817	-3.629	-0.183	-0.5009	0.7765
PF02536	9	Family	mTERF	mTERF	19	124162	0.7971	0.930817	-2.816	0.1621	-0.2534	0.9687
PF01070	13	Domain	FMN_dh	FMN-dependent dehydrogenase	7	41794.5	0.7972	0.930817	-0.9584	0.188	0.1485	0.7696
PF06101	6	Family	DUF946	Plant protein of unknown function (DUF946)	5	29535.5	0.7975	0.930817	-3.989	0.4199	-0.5065	0.8119
PF08282	7	Domain	Hydrolase_3	haloacid dehalogenase-like hydrolase	9	54122	0.7985	0.930817	-4.37	-0.003647	-0.3584	1.038
PF10373	4	Domain	EST1_DNA_bind	Est1 DNA/RNA binding domain	5	29593	0.8029	0.9324	-0.4307	0.2671	0.1964	0.7704
PF04832	7	Family	SOUL	SOUL heme-binding protein	5	29594.5	0.803	0.9324	-1.674	0.354	-0.06719	0.9512
PF13604	1	Domain	AAA_30	AAA domain	6	40188	0.8031	0.9324	-1.999	0.1709	-0.1696	1.052
PF01357	16	Domain	Pollen_allerg_1	Pollen allergen	8	48079.5	0.8073	0.932643	-1.689	0.1077	0.05594	0.8903
PF02776	13	Domain	TPP_enzyme_N	Thiamine pyrophosphate enzyme, N-terminal TPP binding domain	5	33614	0.8084	0.932643	-2.693	0.1463	-0.5316	0.6587
PF03151	11	Family	TPT	Triose-phosphate Transporter family	31	190794	0.8085	0.932643	-5.53	0.1804	-0.3231	1.037
PF00382	14	Domain	TFIIB	Transcription factor TFIIB repeat	5	33608	0.809	0.932643	-4.366	-0.3745	-0.7699	0.8749
PF07228	7	Family	SpoIIE	Stage II sporulation protein E (SpoIIE)	6	40106.5	0.8101	0.932643	-2.233	0.1717	-0.2184	0.548
PF14570	1	Domain	zf-RING_4	RING/Ubox like zinc-binding domain	5	29670.5	0.8102	0.932643	-0.4394	0.256	0.1933	0.5932
PF00679	19	Domain	EFG_C	Elongation factor G C-terminus	9	59512	0.8131	0.932643	-1.809	0.2674	-0.2177	0.7561
PF04783	7	Family	DUF630	Protein of unknown function (DUF630)	11	72391.5	0.8151	0.932643	-4.493	0.02448	-0.4229	1.088
PF14363	1	Family	AAA_assoc	Domain associated at C-terminal with AAA	7	46531.5	0.8157	0.932643	-3.897	0.2362	-0.7009	0.7857
PF01477	18	Domain	PLAT	PLAT/LH2 domain	11	72363	0.817	0.932643	-4.104	0.2362	-0.4492	0.7939
PF01434	13	Family	Peptidase_M41	Peptidase family M41	11	72340.5	0.8184	0.932643	-5.578	0.4361	-0.827	1.135
PF03547	13	Family	Mem_trans	Membrane transport protein	6	39998	0.8195	0.932643	-2.222	0.21	-0.1404	0.5094
PF13855	1	Repeat	LRR_8	Leucine rich repeat	95	588644	0.8195	0.932643	-6.013	0.2418	-0.3829	1.004
PF00903	20	Domain	Glyoxalase	Glyoxalase/Bleomycin resistance protein/Dioxygenase superfamily	8	48243	0.8196	0.932643	-3.431	0.319	-0.1406	0.943
PF00133	17	Family	tRNA-synt_1	tRNA synthetases class I (I, L, M and V)	10	65867.5	0.8201	0.932643	-2.442	0.2465	-0.2594	0.7793
PF02826	14	Domain	2-Hacid_dh_C	D-isomer specific 2-hydroxyacid dehydrogenase, NAD binding domain	15	91649.5	0.8225	0.932643	-5.175	0.3648	-0.5545	0.7766
PF05678	9	Motif	VQ	VQ motif	7	46446.5	0.8226	0.932643	-1.808	0.245	-0.1433	0.7315
PF01190	12	Family	Pollen_Ole_e_I	Pollen proteins Ole e I like	7	46430	0.8239	0.932643	-0.8272	0.03589	-0.03628	0.6277
PF00575	18	Domain	S1	S1 RNA binding domain	8	52889.5	0.8247	0.932643	-1.647	0.3104	-0.1225	0.4975
PF03798	11	Domain	TRAM_LAG1_CLN8	TLC domain	8	52830.5	0.8291	0.932643	-2.923	0.2527	-0.275	0.7887
PF13014	1	Domain	KH_3	KH domain	21	129172	0.8336	0.932643	-5.646	0.253	-0.3363	0.9396
PF10557	4	Domain	Cullin_Nedd8	Cullin protein neddylation domain	6	36097.5	0.8355	0.932643	-0.9861	0.3372	0.007917	0.6581
PF03330	13	Domain	DPBB_1	Rare lipoprotein A (RlpA)-like double-psi beta-barrel	11	67079.5	0.8379	0.932643	-1.689	0.2362	-0.01121	0.8903
PF09334	6	Family	tRNA-synt_1g	tRNA synthetases class I (M)	14	85716.5	0.8382	0.932643	-2.442	0.3084	-0.07727	0.8016
PF00892	15	Family	EamA	EamA-like transporter family	38	244365	0.8385	0.932643	-6.101	0.001534	-0.3982	1.037
PF02463	14	Family	SMC_N	RecF/RecN/SMC N terminal domain	6	36152.5	0.8403	0.932643	-5.155	0.4356	-0.5794	0.6821
PF01794	14	Family	Ferric_reduct	Ferric reductase like transmembrane component	9	54718	0.8407	0.932643	-2.251	0.3299	-0.04835	0.9516
PF08022	7	Domain	FAD_binding_8	FAD-binding domain	9	54718	0.8407	0.932643	-2.251	0.3299	-0.04835	0.9516
PF05542	6	Family	DUF760	Protein of unknown function (DUF760)	6	39746	0.8415	0.932643	-1.613	0.01597	-0.2163	0.8074
PF13536	1	Family	EmrE	Multidrug resistance efflux transporter	6	36175	0.8423	0.932643	-2.15	0.2663	-0.06436	0.6764
PF13418	1	Repeat	Kelch_4	Galactose oxidase, central domain	24	148058	0.8427	0.932643	-4.735	0.309	-0.6456	0.9537
PF02364	10	Family	Glucan_synthase	1,3-beta-glucan synthase component	9	54747.5	0.8429	0.932643	-3.589	0.3421	-0.3262	0.8919
PF00462	19	Domain	Glutaredoxin	Glutaredoxin	19	116926	0.8434	0.932643	-2.94	0.2222	-0.07614	0.7701
PF00717	18	Domain	Peptidase_S24	Peptidase S24-like	8	48561.5	0.8436	0.932643	-2.24	0.4266	-0.3468	0.7594
PF07993	7	Family	NAD_binding_4	Male sterility protein	30	193354	0.844	0.932643	-3.772	0.1758	-0.3336	1.043
PF13771	1	Domain	zf-HC5HC2H	PHD-like zinc-binding domain	8	52628.5	0.8444	0.932643	-1.838	0.04003	-0.155	0.6242
PF01532	15	Domain	Glyco_hydro_47	Glycosyl hydrolase family 47	5	33235	0.8445	0.932643	-7.024	0.3042	-1.118	0.6299
PF02298	12	Domain	Cu_bind_like	Plastocyanin-like domain	13	79630.5	0.8458	0.932643	-2.249	0.2362	0.0116	0.875
PF02309	11	Family	AUX_IAA	AUX/IAA family	29	179310	0.8463	0.932643	-3.109	0.1247	-0.1442	0.9725
PF12481	3	Domain	DUF3700	Aluminium induced protein	5	33204.5	0.8475	0.932643	-2.681	-0.09142	-0.4052	0.6598
PF10250	4	Family	O-FucT	GDP-fucose protein O-fucosyltransferase	23	141952	0.8483	0.932643	-5.977	0.3681	-0.5695	0.9795
PF00804	20	Domain	Syntaxin	Syntaxin	8	52558	0.8497	0.932643	-3.381	0.1859	-0.5223	0.7392
PF00190	17	Domain	Cupin_1	Cupin	6	39651.5	0.8498	0.932643	-4.925	0.2296	-0.6508	0.822
PF00860	15	Family	Xan_ur_permease	Permease family	8	52516	0.8529	0.933809	-1.643	0.2084	-0.1017	0.6533
PF07819	8	Family	PGAP1	PGAP1-like protein	5	30126.5	0.8538	0.933809	-2.331	0.504	-0.2916	0.6612
PF00570	18	Domain	HRDC	HRDC domain	5	33107	0.8568	0.933809	-3.909	0.05349	-0.6569	0.6878
PF00011	16	Family	HSP20	Hsp20/alpha crystallin family	9	54970.5	0.8588	0.933809	-1.937	0.1299	-0.1002	0.6937
PF12710	2	Family	HAD	haloacid dehalogenase-like hydrolase	32	205669	0.8596	0.933809	-4.563	0.3055	-0.4024	0.7873
PF02881	14	Domain	SRP54_N	SRP54-type protein, helical bundle domain	6	36385	0.8607	0.933809	-1.193	0.2972	-0.0431	0.6813
PF13178	1	Family	DUF4005	Protein of unknown function (DUF4005)	10	61259	0.8639	0.933809	-3.436	0.2745	-0.1433	0.6899
PF15612	1	Family	WHIM1	WSTF, HB1, Itc1p, MBD9 motif 1	7	42629	0.8645	0.933809	-6.429	0.2169	-0.6469	1.076
PF00348	12	Domain	polyprenyl_synt	Polyprenyl synthetase	7	42639	0.8653	0.933809	-1.44	0.342	0.02607	0.6864
PF02517	11	Family	Abi	CAAX protease self-immunity	5	30263.5	0.867	0.933809	-0.5846	0.08003	0.1342	0.6381
PF02375	12	Family	JmjN	jmjN domain	7	45887	0.8679	0.933809	-0.9742	0.05311	-0.03741	0.5763
PF05623	7	Family	DUF789	Protein of unknown function (DUF789)	5	32991.5	0.8679	0.933809	-2.043	0.231	-0.2801	0.6059
PF13513	1	Repeat	HEAT_EZ	HEAT-like repeat	20	123686	0.869	0.933809	-2.473	0.3307	-0.1511	1.09
PF13921	1	Domain	Myb_DNA-bind_6	Myb-like DNA-binding domain	44	281426	0.8714	0.933809	-4.966	0.2238	-0.2808	1.17
PF12799	2	Family	LRR_4	Leucine Rich repeats (2 copies)	83	527204	0.8721	0.933809	-5.706	0.167	-0.343	1.004
PF13086	1	Domain	AAA_11	AAA domain	11	71497	0.8729	0.933809	-4.333	0.147	-0.3674	1.052
PF13087	1	Domain	AAA_12	AAA domain	11	71497	0.8729	0.933809	-4.333	0.147	-0.3674	1.052
PF00753	22	Domain	Lactamase_B	Metallo-beta-lactamase superfamily	11	71480	0.874	0.933809	-2.766	0.1156	-0.05515	0.9995
PF01556	13	Domain	CTDII	DnaJ C terminal domain	12	77863	0.8752	0.933809	-3.269	-0.08385	-0.3491	0.9336
PF05770	6	Family	Ins134_P3_kin	Inositol 1, 3, 4-trisphosphate 5/6-kinase	6	39358	0.8755	0.933809	-0.6188	0.1961	0.05508	0.5409
PF12708	2	Family	Pectate_lyase_3	Pectate lyase superfamily protein	9	55214.5	0.8763	0.933809	-0.6489	0.09649	0.1045	0.8377
PF07714	12	Domain	Pkinase_Tyr	Protein tyrosine kinase	470	2852096	0.8765	0.933809	-6.262	0.2418	-0.3152	1.215
PF13432	1	Repeat	TPR_16	Tetratricopeptide repeat	17	105114	0.8768	0.933809	-3.525	0.2519	-0.2078	0.944
PF03909	12	Domain	BSD	BSD domain	7	45762	0.8781	0.933809	-2.566	0.3217	-0.3531	0.6086
PF03094	10	Family	Mlo	Mlo family	7	42807	0.879	0.933809	-0.2832	0.2418	0.1826	0.5503
PF13180	1	Domain	PDZ_2	PDZ domain	7	42832	0.8811	0.933809	-2.418	0.3042	-0.1868	0.6903
PF01529	15	Family	zf-DHHC	DHHC palmitoyltransferase	16	103282	0.8833	0.933809	-2.727	0.3906	-0.3729	0.9889
PF11883	3	Family	DUF3403	Domain of unknown function (DUF3403)	5	30437.5	0.8837	0.933809	-2.157	0.2694	-0.1206	0.5934
PF02797	10	Domain	Chal_sti_synt_C	Chalcone and stilbene synthases, C-terminal domain	13	84112.5	0.8841	0.933809	-3.443	0.2634	-0.2434	0.6202
PF02140	13	Family	Gal_Lectin	Galactose binding lectin domain	8	49111.5	0.8855	0.933809	-4.977	0.08175	-0.6491	0.8262
PF01212	16	Family	Beta_elim_lyase	Beta-eliminating lyase	12	74064.5	0.8862	0.933809	-2.639	0.1571	-0.1683	1.15
PF13704	1	Family	Glyco_tranf_2_4	Glycosyl transferase family 2	5	30491	0.8889	0.933809	-2.393	0.3912	-0.3449	0.7954
PF13602	1	Domain	ADH_zinc_N_2	Zinc-binding dehydrogenase	11	71239	0.8897	0.933809	-3.217	0.3137	-0.2321	0.7428
PF00403	21	Domain	HMA	Heavy-metal-associated domain	20	128606	0.8916	0.933809	-6.028	0.2362	-0.449	0.7316
PF08491	5	Family	SE	Squalene epoxidase	5	32739.5	0.8923	0.933809	-2.532	0.3563	-0.4658	0.8352
PF12874	2	Domain	zf-met	Zinc-finger of C2H2 type	14	90323	0.8944	0.933809	-3.023	0.08496	-0.38	1.169
PF00501	23	Family	AMP-binding	AMP-binding enzyme	28	174290	0.8958	0.933809	-1.928	0.1059	0.04379	0.8638
PF13242	1	Domain	Hydrolase_like	HAD-hyrolase-like	16	99226.5	0.896	0.933809	-6.243	0.06888	-0.603	0.9416
PF14369	1	Domain	zf-RING_3	zinc-finger	6	36796	0.8969	0.933809	-4.868	0.3748	-0.9353	0.7633
PF03205	9	Family	MobB	Molybdopterin guanine dinucleotide synthesis protein B	7	43032	0.8974	0.933809	-4.009	0.5414	-0.8129	0.7282
PF04770	7	Family	ZF-HD_dimer	ZF-HD protein dimerisation region	5	30584	0.8979	0.933809	-0.5437	0.2362	0.08909	0.6937
PF01657	12	Family	Stress-antifung	Salt stress response/antifungal	10	61793	0.9003	0.933809	-4.862	0.4274	-0.4209	0.8864
PF00612	22	Motif	IQ	IQ calmodulin-binding motif	27	168180	0.9019	0.933809	-5.877	0.4669	-0.382	0.9578
PF04857	15	Family	CAF1	CAF1 family ribonuclease	6	39058	0.902	0.933809	-1.175	0.3002	0.004208	0.5433
PF02719	10	Family	Polysacc_synt_2	Polysaccharide biosynthesis protein	24	149414	0.9024	0.933809	-3.772	0.2188	-0.2934	0.917
PF09353	5	Domain	DUF1995	Domain of unknown function (DUF1995)	5	32629.5	0.9029	0.933809	-1.114	0.3434	-0.1304	0.6326
PF00535	21	Family	Glycos_transf_2	Glycosyl transferase family 2	7	43099.5	0.903	0.933809	-2.416	0.2152	-0.31	0.8195
PF13506	1	Domain	Glyco_transf_21	Glycosyl transferase family 21	7	43099.5	0.903	0.933809	-2.416	0.2152	-0.31	0.8195
PF08323	6	Domain	Glyco_transf_5	Starch synthase catalytic domain	8	51832	0.9051	0.933809	-4.24	0.1611	-0.4103	0.7139
PF00205	17	Domain	TPP_enzyme_M	Thiamine pyrophosphate enzyme, central domain	5	32586	0.9071	0.933809	-2.693	0.1463	-0.5094	0.7447
PF13415	1	Domain	Kelch_3	Galactose oxidase, central domain	16	102788	0.91	0.933809	-4.735	0.08021	-0.6672	0.9537
PF13959	1	Domain	DUF4217	Domain of unknown function (DUF4217)	5	32549	0.9107	0.933809	-0.3898	-0.08598	0.05696	0.7833
PF00154	16	Family	RecA	recA bacterial DNA recombination protein	5	30720	0.9111	0.933809	-3.123	0.4261	-0.3007	0.6282
PF14389	1	Family	Lzipper-MIP1	Leucine-zipper of ternary complex factor MIP1	6	36971	0.9124	0.933809	-1.836	0.2758	-0.06635	0.6956
PF00581	15	Domain	Rhodanese	Rhodanese-like domain	10	61995	0.9142	0.933809	-2.483	0.235	-0.144	1.012
PF00534	15	Family	Glycos_transf_1	Glycosyl transferases group 1	21	131002	0.9197	0.933809	-4.24	0.3139	-0.1571	0.7906
PF10294	4	Family	Methyltransf_16	Putative methyltransferase	9	55878.5	0.9243	0.933809	-2.671	0.3177	-0.1191	0.6633
PF10604	4	Family	Polyketide_cyc2	Polyketide cyclase / dehydrase and lipid transport	8	49618.5	0.9244	0.933809	-6.241	0.1176	-0.5851	0.8195
PF00289	17	Domain	CPSase_L_chain	Carbamoyl-phosphate synthase L chain, N-terminal domain	5	32404	0.9248	0.933809	-2.208	0.3632	-0.2767	0.7117
PF13561	1	Domain	adh_short_C2	Enoyl-(Acyl carrier protein) reductase	40	254503	0.926	0.933809	-5.405	0.2949	-0.2561	0.7438
PF00557	19	Domain	Peptidase_M24	Metallopeptidase family M24	10	64310	0.9262	0.933809	-7.728	0.08214	-0.8239	0.8675
PF10539	4	Domain	Dev_Cell_Death	Development and cell death domain	7	43406	0.9281	0.933809	-1.81	0.1475	-0.03634	0.7955
PF06650	7	Family	DUF1162	Protein of unknown function (DUF1162)	5	30922	0.9307	0.933809	-4.055	0.5613	-1.199	0.9189
PF05175	9	Domain	MTS	Methyltransferase small domain	22	140456	0.9321	0.933809	-4.275	0.1653	-0.4683	1.329
PF06217	7	Domain	GAGA_bind	GAGA binding protein-like family	7	43456.5	0.9323	0.933809	-1.075	0.3563	0.0452	0.5264
PF13460	1	Domain	NAD_binding_10	NADH(P)-binding	39	244170	0.9335	0.933809	-3.33	0.1846	-0.1423	0.9335
PF01369	15	Domain	Sec7	Sec7 domain	6	38701.5	0.9337	0.933809	-0.6198	0.1656	0.09531	0.5856
PF00497	15	Domain	SBP_bac_3	Bacterial extracellular solute-binding proteins, family 3	5	32302	0.9347	0.933809	-1.053	-0.5354	-0.2139	0.7696
PF12717	2	Family	Cnd1	non-SMC mitotic condensation complex subunit 1	5	30966	0.935	0.933809	-1.099	-0.7877	-0.1603	1.229
PF08423	6	Domain	Rad51	Rad51	5	32294	0.9355	0.933809	-3.123	0.4261	-0.3279	0.4921
PF00078	22	Family	RVT_1	Reverse transcriptase (RNA-dependent DNA polymerase)	6	38680	0.9356	0.933809	-0.02198	0.1598	0.207	0.5211
PF00806	14	Repeat	PUF	Pumilio-family RNA binding repeat	5	30975	0.9359	0.933809	-2.628	0.01877	-0.2895	0.8978
PF03141	11	Family	Methyltransf_29	Putative S-adenosyl-L-methionine-dependent methyltransferase	22	140370	0.9361	0.933809	-1.683	0.1978	-0.05124	0.8141
PF02178	14	Motif	AT_hook	AT hook motif	8	49785.5	0.9372	0.933809	-3.054	0.3843	-0.3119	0.7033
PF13632	1	Domain	Glyco_trans_2_3	Glycosyl transferase family group 2	17	106266	0.9375	0.933809	-2.679	0.256	-0.1986	0.8195
PF02330	11	Domain	MAM33	Mitochondrial glycoprotein	6	37256.5	0.9377	0.933809	-1.391	0.4124	-0.1104	0.5777
PF13672	1	Family	PP2C_2	Protein phosphatase 2C	19	118886	0.9407	0.933809	-5.747	0.3636	-0.4695	1.201
PF00198	18	Domain	2-oxoacid_dh	2-oxoacid dehydrogenases acyltransferase (catalytic domain)	8	49854	0.9425	0.933809	-2.46	0.05969	-0.3258	0.861
PF01946	12	Family	Thi4	Thi4 family	15	95837	0.9428	0.933809	-4.249	0.3092	-0.4793	1.108
PF06507	8	Family	Auxin_resp	Auxin response factor	16	100108	0.9439	0.933809	-3.109	0.1883	-0.4629	0.9725
PF13593	1	Domain	DUF4137	SBF-like CPA transporter family (DUF4137)	5	31089	0.947	0.933809	-5.141	0.1247	-0.8443	0.9862
PF13738	1	Family	Pyr_redox_3	Pyridine nucleotide-disulphide oxidoreductase	6	37363.5	0.9473	0.933809	-0.6446	0.1293	0.1624	1.108
PF04043	10	Domain	PMEI	Plant invertase/pectin methylesterase inhibitor	10	62477.5	0.9474	0.933809	-2.653	0.2041	-0.2039	0.9052
PF12165	3	Family	DUF3594	Domain of unknown function (DUF3594)	7	43659.5	0.949	0.933809	-3.779	0.3848	-0.3456	0.6478
PF03399	11	Family	SAC3_GANP	SAC3/GANP/Nin1/mts3/eIF-3 p25 family	6	37400	0.9505	0.933809	-3.916	0.1175	-0.4574	0.9455
PF01138	16	Domain	RNase_PH	3' exoribonuclease family, domain 1	9	57589	0.9514	0.933809	-3.335	0.3346	-0.2978	0.7999
PF12624	2	Family	Chorein_N	N-terminal region of Chorein, a TM vesicle-mediated sorter	5	32109.5	0.9535	0.933809	-3.989	0.5338	-0.6813	0.5613
PF08448	5	Domain	PAS_4	PAS fold	5	32102.5	0.9542	0.933809	-5.156	0.5607	-1.147	0.6213
PF00106	20	Domain	adh_short	short chain dehydrogenase	62	388866	0.9553	0.933809	-5.405	0.2605	-0.2168	1.03
PF13504	1	Repeat	LRR_7	Leucine rich repeat	53	335516	0.9554	0.933809	-5.18	0.2418	-0.4541	0.9751
PF03893	11	Domain	Lipase3_N	Lipase 3 N-terminal region	5	32075.5	0.9568	0.933809	-0.7335	0.04441	-0.02011	0.9178
PF07748	8	Domain	Glyco_hydro_38C	Glycosyl hydrolases family 38 C-terminal domain	5	32076	0.9568	0.933809	-2.391	-0.09173	-0.4362	0.7844
PF02847	12	Family	MA3	MA3 domain	6	37481	0.9577	0.933809	-1.011	-0.06661	-0.06425	0.8792
PF03441	9	Domain	FAD_binding_7	FAD binding domain of DNA photolyase	6	37491	0.9586	0.933809	-0.5378	0.2569	0.1491	0.564
PF00069	20	Domain	Pkinase	Protein kinase domain	471	2873990	0.9595	0.933809	-6.287	0.2418	-0.3318	1.215
PF01112	13	Domain	Asparaginase_2	Asparaginase	5	32036	0.9607	0.933809	-3.917	0.3346	-0.8148	0.7278
PF01554	13	Family	MatE	MatE	20	127185	0.9607	0.933809	-3.314	0.273	-0.2026	0.7269
PF11955	3	Family	PORR	Plant organelle RNA recognition domain	7	44748.5	0.9613	0.933809	-1.056	-0.05052	-0.1202	0.6471
PF00397	21	Domain	WW	WW domain	9	57430	0.963	0.933809	-1.22	0.1028	0.003028	0.6986
PF01751	17	Family	Toprim	Toprim domain	8	51050.5	0.9653	0.933809	-1.039	-0.2035	-0.09522	0.739
PF10075	4	Family	PCI_Csn8	COP9 signalosome, subunit CSN8	6	37593.5	0.9677	0.933809	-3.916	0.2745	-0.7048	0.9455
PF03372	18	Domain	Exo_endo_phos	Endonuclease/Exonuclease/phosphatase family	22	138304	0.9678	0.933809	-3.478	0.1247	-0.267	1.122
PF02791	12	Family	DDT	DDT domain	8	51009	0.9685	0.933809	-6.429	0.2662	-0.7707	1.076
PF01426	13	Domain	BAH	BAH domain	14	87985	0.9695	0.933809	-4.041	0.2536	-0.4606	1.069
PF00928	16	Family	Adap_comp_sub	Adaptor complexes medium subunit family	8	50207	0.9697	0.933809	-2.994	-0.2103	-0.4053	0.8548
PF08246	7	Domain	Inhibitor_I29	Cathepsin propeptide inhibitor domain (I29)	8	50991	0.9699	0.933809	-4.133	0.262	-0.7872	0.8191
PF00412	17	Domain	LIM	LIM domain	6	37622	0.9703	0.933809	-4.993	0.1595	-0.621	0.8541
PF13920	1	Domain	zf-C3HC4_3	Zinc finger, C3HC4 type (RING finger)	61	383148	0.9703	0.933809	-2.865	0.1834	-0.1981	0.9981
PF10502	4	Domain	Peptidase_S26	Signal peptidase, peptidase S26	5	31934	0.9706	0.933809	-2.24	0.4199	-0.4528	0.7517
PF00378	15	Family	ECH	Enoyl-CoA hydratase/isomerase family	12	76298.5	0.9734	0.933809	-6.381	0.1891	-0.4601	0.7902
PF05496	7	Family	RuvB_N	Holliday junction DNA helicase ruvB N-terminus	30	188757	0.9736	0.933809	-5.2	0.2298	-0.4549	1.081
PF01595	15	Family	DUF21	Domain of unknown function DUF21	5	31373.5	0.9748	0.933809	-0.7161	0.3077	0.0004704	0.7921
PF05965	9	Family	FYRC	F/Y rich C-terminus	5	31889	0.975	0.933809	-1.838	0.2169	-0.1587	0.609
PF02383	13	Family	Syja_N	SacI homology domain	7	43977	0.9752	0.933809	-0.9627	0.2362	0.09283	0.6986
PF08766	6	Domain	DEK_C	DEK C terminal domain	5	31885	0.9754	0.933809	-1.677	0.1247	-0.119	0.6894
PF06325	8	Family	PrmA	Ribosomal protein L11 methyltransferase (PrmA)	13	81806	0.9766	0.933809	-4.275	-0.1027	-0.3297	0.8396
PF06745	8	Family	KaiC	KaiC	5	31862	0.9776	0.933809	-3.123	0.4261	-0.3212	0.5256
PF01758	11	Family	SBF	Sodium Bile acid symporter family	5	31413	0.9786	0.933809	-5.141	0.1247	-0.8689	0.8634
PF11496	3	Family	HDA2-3	Class II histone deacetylase complex subunits 2 and 3	5	31836	0.9802	0.93397	-3.485	0.02059	-0.601	0.9176
PF03725	10	Domain	RNase_PH_C	3' exoribonuclease family, domain 2	7	44056.5	0.9817	0.93397	-3.335	0.399	-0.4265	0.7999
PF07059	7	Family	DUF1336	Protein of unknown function (DUF1336)	6	37763	0.9828	0.93397	-3.207	0.1767	-0.392	0.882
PF08711	6	Domain	Med26	TFIIS helical bundle-like domain	6	37766.5	0.9831	0.93397	-1.797	0.2127	-0.1454	0.6743
PF08545	5	Domain	ACP_syn_III	3-Oxoacyl-[acyl-carrier-protein (ACP)] synthase III	5	31762	0.9874	0.937024	-0.7266	0.2418	0.1043	0.6202
PF01344	20	Repeat	Kelch_1	Kelch motif	29	183400	0.9887	0.937226	-4.735	0.2883	-0.7763	0.9537
PF01762	16	Family	Galactosyl_T	Galactosyltransferase	11	69652.5	0.9938	0.939627	-2.946	-0.006837	-0.2682	0.7868
PF00933	16	Family	Glyco_hydro_3	Glycosyl hydrolase family 3 N terminal domain	12	75787.5	0.9945	0.939627	-1.312	0.006055	-0.009435	0.728
PF01915	17	Domain	Glyco_hydro_3_C	Glycosyl hydrolase family 3 C-terminal domain	12	75787.5	0.9945	0.939627	-1.312	0.006055	-0.009435	0.728
PF00786	23	Domain	PBD	P21-Rho-binding domain	5	31674	0.996	0.940014	-3.25	0.557	-0.837	0.6256
PF05116	8	Family	S6PP	Sucrose-6F-phosphate phosphohydrolase	4	4045	0.003616		0.672	0.7646	0.8097	1.038
PF04578	8	Family	DUF594	Protein of unknown function, DUF594	3	2826	0.01068		0.7054	0.8074	0.792	0.8632
PF02319	15	Domain	E2F_TDP	E2F/DP family winged-helix DNA-binding domain	4	6781	0.01123		0.5216	0.7447	0.6994	0.7865
PF13091	1	Domain	PLDc_2	PLD-like domain	4	42093	0.02162		-2.881	-1.977	-1.727	-0.07316
PF02874	18	Domain	ATP-synt_ab_N	ATP synthase alpha/beta family, beta-barrel domain	4	8764	0.02357		0.5318	0.6436	0.6419	0.7487
PF05703	6	Family	Auxin_canalis	Auxin canalisation	3	4659	0.02362		0.5289	0.8144	0.7366	0.8665
PF03124	9	Family	EXS	EXS family	2	1178	0.02634		0.7534	0.936	0.936	1.119
PF00334	14	Domain	NDK	Nucleoside diphosphate kinase	2	1436	0.02991		0.7958	0.8232	0.8232	0.8505
PF00614	17	Family	PLDc	Phospholipase D Active site motif	4	41149	0.03017		-2.881	-1.708	-1.593	-0.07316
PF13515	1	Family	FUSC_2	Fusaric acid resistance protein-like	2	23490	0.03603		-5.152	-3.399	-3.399	-1.645
PF14576	1	Family	SEO_N	Sieve element occlusion N-terminus	2	1940	0.03811		0.7692	0.778	0.778	0.7867
PF07797	9	Family	DUF1639	Protein of unknown function (DUF1639)	4	39909	0.0457		-1.727	-1.168	-1.072	-0.2235
PF03641	9	Family	Lysine_decarbox	Possible lysine decarboxylase	2	22823.5	0.04912		-4.611	-2.92	-2.92	-1.229
PF13594	1	Domain	Amidohydro_5	Amidohydrolase	4	11087	0.05164		0.09111	0.7299	0.5986	0.8436
PF01843	14	Family	DIL	DIL domain	3	6669	0.05169		0.4845	0.6123	0.6848	0.9578
PF00939	14	Family	Na_sulph_symp	Sodium:sulfate symporter transmembrane region	3	6731.5	0.05289		0.5594	0.6312	0.6349	0.7139
PF12023	3	Family	DUF3511	Domain of unknown function (DUF3511)	3	6925	0.05675		0.5264	0.5589	0.6567	0.8847
PF00916	15	Family	Sulfate_transp	Sulfate transporter family	2	22414.5	0.05897		-2.456	-1.972	-1.972	-1.488
PF03114	13	Domain	BAR	BAR domain	4	38765	0.06554		-1.498	-0.6644	-0.8366	-0.5194
PF01965	19	Family	DJ-1_PfpI	DJ-1/PfpI family	2	22087	0.068		-2.352	-1.835	-1.835	-1.319
PF00647	14	Domain	EF1G	Elongation factor 1 gamma, conserved domain	2	3261	0.06906		0.5506	0.8072	0.8072	1.064
PF04818	8	Family	CTD_bind	RNA polymerase II-binding domain.	4	38514.5	0.07072		-3.037	-1.038	-1.239	0.1574
PF00306	22	Domain	ATP-synt_ab_C	ATP synthase alpha/beta chain, C terminal domain	3	7604	0.07219		0.5318	0.6417	0.6064	0.6456
PF00658	13	Family	PABP	Poly-adenylate binding protein, unique domain	4	38417	0.07282		-3.164	-0.9436	-1.209	0.2135
PF00654	15	Family	Voltage_CLC	Voltage gated chloride channel	4	38398	0.07324		-2.064	-0.7906	-0.9041	0.02842
PF09336	5	Domain	Vps4_C	Vps4 C terminal oligomerisation domain	2	21891	0.07392		-5.2	-2.916	-2.916	-0.6331
PF05212	7	Family	DUF707	Protein of unknown function (DUF707)	4	38335	0.07463		-5.25	-2.313	-2.373	0.3818
PF00704	23	Domain	Glyco_hydro_18	Glycosyl hydrolases family 18	3	7793	0.07705		0.3665	0.7176	0.6116	0.7508
PF03195	9	Family	DUF260	Protein of unknown function DUF260	2	21738	0.07884		-1.617	-1.567	-1.567	-1.517
PF06839	7	Domain	zf-GRF	GRF zinc finger	2	3720	0.08377		0.5048	0.8601	0.8601	1.215
PF03061	17	Domain	4HBT	Thioesterase superfamily	4	12731	0.08523		0.321	0.5634	0.555	0.7721
PF01253	17	Domain	SUI1	Translation initiation factor SUI1	3	8211.5	0.08877		0.4	0.5741	0.6244	0.899
PF05637	7	Family	Glyco_transf_34	galactosyl transferase GMA12/MNN10 family	4	37712	0.08961		-1.37	-0.7587	-0.7302	-0.03362
PF14291	1	Family	DUF4371	Domain of unknown function (DUF4371)	1	302	0.09912		0.9366	0.9366	0.9366	0.9366
PF07649	7	Domain	C1_3	C1-like domain	1	379	0.1035		0.9064	0.9064	0.9064	0.9064
PF08381	6	Domain	BRX	Transcription factor regulating root and shoot growth via Pin3	4	37125.5	0.1058		-3.736	-0.3696	-1.093	0.1022
PF00503	15	Domain	G-alpha	G-protein alpha subunit	3	29063	0.1112		-5.522	-1.576	-2.258	0.3232
PF00251	15	Domain	Glyco_hydro_32N	Glycosyl hydrolases family 32 N-terminal domain	2	20798	0.1151		-2.523	-1.519	-1.519	-0.5147
PF08244	7	Domain	Glyco_hydro_32C	Glycosyl hydrolases family 32 C terminal	2	20798	0.1151		-2.523	-1.519	-1.519	-0.5147
PF03098	10	Family	An_peroxidase	Animal haem peroxidase	1	610	0.1176		0.8429	0.8429	0.8429	0.8429
PF00075	19	Domain	RNase_H	RNase H	3	9198	0.1221		0.2392	0.707	0.5571	0.7251
PF08797	6	Domain	HIRAN	HIRAN domain	4	36590	0.1226		-2.497	-1.271	-1.143	0.4671
PF00687	16	Domain	Ribosomal_L1	Ribosomal protein L1p/L10e family	4	36577.5	0.123		-2.231	-1.132	-1.033	0.3623
PF00194	16	Domain	Carb_anhydrase	Eukaryotic-type carbonic anhydrase	1	719	0.1248		0.8207	0.8207	0.8207	0.8207
PF03015	14	Family	Sterile	Male sterility protein	1	11916	0.1263		-2.964	-2.964	-2.964	-2.964
PF13968	1	Family	DUF4220	Domain of unknown function (DUF4220)	1	790	0.1296		0.8074	0.8074	0.8074	0.8074
PF04113	9	Family	Gpi16	Gpi16 subunit, GPI transamidase component	1	793	0.1298		0.8073	0.8073	0.8073	0.8073
PF13485	1	Domain	Peptidase_MA_2	Peptidase MA superfamily	3	28463	0.1341		-1.417	-0.8596	-0.769	-0.03088
PF03088	11	Family	Str_synth	Strictosidine synthase	3	9533.5	0.1354		0.2418	0.6652	0.5427	0.7213
PF01019	16	Family	G_glu_transpept	Gamma-glutamyltranspeptidase	2	4988	0.1379		0.4899	0.6252	0.6252	0.7606
PF00800	13	Family	PDT	Prephenate dehydratase	4	36135.5	0.1384		-6.758	-0.7909	-1.975	0.4396
PF14577	1	Family	SEO_C	Sieve element occlusion C-terminus	1	915	0.1385		0.7867	0.7867	0.7867	0.7867
PF14833	1	Domain	NAD_binding_11	NAD-binding of NADP-dependent 3-hydroxyisobutyrate dehydrogenase	4	36106	0.1395		-2.48	-1.918	-1.417	0.6467
PF01740	16	Domain	STAS	STAS domain	1	11641	0.146		-2.456	-2.456	-2.456	-2.456
PF13792	1	Domain	Sulfate_tra_GLY	Sulfate transporter N-terminal domain with GLY motif	1	11641	0.146		-2.456	-2.456	-2.456	-2.456
PF03789	8	Domain	ELK	ELK domain	3	28131	0.1483		-2.369	-1.756	-1.262	0.3401
PF03790	8	Family	KNOX1	KNOX1 domain	3	28131	0.1483		-2.369	-1.756	-1.262	0.3401
PF03791	8	Family	KNOX2	KNOX2 domain	3	28131	0.1483		-2.369	-1.756	-1.262	0.3401
PF14144	1	Family	DOG1	Seed dormancy control	2	5197	0.1489		0.5639	0.5998	0.5998	0.6358
PF00411	14	Family	Ribosomal_S11	Ribosomal protein S11	4	35843.5	0.1494		-4.127	-1.4	-1.601	0.5231
PF04654	7	Family	DUF599	Protein of unknown function, DUF599	1	1063	0.1496		0.7639	0.7639	0.7639	0.7639
PF05183	7	Family	RdRP	RNA dependent RNA polymerase	4	14827	0.1515		0.2791	0.5164	0.4986	0.6825
PF04539	11	Family	Sigma70_r3	Sigma-70 region 3	4	35758	0.1527		-3.519	-0.9982	-1.249	0.5179
PF04780	7	Family	DUF629	Protein of unknown function (DUF629)	1	11554	0.1527		-2.346	-2.346	-2.346	-2.346
PF14709	1	Domain	DND1_DSRM	double strand RNA binding domain from DEAD END PROTEIN 1	4	14883	0.1537		0.3165	0.5307	0.4987	0.6168
PF12515	3	Family	CaATP_NAI	Ca2+-ATPase N terminal autoinhibitory domain	3	28004	0.154		-4.37	-2.716	-2.197	0.4935
PF00177	16	Domain	Ribosomal_S7	Ribosomal protein S7p/S5e	2	5383	0.1593		0.3997	0.6375	0.6375	0.8753
PF07250	6	Family	Glyoxal_oxid_N	Glyoxal oxidase N-terminus	1	1312.5	0.1699		0.7297	0.7297	0.7297	0.7297
PF01713	16	Family	Smr	Smr domain	4	15308	0.1712		0.2638	0.4488	0.5077	0.8692
PF03819	12	Domain	MazG	MazG nucleotide pyrophosphohydrolase domain	1	11298.5	0.1738		-2.02	-2.02	-2.02	-2.02
PF03478	13	Family	DUF295	Protein of unknown function (DUF295)	4	15472	0.1783		0.1945	0.525	0.4796	0.674
PF01925	14	Family	TauE	Sulfite exporter TauE/SafE	4	15495.5	0.1793		-0.3044	0.5833	0.401	0.7417
PF12357	3	Family	PLD_C	Phospholipase D C terminal	4	35095	0.1805		-2.881	-1.708	-1.412	0.6496
PF04998	12	Domain	RNA_pol_Rpb1_5	RNA polymerase Rpb1, domain 5	4	35041	0.1829		-2.557	-0.6122	-0.8526	0.3713
PF00484	14	Domain	Pro_CA	Carbonic anhydrase	3	27410	0.183		-8.928	-1.925	-3.444	0.5187
PF07723	8	Repeat	LRR_2	Leucine Rich Repeat	4	15614	0.1846		0.1782	0.4946	0.4757	0.7353
PF08726	5	Domain	EFhand_Ca_insen	Ca2+ insensitive EF hand	3	10614.5	0.1861		0.3527	0.5666	0.5164	0.6299
PF04059	7	Family	RRM_2	RNA recognition motif 2	4	34888.5	0.1898		-4.355	-1.663	-1.765	0.6193
PF14204	1	Domain	Ribosomal_L18_c	Ribosomal L18 C-terminal region	1	1538	0.1899		0.7032	0.7032	0.7032	0.7032
PF14492	1	Domain	EFG_II	Elongation Factor G, domain II	2	19358	0.1947		-1.643	-0.9177	-0.9177	-0.1922
PF00206	15	Domain	Lyase_1	Lyase	4	15915	0.1987		-0.224	0.5273	0.4208	0.8527
PF13292	1	Family	DXP_synthase_N	1-deoxy-D-xylulose-5-phosphate synthase	3	27106	0.1993		-1.305	-0.6131	-0.5979	0.1247
PF13740	1	Domain	ACT_6	ACT domain	3	10867.5	0.1998		-0.4163	0.7599	0.3787	0.7924
PF07893	8	Family	DUF1668	Protein of unknown function (DUF1668)	3	10897	0.2014		0.2629	0.4331	0.5522	0.9607
PF04515	7	Family	Choline_transpo	Plasma-membrane choline transporter	3	27064	0.2016		-1.165	-0.4422	-0.5258	0.02951
PF01416	15	Domain	PseudoU_synth_1	tRNA pseudouridine synthase	4	34634	0.2019		-1.68	-0.2338	-0.5037	0.1333
PF08450	7	Family	SGL	SMP-30/Gluconolaconase/LRE-like region	4	16020.5	0.2037		0.234	0.4535	0.4656	0.7213
PF07725	7	Repeat	LRR_3	Leucine Rich Repeat	4	16076	0.2065		0.1247	0.4788	0.468	0.7898
PF04525	7	Family	Tub_2	Tubby C 2	2	19182.5	0.2066		-4.862	-2.334	-2.334	0.1948
PF00188	21	Domain	CAP	Cysteine-rich secretory protein family	2	19127.5	0.2105		-5.001	-2.395	-2.395	0.2113
PF13766	1	Domain	ECH_C	2-enoyl-CoA Hydratase C-terminal region	4	16160	0.2106		-0.3936	0.5509	0.3708	0.775
PF04576	10	Family	Zein-binding	Zein-binding	2	6209.5	0.2122		0.5231	0.5553	0.5553	0.5875
PF12313	3	Family	NPR1_like_C	NPR1/NIM1 like defence protein C terminal	4	34135.5	0.227		-4.869	-0.6715	-1.443	0.4389
PF03735	9	Family	ENT	ENT domain	4	16497	0.2279		0.149	0.4361	0.475	0.8789
PF02727	11	Domain	Cu_amine_oxidN2	Copper amine oxidase, N2 domain	2	18882	0.2283		-0.7472	-0.6793	-0.6793	-0.6114
PF02728	11	Domain	Cu_amine_oxidN3	Copper amine oxidase, N3 domain	2	18882	0.2283		-0.7472	-0.6793	-0.6793	-0.6114
PF12076	3	Domain	Wax2_C	WAX2 C-terminal domain	3	11388.5	0.2302		0.3077	0.4956	0.4934	0.6769
PF04844	8	Family	Ovate	Transcriptional repressor, ovate	1	1964.5	0.2324		0.6561	0.6561	0.6561	0.6561
PF04819	7	Family	DUF716	Family of unknown function (DUF716)	4	16596.5	0.2332		-0.3342	0.4917	0.398	0.943
PF01063	14	Domain	Aminotran_4	Aminotransferase class IV	2	6511	0.2344		0.332	0.5592	0.5592	0.7864
PF03004	9	Family	Transposase_24	Plant transposase (Ptta/En/Spm family)	4	16642	0.2357		-0.9056	0.5461	0.2796	0.932
PF04970	8	Domain	LRAT	Lecithin retinol acyltransferase	3	11505	0.2374		0.167	0.4498	0.5232	0.9527
PF10533	4	Domain	Plant_zn_clust	Plant zinc cluster domain	4	33869	0.2414		-2.15	-0.7534	-0.779	0.5408
PF01627	18	Family	Hpt	Hpt domain	3	11575.5	0.2419		0.4534	0.4921	0.491	0.5277
PF00562	23	Domain	RNA_pol_Rpb2_6	RNA polymerase Rpb2, domain 6	4	16858	0.2475		0.2799	0.3777	0.4701	0.8452
PF04560	15	Domain	RNA_pol_Rpb2_7	RNA polymerase Rpb2, domain 7	4	16858	0.2475		0.2799	0.3777	0.4701	0.8452
PF04561	9	Domain	RNA_pol_Rpb2_2	RNA polymerase Rpb2, domain 2	4	16858	0.2475		0.2799	0.3777	0.4701	0.8452
PF04563	10	Family	RNA_pol_Rpb2_1	RNA polymerase beta subunit	4	16858	0.2475		0.2799	0.3777	0.4701	0.8452
PF04565	11	Domain	RNA_pol_Rpb2_3	RNA polymerase Rpb2, domain 3	4	16858	0.2475		0.2799	0.3777	0.4701	0.8452
PF01163	17	Family	RIO1	RIO1 family	4	33700.5	0.2508		-2.611	-0.247	-0.7122	0.256
PF02134	16	Family	UBACT	Repeat in ubiquitin-activating (UBA) protein	4	16931	0.2517		-0.512	0.5511	0.3244	0.7072
PF10585	4	Domain	UBA_e1_thiolCys	Ubiquitin-activating enzyme active site	4	16931	0.2517		-0.512	0.5511	0.3244	0.7072
PF04690	8	Family	YABBY	YABBY protein	3	26188	0.2549		-2.403	0.1247	-0.7179	0.1247
PF05701	6	Family	WEMBL	Weak chloroplast movement under blue light	3	11790	0.2558		0.06543	0.4994	0.4958	0.9225
PF14303	1	Family	NAM-associated	No apical meristem-associated C-terminal domain	3	26108	0.2602		-1.002	-0.2001	-0.3761	0.07423
PF00656	17	Domain	Peptidase_C14	Caspase domain	4	17082.5	0.2603		-0.1511	0.5441	0.3906	0.6256
PF07970	7	Family	COPIIcoated_ERV	Endoplasmic reticulum vesicle transporter	4	33454	0.265		-2.162	-0.853	-0.8252	0.5672
PF13850	1	Domain	ERGIC_N	Endoplasmic Reticulum-Golgi Intermediate Compartment (ERGIC)	4	33454	0.265		-2.162	-0.853	-0.8252	0.5672
PF11744	3	Family	ALMT	Aluminium activated malate transporter	3	26021	0.2661		-5.152	-1.645	-2.064	0.606
PF13603	1	Domain	tRNA-synt_1_2	Leucyl-tRNA synthetase, Domain 2	4	33418.5	0.2671		-2.442	-0.5395	-0.7724	0.4313
PF02018	12	Domain	CBM_4_9	Carbohydrate binding domain	2	18250	0.279		-1.116	-0.5813	-0.5813	-0.04665
PF01798	13	Family	Nop	Putative snoRNA binding domain	3	12159	0.281		-0.04304	0.6122	0.4186	0.6866
PF04720	7	Family	DUF506	Protein of unknown function (DUF506)	2	18191	0.2841		-0.9583	-0.5387	-0.5387	-0.1191
PF01564	12	Family	Spermine_synth	Spermine/spermidine synthase	4	33098	0.2864		-4.178	-1.495	-1.664	0.5118
PF08442	5	Domain	ATP-grasp_2	ATP-grasp domain	3	12296	0.2907		-1.746	0.8195	-0.02034	0.8652
PF08501	6	Domain	Shikimate_dh_N	Shikimate dehydrogenase substrate binding domain	4	17600	0.2915		-2.174	0.6141	-0.04864	0.7512
PF08700	6	Family	Vps51	Vps51/Vps67	4	32991	0.2931		-1.229	-0.5784	-0.4848	0.4465
PF03343	8	Family	SART-1	SART-1 family	1	2514	0.2966		0.6079	0.6079	0.6079	0.6079
PF00719	14	Domain	Pyrophosphatase	Inorganic pyrophosphatase	3	25502	0.303		-5.163	-0.1003	-1.617	0.4134
PF05192	13	Domain	MutS_III	MutS domain III	4	32783.5	0.3063		-5.531	-0.4069	-1.456	0.5187
PF06723	8	Family	MreB_Mbl	MreB/Mbl protein	2	7429.5	0.3118		0.2605	0.4956	0.4956	0.7308
PF06075	7	Family	DUF936	Plant protein of unknown function (DUF936)	2	7431	0.312		0.1912	0.5098	0.5098	0.8285
PF00542	14	Domain	Ribosomal_L12	Ribosomal protein L7/L12 C-terminal domain	4	32587.5	0.3192		-1.61	-0.2172	-0.4101	0.4034
PF06747	8	Domain	CHCH	CHCH domain	3	25265	0.3209		-3.766	-0.2421	-1.19	0.4387
PF00187	14	Domain	Chitin_bind_1	Chitin recognition protein	3	12707	0.3214		0.36	0.4219	0.4562	0.5866
PF01466	14	Domain	Skp1	Skp1 family, dimerisation domain	4	32540.5	0.3223		-1.659	-0.6947	-0.6518	0.441
PF13947	1	Domain	GUB_WAK_bind	Wall-associated receptor kinase galacturonan-binding	2	7561.5	0.3242		0.4921	0.4988	0.4988	0.5055
PF00996	13	Family	GDI	GDP dissociation inhibitor	3	12848	0.3324		-0.3051	0.6079	0.3302	0.6878
PF01039	17	Family	Carboxyl_trans	Carboxyl transferase domain	3	12870	0.3341		-0.249	0.579	0.3472	0.7117
PF00438	15	Domain	S-AdoMet_synt_N	S-adenosylmethionine synthetase, N-terminal domain	4	18390	0.3438		-1.579	0.5351	0.07425	0.8061
PF06136	8	Family	DUF966	Domain of unknown function (DUF966)	2	17527	0.3459		-0.4573	-0.3506	-0.3506	-0.2439
PF00252	13	Family	Ribosomal_L16	Ribosomal protein L16p/L10e	3	24932	0.3472		-2.403	0.06593	-0.672	0.321
PF05278	7	Family	PEARLI-4	Arabidopsis phospholipase-like protein (PEARLI 4)	1	2916	0.3504		0.5722	0.5722	0.5722	0.5722
PF00549	14	Domain	Ligase_CoA	CoA-ligase	3	13093	0.3521		-0.2238	0.4703	0.3706	0.8652
PF01207	12	Family	Dus	Dihydrouridine synthase (Dus)	4	31924.5	0.3652		-2.481	-0.8187	-0.8304	0.797
PF14461	1	Family	Prok-E2_B	Prokaryotic E2 family B	3	24661.5	0.3696		-1.555	0.167	-0.4071	0.167
PF00120	19	Domain	Gln-synt_C	Glutamine synthetase, catalytic domain	3	13386	0.3766		-3.098	0.7792	-0.4796	0.8806
PF03018	9	Family	Dirigent	Dirigent-like protein	4	18902.5	0.3807		-1.713	0.4809	0.08337	1.084
PF01496	14	Family	V_ATPase_I	V-type ATPase 116kDa subunit family	3	13454	0.3824		-1.144	0.6869	0.08259	0.7045
PF04842	7	Family	DUF639	Plant protein of unknown function (DUF639)	4	31667	0.3842		-0.4863	-0.365	-0.2066	0.3901
PF05000	12	Domain	RNA_pol_Rpb1_4	RNA polymerase Rpb1, domain 4	4	31622	0.3876		-2.557	-0.6122	-0.7765	0.6755
PF00732	14	Domain	GMC_oxred_N	GMC oxidoreductase	2	8201.5	0.3887		0.253	0.4517	0.4517	0.6505
PF05199	8	Domain	GMC_oxred_C	GMC oxidoreductase	2	8201.5	0.3887		0.253	0.4517	0.4517	0.6505
PF13963	1	Domain	Transpos_assoc	Transposase-associated domain	1	3206	0.3929		0.5483	0.5483	0.5483	0.5483
PF01637	13	Family	Arch_ATPase	Archaeal ATPase	2	8267	0.3957		0.188	0.4478	0.4478	0.7076
PF08031	7	Domain	BBE	Berberine and berberine like	2	16959	0.4051		-2.012	-0.8476	-0.8476	0.3169
PF04652	11	Family	DUF605	Vta1 like	3	13725	0.4061		-1.461	0.6098	0.005025	0.8663
PF06045	6	Family	Rhamnogal_lyase	Rhamnogalacturonate lyase family	2	8394	0.4095		0.1247	0.441	0.441	0.7574
PF14683	1	Domain	CBM-like	Polysaccharide lyase family 4, domain III	2	8394	0.4095		0.1247	0.441	0.441	0.7574
PF14686	1	Domain	fn3_3	Polysaccharide lyase family 4, domain II	2	8394	0.4095		0.1247	0.441	0.441	0.7574
PF00060	21	Family	Lig_chan	Ligand-gated ion channel	4	31285.5	0.4134		-1.053	-0.712	-0.4598	0.6382
PF01596	12	Domain	Methyltransf_3	O-methyltransferase	3	24115.5	0.4174		-0.7018	-0.5246	-0.2953	0.3404
PF13578	1	Domain	Methyltransf_24	Methyltransferase domain	3	24115.5	0.4174		-0.7018	-0.5246	-0.2953	0.3404
PF01074	17	Domain	Glyco_hydro_38	Glycosyl hydrolases family 38 N-terminal domain	4	31114	0.4269		-2.391	-0.6763	-0.7399	0.7844
PF09261	6	Domain	Alpha-mann_mid	Alpha mannosidase, middle domain	4	31114	0.4269		-2.391	-0.6763	-0.7399	0.7844
PF00316	15	Family	FBPase	Fructose-1-6-bisphosphatase	4	31100	0.428		-4.83	-0.3121	-1.206	0.631
PF00810	13	Family	ER_lumen_recept	ER lumen protein retaining receptor	4	19682	0.4414		-3.319	0.5317	-0.3618	0.8086
PF03947	13	Domain	Ribosomal_L2_C	Ribosomal Proteins L2, C-terminal domain	2	8680	0.4417		0.03891	0.4128	0.4128	0.7866
PF04504	9	Family	DUF573	Protein of unknown function, DUF573	3	23852	0.4417		-0.8125	-0.03678	-0.1963	0.2602
PF11145	3	Family	DUF2921	Protein of unknown function (DUF2921)	2	16620.5	0.443		-1.24	-0.4948	-0.4948	0.2505
PF07891	7	Family	DUF1666	Protein of unknown function (DUF1666)	2	8704	0.4444		-0.09248	0.3828	0.3828	0.858
PF01397	16	Domain	Terpene_synth	Terpene synthase, N-terminal domain	2	8706	0.4447		0.2871	0.4369	0.4369	0.5866
PF03936	11	Domain	Terpene_synth_C	Terpene synthase family, metal binding domain	2	8706	0.4447		0.2871	0.4369	0.4369	0.5866
PF04734	8	Family	Ceramidase_alk	Neutral/alkaline non-lysosomal ceramidase	3	23779	0.4485		-0.7455	0.05488	-0.1521	0.2343
PF01179	15	Domain	Cu_amine_oxid	Copper amine oxidase, enzyme domain	4	30805.5	0.4519		-0.7472	-0.1981	-0.1967	0.3568
PF02301	13	Domain	HORMA	HORMA domain	2	16525	0.4541		-0.8375	-0.3247	-0.3247	0.188
PF14159	1	Domain	CAAD	CAAD domains of cyanobacterial aminoacyl-tRNA synthetase	4	30753	0.4562		-4.424	-0.5795	-1.258	0.5494
PF00318	15	Family	Ribosomal_S2	Ribosomal protein S2	3	23649.5	0.4609		-4.16	0.2605	-1.176	0.3724
PF00956	13	Family	NAP	Nucleosome assembly protein (NAP)	4	30674.5	0.4627		-3.193	-0.5668	-0.9087	0.6921
PF04862	7	Domain	DUF642	Protein of unknown function (DUF642)	3	23630	0.4628		-3.143	-0.3707	-0.9773	0.5817
PF02991	11	Domain	Atg8	Autophagy protein Atg8 ubiquitin like	4	30627	0.4667		-2.976	0.1794	-0.5544	0.3993
PF04110	8	Family	APG12	Ubiquitin-like autophagy protein Apg12	4	30627	0.4667		-2.976	0.1794	-0.5544	0.3993
PF14380	1	Domain	WAK_assoc	Wall-associated receptor kinase C-terminal	1	3688.5	0.4701		0.5055	0.5055	0.5055	0.5055
PF03007	11	Domain	WES_acyltransf	Wax ester synthase-like Acyl-CoA acyltransferase domain	3	14518	0.4806		-0.5449	0.4083	0.2446	0.8703
PF06974	8	Family	DUF1298	Protein of unknown function (DUF1298)	3	14518	0.4806		-0.5449	0.4083	0.2446	0.8703
PF01536	11	Family	SAM_decarbox	Adenosylmethionine decarboxylase	4	20302	0.4933		-1.534	0.3897	0.01859	0.8293
PF12428	3	Family	DUF3675	Protein of unknown function (DUF3675)	4	20308.5	0.4939		-3.151	0.4971	-0.3325	0.8264
PF08372	5	Family	PRT_C	Plant phosphoribosyltransferase C-terminal	4	20317	0.4946		-5.08	0.5254	-0.7937	0.8542
PF05627	6	Domain	AvrRpt-cleavage	Cleavage site for pathogenic type III effector avirulence factor Avr	3	14662.5	0.4949		-4.308	0.7235	-0.9331	0.7846
PF00113	17	Domain	Enolase_C	Enolase, C-terminal TIM barrel domain	4	30248	0.4991		-0.8379	-0.3368	-0.252	0.5036
PF03952	11	Domain	Enolase_N	Enolase, N-terminal domain	4	30248	0.4991		-0.8379	-0.3368	-0.252	0.5036
PF01988	14	Family	VIT1	VIT family	3	14740	0.5027		-0.1378	0.4073	0.3206	0.6923
PF08443	6	Domain	RimK	RimK-like ATP-grasp domain	4	30198	0.5034		-2.208	-0.02561	-0.4572	0.4307
PF00445	13	Domain	Ribonuclease_T2	Ribonuclease T2 family	2	9248	0.5096		0.1247	0.3905	0.3905	0.6564
PF05055	7	Family	DUF677	Protein of unknown function (DUF677)	1	3919	0.5097		0.4895	0.4895	0.4895	0.4895
PF02770	14	Domain	Acyl-CoA_dh_M	Acyl-CoA dehydrogenase, middle domain	4	30070	0.5146		-1.809	-0.6387	-0.5639	0.8309
PF05003	7	Family	DUF668	Protein of unknown function (DUF668)	3	14875	0.5164		-1.211	0.5589	0.02006	0.7122
PF07224	6	Family	Chlorophyllase	Chlorophyllase	3	14875.5	0.5164		-0.5046	0.4814	0.2171	0.6744
PF11961	3	Family	DUF3475	Domain of unknown function (DUF3475)	3	14875	0.5164		-1.211	0.5589	0.02006	0.7122
PF00388	14	Family	PI-PLC-X	Phosphatidylinositol-specific phospholipase C, X domain	3	14898	0.5187		-0.351	0.5352	0.2561	0.5841
PF04640	9	Family	PLATZ	PLATZ transcription factor	2	15980	0.5201		-1.576	-0.5976	-0.5976	0.3805
PF01269	12	Domain	Fibrillarin	Fibrillarin	2	9350.5	0.5224		0.03425	0.3666	0.3666	0.6989
PF10431	4	Domain	ClpB_D2-small	C-terminal, D2-small domain, of ClpB protein	2	9382	0.5264		0.2533	0.4002	0.4002	0.5471
PF01851	17	Repeat	PC_rep	Proteasome/cyclosome repeat	4	29934.5	0.5267		-0.8722	0.08302	-0.1017	0.2995
PF03055	10	Family	RPE65	Retinal pigment epithelial membrane protein	3	15024	0.5317		-0.3996	0.483	0.2411	0.6399
PF03208	14	Family	PRA1	PRA1 family protein	4	29814.5	0.5375		-3.047	-0.04289	-0.6533	0.5194
PF07939	6	Family	DUF1685	Protein of unknown function (DUF1685)	2	9470.5	0.5376		0.3745	0.4136	0.4136	0.4528
PF14223	1	Family	UBN2	gag-polypeptide of LTR copia-type	1	8580	0.5379		-0.263	-0.263	-0.263	-0.263
PF14227	1	Family	UBN2_2	gag-polypeptide of LTR copia-type	1	8580	0.5379		-0.263	-0.263	-0.263	-0.263
PF00466	15	Family	Ribosomal_L10	Ribosomal protein L10	3	22844	0.5418		-1.636	-0.5162	-0.5226	0.5848
PF00763	18	Family	THF_DHG_CYH	Tetrahydrofolate dehydrogenase/cyclohydrolase, catalytic domain	3	22742.5	0.5525		-1.501	-0.8721	-0.5777	0.6401
PF02782	11	Domain	FGGY_C	FGGY family of carbohydrate kinases, C-terminal domain	3	15301	0.5608		-0.5264	0.4615	0.198	0.6589
PF00297	17	Family	Ribosomal_L3	Ribosomal protein L3	4	29525.5	0.5639		-2.204	-0.3413	-0.5419	0.7193
PF00360	15	Family	PHY	Phytochrome region	4	29498.5	0.5664		-5.156	-0.8994	-1.583	0.6213
PF08446	6	Domain	PAS_2	PAS fold	4	29498.5	0.5664		-5.156	-0.8994	-1.583	0.6213
PF14392	1	Domain	zf-CCHC_4	Zinc knuckle	3	22597	0.5679		-4.161	0.2704	-1.142	0.4632
PF01255	14	Family	Prenyltransf	Putative undecaprenyl diphosphate synthase	2	15593.5	0.5698		-0.3088	-0.07089	-0.07089	0.167
PF02671	16	Repeat	PAH	Paired amphipathic helix repeat	2	15467	0.5865		-3.27	-1.37	-1.37	0.5301
PF00857	15	Family	Isochorismatase	Isochorismatase family	3	22397	0.5896		-2.778	-0.3422	-0.817	0.6692
PF00416	17	Family	Ribosomal_S13	Ribosomal protein S13/S18	3	22273	0.6031		-1.725	-0.7097	-0.5847	0.6802
PF03368	9	Domain	Dicer_dimer	Dicer dimerisation domain	3	22263	0.6043		-1.139	-1.053	-0.5102	0.6612
PF00330	15	Family	Aconitase	Aconitase family (aconitate hydratase)	4	21528	0.605		-0.2063	0.3518	0.2757	0.6055
PF13528	1	Domain	Glyco_trans_1_3	Glycosyl transferase family 1	4	21556.5	0.6077		-0.3556	0.3019	0.2431	0.7244
PF00862	14	Family	Sucrose_synth	Sucrose synthase	3	22201.5	0.611		-1.028	0.2362	-0.1594	0.3139
PF01348	16	Family	Intron_maturas2	Type II intron maturase	3	22183	0.6131		-0.6037	-0.02198	-0.07503	0.4006
PF08646	5	Family	Rep_fac-A_C	Replication factor-A C terminal domain	3	22160	0.6157		-0.7314	-0.5118	-0.2412	0.5196
PF02265	11	Domain	S1-P1_nuclease	S1/P1 Nuclease	2	10076	0.6176		-0.2293	0.2341	0.2341	0.6975
PF03732	12	Family	Retrotrans_gag	Retrotransposon gag protein	1	4511	0.619		0.4363	0.4363	0.4363	0.4363
PF07645	10	Domain	EGF_CA	Calcium-binding EGF domain	1	8145	0.6192		-0.0891	-0.0891	-0.0891	-0.0891
PF00665	21	Domain	rve	Integrase core domain	1	4529	0.6225		0.4342	0.4342	0.4342	0.4342
PF07727	9	Family	RVT_2	Reverse transcriptase (RNA-dependent DNA polymerase)	1	4529	0.6225		0.4342	0.4342	0.4342	0.4342
PF13976	1	Domain	gag_pre-integrs	GAG-pre-integrase domain	1	4529	0.6225		0.4342	0.4342	0.4342	0.4342
PF04833	10	Family	COBRA	COBRA-like protein	4	28895	0.6236		-1.582	-0.423	-0.4787	0.5131
PF00136	16	Family	DNA_pol_B	DNA polymerase family B	4	21727	0.6241		-2.343	0.2475	-0.2195	0.97
PF05577	7	Family	Peptidase_S28	Serine carboxypeptidase S28	3	22018	0.6315		-1.086	-0.00346	-0.2001	0.4887
PF04511	10	Family	DER1	Der1-like family	4	21848	0.6359		-0.3299	0.3012	0.2438	0.7028
PF13961	1	Domain	DUF4219	Domain of unknown function (DUF4219)	2	15095.5	0.6369		-3.455	-1.442	-1.442	0.5702
PF03405	9	Family	FA_desaturase_2	Fatty acid desaturase	2	10218	0.6371		-0.6344	0.07948	0.07948	0.7934
PF02852	17	Domain	Pyr_redox_dim	Pyridine nucleotide-disulphide oxidoreductase, dimerisation domain	4	21875.5	0.6386		-0.1961	0.3151	0.2703	0.647
PF03126	13	Domain	Plus-3	Plus-3 domain	4	28740	0.6386		-0.7014	-0.08329	-0.07734	0.5586
PF03321	8	Family	GH3	GH3 auxin-responsive promoter	4	21876.5	0.6387		-0.9755	0.3066	0.1402	0.9231
PF08718	6	Domain	GLTP	Glycolipid transfer protein (GLTP)	2	15078	0.6393		-1.41	-0.4839	-0.4839	0.4424
PF00158	21	Domain	Sigma54_activat	Sigma-54 interaction domain	2	10281.5	0.6459		0.2533	0.3617	0.3617	0.47
PF11838	3	Domain	ERAP1_C	ERAP1-like C-terminal domain	3	21862	0.6492		-0.8596	0.2529	-0.1008	0.3042
PF02837	13	Domain	Glyco_hydro_2_N	Glycosyl hydrolases family 2, sugar binding domain	4	22046	0.6553		-2.255	0.4653	-0.1746	0.6256
PF11834	3	Family	DUF3354	Domain of unknown function (DUF3354)	2	14931	0.6598		-2.725	-1.087	-1.087	0.5512
PF07816	6	Family	DUF1645	Protein of unknown function (DUF1645)	3	16203.5	0.6606		-0.7507	0.5187	0.108	0.5561
PF00521	15	Family	DNA_topoisoIV	DNA gyrase/topoisomerase IV, subunit A	2	10405	0.6632		-0.5378	0.1006	0.1006	0.739
PF01094	23	Family	ANF_receptor	Receptor family ligand binding region	4	22187.5	0.6694		-0.8886	0.0514	-0.004058	0.7696
PF13458	1	Family	Peripla_BP_6	Periplasmic binding protein	4	22187.5	0.6694		-0.8886	0.0514	-0.004058	0.7696
PF00163	14	Family	Ribosomal_S4	Ribosomal protein S4/S9 N-terminal domain	4	28412.5	0.671		-2.729	0.301	-0.4327	0.3965
PF05078	7	Family	DUF679	Protein of unknown function (DUF679)	1	7855	0.6762		0.01367	0.01367	0.01367	0.01367
PF13191	1	Domain	AAA_16	AAA ATPase domain	3	21545	0.6856		-1.511	-0.5693	-0.4579	0.7067
PF03398	9	Family	Ist1	Regulator of Vps4 activity in the MVB pathway	4	28242	0.6881		-4.588	-0.5281	-1.225	0.7454
PF03181	10	Family	BURP	BURP domain	3	16462	0.6905		-0.09231	0.4461	0.2806	0.4879
PF00924	13	Family	MS_channel	Mechanosensitive ion channel	4	28214.5	0.6909		-2.983	0.1687	-0.5105	0.603
PF00189	15	Domain	Ribosomal_S3_C	Ribosomal protein S3, C-terminal domain	4	28205.5	0.6918		-2.585	0.2155	-0.4054	0.5321
PF00773	14	Domain	RNB	RNB domain	3	16492	0.694		-0.2225	0.1712	0.2306	0.7432
PF02801	17	Domain	Ketoacyl-synt_C	Beta-ketoacyl synthase, C-terminal domain	4	22432.5	0.694		0.07295	0.3059	0.3016	0.5216
PF14681	1	Domain	UPRTase	Uracil phosphoribosyltransferase	3	16493	0.6941		-2.874	0.4299	-0.4496	1.096
PF10340	4	Family	DUF2424	Protein of unknown function (DUF2424)	4	22436.5	0.6944		-1.344	0.3695	0.02671	0.7118
PF08414	5	Family	NADPH_Ox	Respiratory burst NADPH oxidase	4	27926	0.7202		-1.112	0.1431	-0.07234	0.536
PF01156	14	Domain	IU_nuc_hydro	Inosine-uridine preferring nucleoside hydrolase	1	7631	0.7216		0.08263	0.08263	0.08263	0.08263
PF01643	12	Family	Acyl-ACP_TE	Acyl-ACP thioesterase	3	16779.5	0.7278		-1.589	0.4624	-0.1475	0.6845
PF00909	16	Family	Ammonium_transp	Ammonium Transporter Family	3	16908.5	0.7432		-0.7504	0.4199	0.08887	0.5971
PF10545	4	Domain	MADF_DNA_bdg	Alcohol dehydrogenase transcription factor Myb/SANT-like	4	27684	0.7451		-2.674	-0.5879	-0.8	0.6496
PF11995	3	Family	DUF3490	Domain of unknown function (DUF3490)	4	27672	0.7464		-5.787	-0.2045	-1.381	0.6728
PF02065	13	Family	Melibiase	Melibiase	4	27570.5	0.7569		-1.693	-0.5855	-0.52	0.784
PF00238	14	Domain	Ribosomal_L14	Ribosomal protein L14p/L23e	4	23147.5	0.7675		0.06593	0.2807	0.285	0.5126
PF10497	4	Domain	zf-4CXXC_R1	Zinc-finger domain of monoamine-oxidase A repressor R1	2	14176.5	0.7686		-3.791	-1.566	-1.566	0.6597
PF13434	1	Family	K_oxygenase	L-lysine 6-monooxygenase (NADPH-requiring)	2	14134	0.7749		0.01675	0.1293	0.1293	0.2418
PF03364	15	Family	Polyketide_cyc	Polyketide cyclase / dehydrase and lipid transport	4	27333	0.7817		-2.558	0.04724	-0.4514	0.658
PF05910	7	Family	DUF868	Plant protein of unknown function (DUF868)	2	14080	0.7829		-0.2811	0.03173	0.03173	0.3446
PF08506	5	Domain	Cse1	Cse1	3	20704	0.7857		-0.9121	0.2417	-0.07698	0.4394
PF13173	1	Family	AAA_14	AAA domain	2	14029	0.7905		-0.7332	-0.1469	-0.1469	0.4394
PF13302	1	Domain	Acetyltransf_3	Acetyltransferase (GNAT) domain	3	20656	0.7915		-0.5706	0.2095	0.01744	0.4135
PF04827	9	Family	Plant_tran	Plant transposon protein	4	27175.5	0.7983		-2.308	0.2701	-0.3129	0.5159
PF04101	11	Domain	Glyco_tran_28_C	Glycosyltransferase family 28 C-terminal domain	4	27174.5	0.7984		-6.343	0.04306	-1.383	0.7244
PF13524	1	Domain	Glyco_trans_1_2	Glycosyl transferases group 1	3	17378	0.7999		-0.5138	0.4563	0.142	0.4835
PF04669	8	Family	Polysacc_synt_4	Polysaccharide biosynthesis	4	23504	0.8051		-4.089	0.068	-0.6913	1.188
PF02878	11	Domain	PGM_PMM_I	Phosphoglucomutase/phosphomannomutase, alpha/beta/alpha domain I	4	27105	0.8058		-3.724	0.1888	-0.6831	0.6143
PF02879	11	Domain	PGM_PMM_II	Phosphoglucomutase/phosphomannomutase, alpha/beta/alpha domain II	4	27105	0.8058		-3.724	0.1888	-0.6831	0.6143
PF02880	11	Domain	PGM_PMM_III	Phosphoglucomutase/phosphomannomutase, alpha/beta/alpha domain III	4	27105	0.8058		-3.724	0.1888	-0.6831	0.6143
PF12872	2	Domain	OST-HTH	OST-HTH/LOTUS domain	3	20499	0.8107		-3.522	-0.01352	-0.8747	0.9117
PF00191	15	Family	Annexin	Annexin	3	17552	0.8212		-0.2078	0.2212	0.2056	0.6035
PF03134	14	Family	TB2_DP1_HVA22	TB2/DP1, HVA22 family	3	17576.5	0.8242		-0.6655	0.167	0.07978	0.7378
PF10609	4	Family	ParA	ParA/MinD ATPase like	4	23684.5	0.8242		-1.412	0.3072	-0.03007	0.6769
PF00940	14	Family	RNA_pol	DNA-dependent RNA polymerase	4	26922	0.8252		-1.162	0.112	-0.111	0.4945
PF00456	16	Domain	Transketolase_N	Transketolase, thiamine diphosphate binding domain	3	20326.5	0.8319		-0.6427	-0.4958	-0.1584	0.6632
PF01486	12	Family	K-box	K-box region	3	17678	0.8367		0	0.167	0.2482	0.5777
PF01221	13	Domain	Dynein_light	Dynein light chain type 1	2	13693	0.841		-0.4605	-0.02029	-0.02029	0.4199
PF07522	9	Domain	DRMBL	DNA repair metallo-beta-lactamase	3	20248.5	0.8415		-0.7379	0.0651	-0.03621	0.5641
PF00274	14	Domain	Glycolytic	Fructose-bisphosphate aldolase class-I	3	20213.5	0.8458		-4.281	0.4717	-1.103	0.5013
PF00622	23	Family	SPRY	SPRY domain	3	20186	0.8492		-2.605	0.3449	-0.5657	0.5627
PF02861	15	Family	Clp_N	Clp amino terminal domain	4	26672.5	0.8519		-1.71	0.3026	-0.1588	0.47
PF05686	7	Family	Glyco_transf_90	Glycosyl transferase family 90	2	13576.5	0.8587		-0.4036	0.008142	0.008142	0.4199
PF03009	12	Family	GDPD	Glycerophosphoryl diester phosphodiesterase family	3	17863.5	0.8597		-0.3058	0.1948	0.1666	0.6106
PF14299	1	Family	PP2	Phloem protein 2	4	24074.5	0.866		-5.975	0.4626	-1.124	0.5536
PF03352	8	Family	Adenine_glyco	Methyladenine glycosylase	4	24075.5	0.8661		-0.6066	0.2034	0.12	0.6797
PF00428	14	Family	Ribosomal_60s	60s Acidic ribosomal protein	3	18091.5	0.8881		-0.3623	0.3648	0.1604	0.4786
PF00743	14	Family	FMO-like	Flavin-binding monooxygenase-like	3	19863.5	0.8893		0.01675	0.2418	0.1902	0.3121
PF04852	7	Family	DUF640	Protein of unknown function (DUF640)	2	11974	0.8951		-2.55	-0.8042	-0.8042	0.9416
PF05056	7	Family	DUF674	Protein of unknown function (DUF674)	2	13305.5	0.9001		0.1948	0.205	0.205	0.2152
PF04646	7	Family	DUF604	Protein of unknown function, DUF604	3	18338	0.9189		-0.6376	0.1948	0.06237	0.6299
PF14244	1	Family	UBN2_3	gag-polypeptide of LTR copia-type	3	19604.5	0.9218		-3.455	0.4363	-0.8161	0.5702
PF03764	13	Domain	EFG_IV	Elongation factor G, domain IV	4	25974	0.9274		-1.643	0.07168	-0.1859	0.7561
PF00319	13	Domain	SRF-TF	SRF-type transcription factor (DNA-binding and dimerisation domain)	4	24693.5	0.933		0	0.1626	0.2257	0.5777
PF05498	6	Family	RALF	Rapid ALkalinization Factor (RALF)	2	12223	0.9333		0.032	0.2365	0.2365	0.441
PF04526	8	Family	DUF568	Protein of unknown function (DUF568)	4	24753	0.9395		-0.8191	0.2687	0.07409	0.578
PF00241	15	Domain	Cofilin_ADF	Cofilin/tropomyosin-type actin-binding protein	3	18503.5	0.9397		-0.9213	0.1247	-0.02231	0.7297
PF14111	1	Domain	DUF4283	Domain of unknown function (DUF4283)	1	6058	0.9411		0.2704	0.2704	0.2704	0.2704
PF03435	13	Family	Saccharop_dh	Saccharopine dehydrogenase	4	24852	0.9503		-3.392	-0.6712	-0.9747	0.8362
PF00108	18	Domain	Thiolase_N	Thiolase, N-terminal domain	4	24878.5	0.9532		-0.8509	-0.193	-0.1117	0.79
PF03080	10	Family	DUF239	Domain of unknown function (DUF239)	4	25657	0.962		-1.041	-0.13	-0.1104	0.8595
PF14365	1	Family	DUF4409	Domain of unknown function (DUF4409)	4	25657	0.962		-1.041	-0.13	-0.1104	0.8595
PF00102	22	Domain	Y_phosphatase	Protein-tyrosine phosphatase	4	25640	0.9638		-1.186	-0.2782	-0.2383	0.7897
PF13445	1	Domain	zf-RING_UBOX	RING-type zinc-finger	4	24979	0.9641		-2.218	0.2369	-0.2421	0.7756
PF01435	13	Family	Peptidase_M48	Peptidase family M48	3	19257.5	0.9654		-0.1544	0.2418	0.1695	0.4211
PF02359	13	Domain	CDC48_N	Cell division protein 48 (CDC48), N-terminal domain	4	25597.5	0.9685		-1.589	0.2127	-0.1181	0.6915
PF00685	22	Domain	Sulfotransfer_1	Sulfotransferase domain	3	18744	0.97		-0.2089	-0.0179	0.1322	0.6233
PF02704	9	Family	GASA	Gibberellin regulated protein	2	12841.5	0.9714		0.1247	0.2296	0.2296	0.3346
PF05634	6	Family	APO_RNA-bind	APO RNA-binding	4	25075	0.9746		-1.763	0.1643	-0.1752	0.7334
PF01566	13	Family	Nramp	Natural resistance-associated macrophage protein	3	19162	0.9774		-2.1	0.1651	-0.3775	0.8027
PF13229	1	Family	Beta_helix	Right handed beta helix region	3	18812	0.9786		-0.6489	-0.3611	-0.05743	0.8377
PF00728	17	Domain	Glyco_hydro_20	Glycosyl hydrolase family 20, catalytic domain	4	25487	0.9805		-1.402	0.1099	-0.1108	0.7387
PF03469	9	Domain	XH	XH domain	3	18846.5	0.9829		-0.1575	0.02651	0.1528	0.5895
PF12552	3	Family	DUF3741	Protein of unknown function (DUF3741)	4	25463	0.9831		-2.689	0.0881	-0.4432	0.7396
PF08267	7	Domain	Meth_synt_1	Cobalamin-independent synthase, N-terminal domain	3	19097.5	0.9856		-0.4201	0.3495	0.1144	0.4139
PF12740	2	Family	Chlorophyllase2	Chlorophyllase enzyme	4	25438.5	0.9858		-1.344	-0.0116	-0.1732	0.6744
PF12698	2	Family	ABC2_membrane_3	ABC-2 family transporter protein	2	12733.5	0.9881		-0.226	0.116	0.116	0.4581
PF02812	13	Domain	ELFV_dehydrog_N	Glu/Leu/Phe/Val dehydrogenase, dimerisation domain	2	12588.5	0.9897		-1.964	-0.6178	-0.6178	0.728
PF01597	14	Domain	GCV_H	Glycine cleavage H-protein	3	19026.5	0.9945		-3.15	0.5162	-0.7031	0.5242
PF13243	1	Domain	Prenyltrans_1	Prenyltransferase-like	4	25262	0.995		-4.256	0.2681	-0.7596	0.6818
PF02992	9	Family	Transposase_21	Transposase family tnp2
PF03107	11	Domain	C1_2	C1 domain
PF03629	13	Family	DUF303	Domain of unknown function (DUF303)
PF03754	8	Family	DUF313	Domain of unknown function (DUF313)
PF08284	6	Domain	RVP_2	Retroviral aspartyl protease
PF08488	6	Family	WAK	Wall-associated kinase
PF08937	6	Domain	DUF1863	MTH538 TIR-like domain (DUF1863)
PF11443	3	Domain	DUF2828	Domain of unknown function (DUF2828)
PF12056	3	Family	DUF3537	Protein of unknown function (DUF3537)
PF13668	1	Domain	Ferritin_2	Ferritin-like domain
PF13952	1	Domain	DUF4216	Domain of unknown function (DUF4216)
PF13960	1	Domain	DUF4218	Domain of unknown function (DUF4218)
PF13975	1	Domain	gag-asp_proteas	gag-polyprotein putative aspartyl protease
