# Supplementary material for: Evolutionary insights from de novo transcriptome assembly and SNP discovery in California white oaks
Source: BMC Genomics. 2015 Jul 28;16(1):552. doi: 10.1186/s12864-015-1761-4 (PMC4517385; doi:10.1186/s12864-015-1761-4)
Supplement: Additional file 20: — Fay and Wu’s H among Q. lobata and its inferred ancestor with Q. garryana for each gene, along with associated Pfam and TAIR annotations. (XLSX 2985 kb) [file 12864_2015_1761_MOESM20_ESM.xlsx]

## Sheet: Additional file 20
Gene	H	Pfam	TAIR ID	Symbol	Protein product	Description
m01oak00001CC-t01.1	0.124667	LTP_2 = F:PF14368 = Probable lipid transfer	AT5G62080		Bifunctional inhibitor/lipid-transfer protein/seed storage 2S albumin superfamily protein	Bifunctional inhibitor/lipid-transfer protein/seed storage 2S albumin superfamily protein; FUNCTIONS IN: lipid binding; INVOLVED IN: lipid transport; LOCATED IN: endomembrane system; EXPRESSED IN: 8 plant structures; EXPRESSED DURING: petal differentiation and expansion stage, E expanded cotyledon stage, D bilateral stage; CONTAINS InterPro DOMAIN/s: Bifunctional inhibitor/plant lipid transfer pr…
m01oak00002CC-t01.1	0.241763	Tryp_alpha_amyl LTP_2 = F:PF00234 F:PF14368 = Protease inhibitor/seed storage/LTP family ~ Probable lipid transfer	AT2G38540	LP1	lipid transfer protein 1	Non-specific lipid transfer protein. Binds calmodulin in a Ca2+-independent manner. Localized to the cell wall. Specifically expressed in L1 epidermal layer. Predicted to be a member of PR-14 pathogenesis-related protein family with the following members: At2g38540/LTP1, At2g38530/LTP2, At5g59320/LTP3, At5g59310/LTP4, At3g51600/LTP5, At3g08770/LTP6, At2g15050/LTP7, At2g18370/LTP8, At2g15325/LTP9,…
m01oak00003cm-t01.1	0.440966	[no Pfam hits]
m01oak00003cm-t01.2		[no Pfam hits]
m01oak00004CC-t01.1	0.124667	RbcS RuBisCO_small = F:PF12338 D:PF00101 = Ribulose-1,5-bisphosphate carboxylase small subunit ~ Ribulose bisphosphate carboxylase, small chain
m01oak00005cC-t01.1	-0.42035	Chloroa_b-bind = F:PF00504 = Chlorophyll A-B binding protein
m01oak00006jf-t01.1	-0.431744	[no Pfam hits]
m01oak00006jf-t01.2	0.252957	[no Pfam hits]
m01oak00007cf-t01.1	0.489513	Metallothio_2 = F:PF01439 = Metallothionein
m01oak00010cf-t01.1		RbcS = F:PF12338 = Ribulose-1,5-bisphosphate carboxylase small subunit
m01oak00011CT-t01.1		Tryp_alpha_amyl = F:PF00234 = Protease inhibitor/seed storage/LTP family
m01oak00012CF-t01.1	0.27234	[no Pfam hits]
m01oak00013cC-t01.1	0.809156	Chloroa_b-bind = F:PF00504 = Chlorophyll A-B binding protein	AT3G22840	ELIP1	Chlorophyll A-B binding family protein	Encodes an early light-inducible protein
m01oak00014cI-t01.1	0.364842	ACBP = D:PF00887 = Acyl CoA binding protein	AT1G31812	ACBP6	acyl-CoA-binding protein 6	Acyl-CoA-binding protein. Bind acyl-CoA esters and protect acyl-CoAs from degradation by microsomal acyl-hydrolases
m01oak00015CC-t01.1	0.324239	PP-binding = D:PF00550 = Phosphopantetheine attachment site	AT5G27200	ACP5	acyl carrier protein 5	encodes an acyl carrier protein
m01oak00016Ct-t01.1	-3.51337	RRM_5 RRM_6 RRM_1 = D:PF13893 D:PF14259 D:PF00076 = RNA recognition motif. (a.k.a. RRM, RBD, or RNP domain) ~ RNA recognition motif (a.k.a. RRM, RBD, or RNP domain) ~ RNA recognition motif. (a.k.a. RRM, RBD, or RNP domain)	AT2G21660	CCR2	cold, circadian rhythm, and RNA binding 2	Encodes a small glycine-rich RNA binding protein that is part of a negative-feedback loop through which AtGRP7 regulates the circadian oscillations of its own transcript. Gene expression is induced by cold. GRP7 appears to promote stomatal opening and reduce tolerance under salt and dehydration stress conditions, but, promotes stomatal closing and thereby increases stress tolerance under conditio…
m01oak00017cF-t01.1	0.389045	Telomere_Sde2 Rad60-SLD_2 2x:Ubiquitin_2 2x:Rad60-SLD 2x:ubiquitin = D:PF13019 D:PF13881 D:PF14560 F:PF11976 D:PF00240 = Telomere stability and silencing ~ Ubiquitin-2 like Rad60 SUMO-like ~ Ubiquitin-like domain ~ Ubiquitin-2 like Rad60 SUMO-like ~ Ubiquitin family
m01oak00018cF-t01.1		GTP_EFTU = D:PF00009 = Elongation factor Tu GTP binding domain
m01oak00019cC-t01.1	-4.99919	Ubiquitin_2 Rad60-SLD ubiquitin = D:PF14560 F:PF11976 D:PF00240 = Ubiquitin-like domain ~ Ubiquitin-2 like Rad60 SUMO-like ~ Ubiquitin family
m01oak00020Ct-t01.1	0.641399	[no Pfam hits]
m01oak00021ct-t01.1	0.194845	GTP_EFTU_D3 GTP_EFTU_D2 = D:PF03143 D:PF03144 = Elongation factor Tu C-terminal domain ~ Elongation factor Tu domain 2
m01oak00022CC-t01.1		[no Pfam hits]	AT3G63095		Tetratricopeptide repeat (TPR)-like superfamily protein	Encodes a Protease inhibitor/seed storage/LTP family protein
m01oak00023CC-t01.1	0.435838	Histone = D:PF00125 = Core histone H2A/H2B/H3/H4
m01oak00024cC-t01.1	0.364842	Ribosomal_60s = F:PF00428 = 60s Acidic ribosomal protein	AT5G24510		60S acidic ribosomal protein family	60S acidic ribosomal protein family; FUNCTIONS IN: structural constituent of ribosome; INVOLVED IN: translational elongation; LOCATED IN: cytosolic ribosome, ribosome; EXPRESSED IN: inflorescence meristem, flower; EXPRESSED DURING: petal differentiation and expansion stage; CONTAINS InterPro DOMAIN/s: Ribosomal protein 60S (InterPro:IPR001813); BEST Arabidopsis thaliana protein match is: 60S acid…
m01oak00025cT-t01.1	1.0152	Ribosomal_L36e = F:PF01158 = Ribosomal protein L36e	AT3G53740		Ribosomal protein L36e family protein	Ribosomal protein L36e family protein; FUNCTIONS IN: structural constituent of ribosome; INVOLVED IN: translation; LOCATED IN: cytosolic ribosome, ribosome, cytosolic large ribosomal subunit, plasma membrane, membrane; EXPRESSED IN: 23 plant structures; EXPRESSED DURING: 13 growth stages; CONTAINS InterPro DOMAIN/s: Ribosomal protein L36e (InterPro:IPR000509); BEST Arabidopsis thaliana protein ma…
m01oak00026Cz-t01.1	0.124667	Ribosomal_L29e = F:PF01779 = Ribosomal L29e protein family	AT3G06680		Ribosomal L29e protein family	Ribosomal L29e protein family; FUNCTIONS IN: structural constituent of ribosome; INVOLVED IN: translation, ribosome biogenesis; LOCATED IN: ribosome, cytosolic large ribosomal subunit; EXPRESSED IN: 22 plant structures; EXPRESSED DURING: 13 growth stages; CONTAINS InterPro DOMAIN/s: Ribosomal protein L29e (InterPro:IPR002673); BEST Arabidopsis thaliana protein match is: Ribosomal L29e protein fam…
m01oak00028CC-t01.1	0.70319	Ribosomal_L18_c Ribosomal_L18p = D:PF14204 F:PF00861 = Ribosomal L18 C-terminal region ~ Ribosomal L18p/L5e family
m01oak00031cC-t01.1	0.799183	SAM_decarbox = F:PF01536 = Adenosylmethionine decarboxylase
m01oak00032cC-t01.1	0.396527	Ribosomal_S7e = F:PF01251 = Ribosomal protein S7e	AT3G02560		Ribosomal protein S7e family protein	Ribosomal protein S7e family protein; FUNCTIONS IN: structural constituent of ribosome; INVOLVED IN: translation; LOCATED IN: cytosolic small ribosomal subunit, cytosolic ribosome, chloroplast, membrane; EXPRESSED IN: 23 plant structures; EXPRESSED DURING: 16 growth stages; CONTAINS InterPro DOMAIN/s: Ribosomal protein S7e (InterPro:IPR000554); BEST Arabidopsis thaliana protein match is: Ribosoma…
m01oak00033cC-t01.1	-0.611627	Pro_isomerase = D:PF00160 = Cyclophilin type peptidyl-prolyl cis-trans isomerase/CLD
m01oak00034cC-t01.1	-3.10593	Ribosomal_S8e = F:PF01201 = Ribosomal protein S8e
m01oak00035ct-t01.1	0.564018	FAD_binding_7 DNA_photolyase = D:PF03441 D:PF00875 = FAD binding domain of DNA photolyase ~ DNA photolyase	AT2G47590	PHR2	photolyase/blue-light receptor 2	photolyase/blue light photoreceptor PHR2 (PHR2) mRNA
m01oak00036Cz-t01.1	0.613492	S4 = D:PF01479 = S4 domain
m01oak00037cC-t01.1	0.558253	HMG_box HMG_box_2 = D:PF00505 D:PF09011 = HMG (high mobility group) box ~ HMG-box domain
m01oak00038cf-t01.1	-0.0709131	[no Pfam hits]
m01oak00039CT-t01.1	-1.65979	Calreticulin = F:PF00262 = Calreticulin family
m01oak00040cC-t01.1	0.427048	Histone = D:PF00125 = Core histone H2A/H2B/H3/H4
m01oak00041cC-t01.1	-0.419789	PsbR = F:PF04725 = Photosystem II 10 kDa polypeptide PsbR	AT1G79040	PSBR	photosystem II subunit R	Encodes for the 10 kDa PsbR subunit of photosystem II (PSII). This subunit appears to be involved in the stable assembly of PSII, particularly that of the oxygen-evolving complex subunit PsbP. Mutants defective in this gene have reduced amounts of subunits PsbP and PsbQ in PSII. In turn, assembly of PsbR is dependent on the presence of PsbJ
m01oak00042cf-t01.1	-1.04088	Ribosomal_S28e = F:PF01200 = Ribosomal protein S28e
m01oak00043Cz-t01.1	0.518692	Histone = D:PF00125 = Core histone H2A/H2B/H3/H4
m01oak00044cC-t01.1	-0.16289	Chloroa_b-bind = F:PF00504 = Chlorophyll A-B binding protein
m01oak00045cC-t01.1	0.161412	Ribosomal_S17 = D:PF00366 = Ribosomal protein S17	AT3G48930	EMB1080	Nucleic acid-binding, OB-fold-like protein	embryo defective 1080 (EMB1080); FUNCTIONS IN: structural constituent of ribosome; INVOLVED IN: translation, embryo development ending in seed dormancy; LOCATED IN: cytosolic small ribosomal subunit, cytosolic ribosome, cell wall, membrane; EXPRESSED IN: 22 plant structures; EXPRESSED DURING: 13 growth stages; CONTAINS InterPro DOMAIN/s: Nucleic acid-binding, OB-fold-like (InterPro:IPR016027), Nu…
m01oak00046CT-t01.1	-2.40309	Ribosomal_L16 = F:PF00252 = Ribosomal protein L16p/L10e
m01oak00047Ct-t01.1		Ribosomal_S30 = F:PF04758 = Ribosomal protein S30
m01oak00048cF-t01.1	0.550154	DIOX_N 2OG-FeII_Oxy = F:PF14226 D:PF03171 = non-haem dioxygenase in morphine synthesis N-terminal ~ 2OG-Fe(II) oxygenase superfamily	AT5G08640	FLS1	flavonol synthase 1	Encodes a flavonol synthase that catalyzes formation of flavonols from dihydroflavonols
m01oak00049CC-t01.1	-3.7715	TAF Histone = D:PF02969 D:PF00125 = TATA box binding protein associated factor (TAF) ~ Core histone H2A/H2B/H3/H4
m01oak00050ct-t01.1	0.488804	2x:RRM_5 2x:RRM_6 2x:RRM_1 = D:PF13893 D:PF14259 D:PF00076 = RNA recognition motif. (a.k.a. RRM, RBD, or RNP domain) ~ RNA recognition motif (a.k.a. RRM, RBD, or RNP domain) ~ RNA recognition motif. (a.k.a. RRM, RBD, or RNP domain)	AT2G37220		RNA-binding (RRM/RBD/RNP motifs) family protein	Encodes a chloroplast RNA binding protein. A substrate of the type III effector HopU1 (mono-ADP-ribosyltransferase). Protein is tyrosine-phosphorylated and its phosphorylation state is modulated in response to ABA in Arabidopsis thaliana seeds
m01oak00051cC-t01.1	0.9879	TCTP = D:PF00838 = Translationally controlled tumour protein	AT3G16640	TCTP	translationally controlled tumor protein	Encodes a protein homologous to translationally controlled tumor protein (TCTP) from Drosophila. In flies, TCTP functions guanine nucleotide exchange factor in the TOR signaling pathway. TCTP is expressed throughout the plant with highest levels seen in meristematic regions of the shoot and root. Loss of function alleles are not transmitted through the male gametophyte due to defects in pollen tu…
m01oak00052cI-t01.1	0.786536	Ribosomal_L6e = F:PF01159 = Ribosomal protein L6e
m01oak00053CF-t01.1	-2.29371	Chloroa_b-bind = F:PF00504 = Chlorophyll A-B binding protein
m01oak00054cC-t01.1	-1.1468	Histone = D:PF00125 = Core histone H2A/H2B/H3/H4
m01oak00055CT-t01.1	-0.348157	MIP = F:PF00230 = Major intrinsic protein
m01oak00056cF-t01.1	0.921746	Ribosomal_S9 = F:PF00380 = Ribosomal protein S9/S16
m01oak00057CC-t01.1	0.859358	Ribosomal_L37e = F:PF01907 = Ribosomal protein L37e
m01oak00058CI-t01.1	0.215216	ABA_WDS = F:PF02496 = ABA/WDS induced protein
m01oak00059cf-t01.1	0.582108	Ribosomal_L13 = F:PF00572 = Ribosomal protein L13	AT5G48760		Ribosomal protein L13 family protein	Ribosomal protein L13 family protein; FUNCTIONS IN: structural constituent of ribosome; INVOLVED IN: translation; LOCATED IN: cytosolic ribosome, cytosolic large ribosomal subunit, large ribosomal subunit; EXPRESSED IN: 22 plant structures; EXPRESSED DURING: 13 growth stages; CONTAINS InterPro DOMAIN/s: Ribosomal protein L13 (InterPro:IPR005822), Ribosomal protein L13, eukaryotic/archaeal (InterP…
m01oak00060Cf-t01.1	0.124667	DAHP_synth_2 = F:PF01474 = Class-II DAHP synthetase family
m01oak00061CT-t01.1		PP-binding = D:PF00550 = Phosphopantetheine attachment site
m01oak00062cC-t01.1	0.492731	Ribosomal_L35Ae = F:PF01247 = Ribosomal protein L35Ae
m01oak00064cC-t01.1	-1.0197	Gp_dh_N Gp_dh_C = D:PF00044 D:PF02800 = Glyceraldehyde 3-phosphate dehydrogenase, NAD binding domain ~ Glyceraldehyde 3-phosphate dehydrogenase, C-terminal domain
m01oak00065CC-t01.1	0.558253	Chloroa_b-bind = F:PF00504 = Chlorophyll A-B binding protein	AT1G44575	NPQ4	Chlorophyll A-B binding family protein	Encoding PSII-S (CP22), a ubiquitous pigment-binding protein associated with photosystem II (PSII) of higher plants. Involved in nonphotochemical quenching rather than in photosynthesis. Mutant has a normal violaxanthin cycle but has a limited capacity of quenching singlet excited chlorophylls and is tolerant to lipid peroxidation
m01oak00066cC-t01.1	0.399282	Ribosomal_L18ae = D:PF01775 = Ribosomal L18ae/LX protein domain
m01oak00067cC-t01.1	0.279952	Tubulin_C Tubulin = D:PF03953 D:PF00091 = Tubulin C-terminal domain ~ Tubulin/FtsZ family, GTPase domain
m01oak00068cC-t01.1	0.719306	Ribosomal_L3 = F:PF00297 = Ribosomal protein L3
m01oak00069cF-t01.1		Ribosomal_S6e = F:PF01092 = Ribosomal protein S6e
m01oak00070cT-t01.1	0.739444	Glyoxalase_2 = D:PF12681 = Glyoxalase-like domain	AT5G48480		Lactoylglutathione lyase / glyoxalase I family protein	Lactoylglutathione lyase / glyoxalase I family protein; FUNCTIONS IN: molecular_function unknown; INVOLVED IN: biological_process unknown; LOCATED IN: cellular_component unknown; EXPRESSED IN: 24 plant structures; EXPRESSED DURING: 14 growth stages; Has 30201 Blast hits to 17322 proteins in 780 species: Archae - 12; Bacteria - 1396; Metazoa - 17338; Fungi - 3422; Plants - 5037; Viruses - 0; Other…
m01oak00071CC-t01.1		Ribosomal_S25 = F:PF03297 = S25 ribosomal protein
m01oak00072CT-t01.1	0.636561	AdoHcyase_NAD AdoHcyase IlvN 2-Hacid_dh_C = D:PF00670 D:PF05221 F:PF07991 D:PF02826 = S-adenosyl-L-homocysteine hydrolase, NAD binding domain ~ S-adenosyl-L-homocysteine hydrolase ~ Acetohydroxy acid isomeroreductase, catalytic domain ~ D-isomer specific 2-hydroxyacid dehydrogenase, NAD binding domain
m01oak00073cC-t01.1	0.719592	[no Pfam hits]	AT2G42840	PDF1	protodermal factor 1	Encodes a putative extracellular proline-rich protein is exclusively expressed in the L1 layer of vegetative, inflorescence and floral meristems and the protoderm of organ primordia
m01oak00075cC-t01.1	-2.58467	Ribosomal_S3_C KH_2 = D:PF00189 D:PF07650 = Ribosomal protein S3, C-terminal domain ~ KH domain
m01oak00076cI-t01.1	-3.77937	[no Pfam hits]
m01oak00077cC-t01.1	-0.00879138	Chloroa_b-bind = F:PF00504 = Chlorophyll A-B binding protein
m01oak00078cf-t01.1	0.124667	Ribosomal_L35Ae = F:PF01247 = Ribosomal protein L35Ae
m01oak00079cC-t01.1	0.124667	HMG_box HMG_box_2 = D:PF00505 D:PF09011 = HMG (high mobility group) box ~ HMG-box domain	AT1G20693	HMGB2	high mobility group B2	Encodes a protein belonging to the subgroup of HMGB (high mobility group B) proteins that have a distinctive DNA-binding motif, the HMG-box domain. The motif confers non-sequence specific interaction with linear DNA and structure-specific binding to distorted DNA sites. The HMGB proteins are involved in the assembly of nucleoprotein complexes. Can be phosphorylated by CK2alpha
m01oak00080CT-t01.1	0.236211	[no Pfam hits]
m01oak00081CT-t01.1	-3.46748	DUF538 = F:PF04398 = Protein of unknown function, DUF538
m01oak00082jC-t01.1	0.629895	EFhand_Ca_insen EF-hand_4 4x:EF-hand_1 2x:EF-hand_8 2x:EF-hand_7 4x:EF-hand_5 4x:EF-hand_6 = D:PF08726 F:PF12763 D:PF00036 D:PF13833 D:PF13499 D:PF13202 D:PF13405 = Ca2+ insensitive EF hand ~ Cytoskeletal-regulatory complex EF hand ~ EF hand ~ EF-hand domain pair ~ EF-hand domain pair ~ EF hand ~ EF-hand domain
m01oak00084ci-t01.1	0.637152	TIM = D:PF00121 = Triosephosphate isomerase
m01oak00085cf-t01.1	-0.179304	Sod_Cu = D:PF00080 = Copper/zinc superoxide dismutase (SODC)	AT1G08830	CSD1	copper/zinc superoxide dismutase 1	Encodes a cytosolic copper/zinc superoxide dismutase CSD1 that can detoxify superoxide radicals. Its expression is affected by miR398-directed mRNA cleavage. Regulated by biotic and abiotic stress
m01oak00086Ct-t01.1	-1.82774	DAHP_synth_2 = F:PF01474 = Class-II DAHP synthetase family
m01oak00087CC-t01.1	0.850513	NDK = D:PF00334 = Nucleoside diphosphate kinase	AT4G09320	NDPK1	Nucleoside diphosphate kinase family protein	nucleoside diphosphate kinase type 1 (NDPK1) gene, complete
m01oak00089cF-t01.1		SAM_decarbox = F:PF01536 = Adenosylmethionine decarboxylase
m01oak00090cT-t01.1	0.439569	Ribosomal_L5_C Ribosomal_L5 = D:PF00673 D:PF00281 = ribosomal L5P family C-terminus ~ Ribosomal protein L5
m01oak00092cC-t01.1	0.194845	Ribosom_S12_S23 = F:PF00164 = Ribosomal protein S12/S23
m01oak00093CC-t01.1	0.306181	Ribosomal_L22e = F:PF01776 = Ribosomal L22e protein family
m01oak00094cC-t01.1	0.167036	Hydrophob_seed Tryp_alpha_amyl = D:PF14547 F:PF00234 = Hydrophobic seed protein ~ Protease inhibitor/seed storage/LTP family	AT2G45180		Bifunctional inhibitor/lipid-transfer protein/seed storage 2S albumin superfamily protein	Bifunctional inhibitor/lipid-transfer protein/seed storage 2S albumin superfamily protein; FUNCTIONS IN: lipid binding; INVOLVED IN: lipid transport; LOCATED IN: chloroplast thylakoid membrane; EXPRESSED IN: 22 plant structures; EXPRESSED DURING: 13 growth stages; CONTAINS InterPro DOMAIN/s: Bifunctional inhibitor/plant lipid transfer protein/seed storage (InterPro:IPR016140), Plant lipid transfe…
m01oak00095cC-t01.1	0.322824	Ribosomal_L23eN Ribosomal_L23 = F:PF03939 F:PF00276 = Ribosomal protein L23, N-terminal domain ~ Ribosomal protein L23
m01oak00096CC-t01.1	0.124667	Copper-bind = D:PF00127 = Copper binding proteins, plastocyanin/azurin family
m01oak00097JC-t01.1	-1.77978	Ribosomal_S6e = F:PF01092 = Ribosomal protein S6e
m01oak00098CC-t01.1	0.641945	Ribosomal_S10 = F:PF00338 = Ribosomal protein S10p/S20e
m01oak00099cC-t01.1	-0.516169	2x:Ribosomal_L6 = D:PF00347 = Ribosomal protein L6	AT4G10450		Ribosomal protein L6 family	Ribosomal protein L6 family; FUNCTIONS IN: structural constituent of ribosome, rRNA binding; INVOLVED IN: translation; LOCATED IN: cytosolic ribosome, cytosolic large ribosomal subunit, large ribosomal subunit; EXPRESSED IN: 23 plant structures; EXPRESSED DURING: 13 growth stages; CONTAINS InterPro DOMAIN/s: Ribosomal protein L6 (InterPro:IPR000702), Ribosomal protein L6, alpha-beta domain (Inter…
m01oak00100cT-t01.1		[no Pfam hits]
m01oak00101Ct-t01.1	0.452756	S10_plectin = D:PF03501 = Plectin/S10 domain
m01oak00102CC-t01.1	0.512098	Ribosomal_L7Ae = D:PF01248 = Ribosomal protein L7Ae/L30e/S12e/Gadd45 family
m01oak00103JF-t01.1	-0.497119	HSP70 = F:PF00012 = Hsp70 protein
m01oak00104cF-t01.1		[no Pfam hits]
m01oak00105jC-t01.1	-1.39491	HSP70 = F:PF00012 = Hsp70 protein
m01oak00106CC-t01.1	-2.23081	Ribosomal_L1 = D:PF00687 = Ribosomal protein L1p/L10e family
m01oak00107CT-t01.1	-0.0593418	Ribosomal_L40e ubiquitin = F:PF01020 D:PF00240 = Ribosomal L40e family ~ Ubiquitin family
m01oak00108CC-t01.1	0.471731	Glycolytic = D:PF00274 = Fructose-bisphosphate aldolase class-I	AT2G36460		Aldolase superfamily protein	Aldolase superfamily protein; FUNCTIONS IN: copper ion binding; INVOLVED IN: response to cadmium ion, response to salt stress, pentose-phosphate shunt; LOCATED IN: mitochondrion, plasma membrane, membrane; EXPRESSED IN: 24 plant structures; EXPRESSED DURING: 15 growth stages; CONTAINS InterPro DOMAIN/s: Aldolase-type TIM barrel (InterPro:IPR013785), Fructose-bisphosphate aldolase, class-I (InterP…
m01oak00109CC-t01.1	0.716109	XET_C Glyco_hydro_16 = F:PF06955 D:PF00722 = Xyloglucan endo-transglycosylase (XET) C-terminus ~ Glycosyl hydrolases family 16	AT4G03210	XTH9	xyloglucan endotransglucosylase/hydrolase 9	encodes a member of xyloglucan endotransglucosylase/hydrolases (XTHs) that catalyze the cleavage and molecular grafting of xyloglucan chains function in loosening and rearrangement of the cell wall. Gene is expressed in shoot apex region, flower buds, flower stalks and internodes bearing flowers
m01oak00110CC-t01.1	0.61701	Ribosomal_L13e = F:PF01294 = Ribosomal protein L13e
m01oak00111cF-t01.1	-2.29446	Calreticulin = F:PF00262 = Calreticulin family
m01oak00112cC-t01.1	0.212384	Ribosomal_L7Ae = D:PF01248 = Ribosomal protein L7Ae/L30e/S12e/Gadd45 family
m01oak00113cf-t01.1	0.431611	ATP-synt_ab = F:PF00006 = ATP synthase alpha/beta family, nucleotide-binding domain
m01oak00114cf-t01.1		Ribosomal_S7e = F:PF01251 = Ribosomal protein S7e
m01oak00115cf-t01.1	0.982125	HSP90 = F:PF00183 = Hsp90 protein
m01oak00116cC-t01.1	-1.22192	Ribosomal_L22 = D:PF00237 = Ribosomal protein L22p/L17e
m01oak00117cC-t01.1	0.124667	Ribosomal_L29 = F:PF00831 = Ribosomal L29 protein
m01oak00118cC-t01.1	-2.66721	MIP = F:PF00230 = Major intrinsic protein
m01oak00119cC-t01.1	0.263356	ACP_syn_III Chal_sti_synt_N Chal_sti_synt_C ACP_syn_III_C FAE1_CUT1_RppA = D:PF08545 D:PF00195 D:PF02797 D:PF08541 F:PF08392 = 3-Oxoacyl-[acyl-carrier-protein (ACP)] synthase III ~ Chalcone and stilbene synthases, N-terminal domain ~ Chalcone and stilbene synthases, C-terminal domain ~ 3-Oxoacyl-[acyl-carrier-protein (ACP)] synthase III C terminal ~ FAE1/Type III polyketide synthase-like protein
m01oak00120cC-t01.1	0.319992	Ldh_1_C Ldh_1_N = D:PF02866 F:PF00056 = lactate/malate dehydrogenase, alpha/beta C-terminal domain ~ lactate/malate dehydrogenase, NAD binding domain
m01oak00121JF-t01.1	-0.516169	Ribosomal_L10 = F:PF00466 = Ribosomal protein L10
m01oak00122cC-t01.1	0.167036	Ribosomal_L14 = D:PF00238 = Ribosomal protein L14p/L23e
m01oak00123cC-t01.1	0.461235	Ribosomal_L14e = F:PF01929 = Ribosomal protein L14	AT4G27090		Ribosomal protein L14	Ribosomal protein L14; FUNCTIONS IN: structural constituent of ribosome; INVOLVED IN: translation, ribosome biogenesis; LOCATED IN: in 8 components; EXPRESSED IN: 24 plant structures; EXPRESSED DURING: 13 growth stages; CONTAINS InterPro DOMAIN/s: Ribosomal protein L14 (InterPro:IPR002784); BEST Arabidopsis thaliana protein match is: Ribosomal protein L14 (TAIR:AT2G20450.1); Has 1807 Blast hits t…
m01oak00124cC-t01.1	0.46625	eIF-5a = F:PF01287 = Eukaryotic elongation factor 5A hypusine, DNA-binding OB fold
m01oak00125CC-t01.1	-4.28149	Glycolytic = D:PF00274 = Fructose-bisphosphate aldolase class-I	AT4G38970	FBA2	fructose-bisphosphate aldolase 2	Protein is tyrosine-phosphorylated and its phosphorylation state is modulated in response to ABA in Arabidopsis thaliana seeds
m01oak00127cC-t01.1	0.975626	SRPRB Gtr1_RagA Ras Miro Arf MMR_HSR1 = F:PF09439 F:PF04670 D:PF00071 F:PF08477 D:PF00025 F:PF01926 = Signal recognition particle receptor beta subunit ~ Gtr1/RagA G protein conserved region ~ Ras family ~ Miro-like protein ~ ADP-ribosylation factor family ~ 50S ribosome-binding GTPase
m01oak00128CC-t01.1	-4.61134	eIF-5a = F:PF01287 = Eukaryotic elongation factor 5A hypusine, DNA-binding OB fold	AT1G13950	ELF5A-1	eukaryotic elongation factor 5A-1	Encodes eukaryotic translation initiation factor 5A (EIF-5A). In mammalian cells it functions as a shuttle protein that translocates mRNA from the nucleus to cytoplasmic ribosomes. Overexpression results in an increase in both primary and secondary xylem formation. In RNAi suppressed lines, xylem formation is reduced
m01oak00129cC-t01.1	0.348671	LSM = D:PF01423 = LSM domain
m01oak00131cC-t01.1		Ribosomal_L32e = F:PF01655 = Ribosomal protein L32
m01oak00132cT-t01.1	0.307698	peroxidase = F:PF00141 = Peroxidase
m01oak00133cT-t01.1	0.580418	Ribosomal_L28e = F:PF01778 = Ribosomal L28e protein family
m01oak00134CC-t01.1	0.124667	Ribosomal_L44 = F:PF00935 = Ribosomal protein L44
m01oak00135ct-t01.1	0.124667	Ribosomal_S8 = D:PF00410 = Ribosomal protein S8
m01oak00136cF-t01.1	0.806079	S-AdoMet_synt_C S-AdoMet_synt_M S-AdoMet_synt_N = D:PF02773 D:PF02772 D:PF00438 = S-adenosylmethionine synthetase, C-terminal domain ~ S-adenosylmethionine synthetase, central domain ~ S-adenosylmethionine synthetase, N-terminal domain
m01oak00137cT-t01.1	-1.11488	Lipase_GDSL = F:PF00657 = GDSL-like Lipase/Acylhydrolase
m01oak00138cC-t01.1	-2.64401	Ribosomal_S11 = F:PF00411 = Ribosomal protein S11	AT3G52580		Ribosomal protein S11 family protein	Ribosomal protein S11 family protein; CONTAINS InterPro DOMAIN/s: Ribosomal protein S11 (InterPro:IPR001971), Ribosomal S11, conserved site (InterPro:IPR018102); BEST Arabidopsis thaliana protein match is: Ribosomal protein S11 family protein (TAIR:AT3G11510.1); Has 8774 Blast hits to 8774 proteins in 2899 species: Archae - 250; Bacteria - 4863; Metazoa - 589; Fungi - 162; Plants - 729; Viruses -…
m01oak00139Ct-t01.1	0.447422	[no Pfam hits]
m01oak00140CT-t01.1	0.452756	Ribosomal_L34e = F:PF01199 = Ribosomal protein L34e	AT1G26880		Ribosomal protein L34e superfamily protein	Ribosomal protein L34e superfamily protein; FUNCTIONS IN: structural constituent of ribosome; INVOLVED IN: translation, ribosome biogenesis; LOCATED IN: ribosome, nucleolus, chloroplast; EXPRESSED IN: 25 plant structures; EXPRESSED DURING: 15 growth stages; CONTAINS InterPro DOMAIN/s: Ribosomal protein L34e, conserved site (InterPro:IPR018065), Ribosomal protein L34e (InterPro:IPR008195); BEST Ar…
m01oak00141cC-t01.1	0.399734	Ribosomal_S7 = D:PF00177 = Ribosomal protein S7p/S5e
m01oak00142cF-t01.1	0.566565	peroxidase = F:PF00141 = Peroxidase
m01oak00143CC-t01.1	0.51211	PsaD = F:PF02531 = PsaD	AT1G03130	PSAD-2	photosystem I subunit D-2	Encodes a protein predicted by sequence similarity with spinach PsaD to be photosystem I reaction center subunit II (PsaD2)
m01oak00144cF-t01.1	-0.781272	Cpn60_TCP1 = F:PF00118 = TCP-1/cpn60 chaperonin family	AT2G28000	CPN60A	chaperonin-60-alpha	Encodes chaperonin-60 alpha, a molecular chaperone involved in Rubisco folding. Mutants display aberrant chloroplast and embryo development
m01oak00145cT-t01.1		CAAD = D:PF14159 = CAAD domains of cyanobacterial aminoacyl-tRNA synthetase
m01oak00146cC-t01.1	0.545119	Ribosomal_S24e = F:PF01282 = Ribosomal protein S24e
m01oak00147Cz-t01.1	1.0379	[no Pfam hits]
m01oak00148cC-t01.1	-0.109584	[no Pfam hits]	AT4G16830		Hyaluronan / mRNA binding family	Hyaluronan / mRNA binding family; CONTAINS InterPro DOMAIN/s: Stm1, N-terminal (InterPro:IPR019084), Hyaluronan/mRNA-binding protein (InterPro:IPR006861); BEST Arabidopsis thaliana protein match is: Hyaluronan / mRNA binding family (TAIR:AT4G17520.1); Has 23191 Blast hits to 11934 proteins in 1060 species: Archae - 16; Bacteria - 7670; Metazoa - 7282; Fungi - 1721; Plants - 3144; Viruses - 315; O…
m01oak00149CC-t01.1	0.167036	Ribosomal_L34e = F:PF01199 = Ribosomal protein L34e
m01oak00150cC-t01.1	0.231003	Ribosomal_S4e RS4NT KOW S4 = F:PF00900 D:PF08071 F:PF00467 D:PF01479 = Ribosomal family S4e ~ RS4NT (NUC023) domain ~ KOW motif ~ S4 domain
m01oak00151CC-t01.1	0.763526	Ribosomal_L18e = F:PF00828 = Ribosomal protein L18e/L15
m01oak00152cT-t01.1	0.133739	MAAL_C Enolase_C Enolase_N = F:PF07476 D:PF00113 D:PF03952 = Methylaspartate ammonia-lyase C-terminus ~ Enolase, C-terminal TIM barrel domain ~ Enolase, N-terminal domain
m01oak00153cC-t01.1	0.338834	GTP_EFTU_D3 GTP_EFTU_D2 GTP_EFTU = D:PF03143 D:PF03144 D:PF00009 = Elongation factor Tu C-terminal domain ~ Elongation factor Tu domain 2 ~ Elongation factor Tu GTP binding domain
m01oak00154CC-t01.1	-4.16025	2x:Ribosomal_S2 = F:PF00318 = Ribosomal protein S2	AT3G04770	RPSAb	40s ribosomal protein SA B	40s ribosomal protein SA B (RPSAb); FUNCTIONS IN: structural constituent of ribosome; INVOLVED IN: translation; LOCATED IN: cytosolic small ribosomal subunit, cytosolic ribosome, chloroplast, membrane; EXPRESSED IN: 25 plant structures; EXPRESSED DURING: 15 growth stages; CONTAINS InterPro DOMAIN/s: Ribosomal protein S2 (InterPro:IPR001865), Ribosomal protein S2, conserved site (InterPro:IPR01813…
m01oak00155cC-t01.1	-0.0662659	Gp_dh_N Gp_dh_C = D:PF00044 D:PF02800 = Glyceraldehyde 3-phosphate dehydrogenase, NAD binding domain ~ Glyceraldehyde 3-phosphate dehydrogenase, C-terminal domain
m01oak00156jC-t01.1	-2.75935	[no Pfam hits]	AT4G26850	VTC2	mannose-1-phosphate guanylyltransferase (GDP)s; GDP-galactose:mannose-1-phosphate guanylyltransferases; GDP-galactose:glucose-1-phosphate guanylyltransferases; GDP-galactose:myoinositol-1-phosphate guanylyltransferases; glucose-1-phosphate guanylyltransferase	Encodes a novel protein involved in ascorbate biosynthesis, which was shown to catalyze the transfer of GMP from GDP-galactose to a variety of hexose-1-phosphate acceptors. Recessive mutation has a reduced amount of vitamin C, lower level of non-photochemical quenching, and reduced rate of conversion of violaxanthin to zeaxanthin in high light
m01oak00157cF-t01.1	0.228207	[no Pfam hits]
m01oak00158JC-t01.1	-1.75049	Ribosomal_S5_C Ribosomal_S5 = D:PF03719 D:PF00333 = Ribosomal protein S5, C-terminal domain ~ Ribosomal protein S5, N-terminal domain
m01oak00159cC-t01.1	-1.61315	Ribosomal_L18e = F:PF00828 = Ribosomal protein L18e/L15	AT1G70600		Ribosomal protein L18e/L15 superfamily protein	Ribosomal protein L18e/L15 superfamily protein; FUNCTIONS IN: structural constituent of ribosome; INVOLVED IN: translation; LOCATED IN: cytosolic ribosome, ribosome, cytosolic large ribosomal subunit, membrane; EXPRESSED IN: guard cell, leaf; CONTAINS InterPro DOMAIN/s: Ribosomal protein L18e/L15 (InterPro:IPR021131), Ribosomal protein L15, conserved site (InterPro:IPR001196); BEST Arabidopsis th…
m01oak00160ct-t01.1	0.213505	PABP 4x:RRM_5 4x:RRM_6 4x:RRM_1 = F:PF00658 D:PF13893 D:PF14259 D:PF00076 = Poly-adenylate binding protein, unique domain ~ RNA recognition motif. (a.k.a. RRM, RBD, or RNP domain) ~ RNA recognition motif (a.k.a. RRM, RBD, or RNP domain) ~ RNA recognition motif. (a.k.a. RRM, RBD, or RNP domain)	AT2G23350	PAB4	poly(A) binding protein 4	polyadenylate-binding protein, putative / PABP, putative. Member of the Class II family of PABP proteins. Highly and ubiquitously expressed
m01oak00161CF-t01.1	-1.4263	PLAT Lipoxygenase = D:PF01477 D:PF00305 = PLAT/LH2 domain ~ Lipoxygenase
m01oak00162cC-t01.1	0.625585	Ribosomal_S21e = F:PF01249 = Ribosomal protein S21e	AT5G27700		Ribosomal protein S21e	Ribosomal protein S21e; FUNCTIONS IN: structural constituent of ribosome; INVOLVED IN: translation, ribosome biogenesis; LOCATED IN: cytosolic small ribosomal subunit, ribosome; EXPRESSED IN: 24 plant structures; EXPRESSED DURING: 13 growth stages; CONTAINS InterPro DOMAIN/s: Ribosomal protein S21e, conserved site (InterPro:IPR018279), Ribosomal protein S21e (InterPro:IPR001931); BEST Arabidopsis…
m01oak00163cF-t01.1		[no Pfam hits]
m01oak00164cc-t01.1	0.507927	[no Pfam hits]
m01oak00165jC-t01.1	0.64447	Ribosomal_S3Ae = F:PF01015 = Ribosomal S3Ae family
m01oak00166CC-t01.1	-1.46844	Ribosomal_S3Ae = F:PF01015 = Ribosomal S3Ae family
m01oak00167cC-t01.1	-2.88797	Ribosomal_S17e = F:PF00833 = Ribosomal S17
m01oak00168Ct-t01.1	0.527483	Ribosomal_L29 = F:PF00831 = Ribosomal L29 protein
m01oak00169cC-t01.1	0.252957	RNA_helicase Ras Miro Arf = D:PF00910 D:PF00071 F:PF08477 D:PF00025 = RNA helicase ~ Ras family ~ Miro-like protein ~ ADP-ribosylation factor family
m01oak00171CC-t01.1	-1.15576	Histone = D:PF00125 = Core histone H2A/H2B/H3/H4
m01oak00172cF-t01.1	-3.12323	Ribosomal_L22 = D:PF00237 = Ribosomal protein L22p/L17e
m01oak00173cT-t01.1	-0.294506	Ribosomal_L18e = F:PF00828 = Ribosomal protein L18e/L15
m01oak00174JC-t01.1	-0.124558	Linker_histone = D:PF00538 = linker histone H1 and H5 family
m01oak00175cC-t01.1	0.566565	EFhand_Ca_insen EF-hand_4 4x:EF-hand_1 2x:EF-hand_8 2x:EF-hand_7 4x:EF-hand_5 4x:EF-hand_6 = D:PF08726 F:PF12763 D:PF00036 D:PF13833 D:PF13499 D:PF13202 D:PF13405 = Ca2+ insensitive EF hand ~ Cytoskeletal-regulatory complex EF hand ~ EF hand ~ EF-hand domain pair ~ EF-hand domain pair ~ EF hand ~ EF-hand domain
m01oak00176Ct-t01.1	-1.93694	Ribosomal_L19e = F:PF01280 = Ribosomal protein L19e
m01oak00177cC-t01.1	0.629895	Gp_dh_N Gp_dh_C = D:PF00044 D:PF02800 = Glyceraldehyde 3-phosphate dehydrogenase, NAD binding domain ~ Glyceraldehyde 3-phosphate dehydrogenase, C-terminal domain
m01oak00179cI-t01.1		Ribosomal_60s = F:PF00428 = 60s Acidic ribosomal protein
m01oak00180CF-t01.1	0.492105	OB_RNB CSD = D:PF08206 D:PF00313 = Ribonuclease B OB domain ~ 'Cold-shock' DNA-binding domain	AT2G21060	GRP2B	glycine-rich protein 2B	glycine-rich protein (AtGRP2b)
m01oak00181CC-t01.1	0.241763	ACP_syn_III Chal_sti_synt_N Chal_sti_synt_C ACP_syn_III_C FAE1_CUT1_RppA = D:PF08545 D:PF00195 D:PF02797 D:PF08541 F:PF08392 = 3-Oxoacyl-[acyl-carrier-protein (ACP)] synthase III ~ Chalcone and stilbene synthases, N-terminal domain ~ Chalcone and stilbene synthases, C-terminal domain ~ 3-Oxoacyl-[acyl-carrier-protein (ACP)] synthase III C terminal ~ FAE1/Type III polyketide synthase-like protein	AT5G13930	TT4	Chalcone and stilbene synthase family protein	Encodes chalcone synthase (CHS), a key enzyme involved in the biosynthesis of flavonoids. Required for the accumulation of purple anthocyanins in leaves and stems. Also involved in the regulation of auxin transport and the modulation of root gravitropism
m01oak00183CC-t01.1	-0.0801008	Tubulin_C Tubulin = D:PF03953 D:PF00091 = Tubulin C-terminal domain ~ Tubulin/FtsZ family, GTPase domain
m01oak00184CC-t01.1	-0.709686	Ribosomal_S13 = F:PF00416 = Ribosomal protein S13/S18
m01oak00185cC-t01.1	0.334632	Ribosomal_L18e = F:PF00828 = Ribosomal protein L18e/L15
m01oak00186Ci-t01.1	0.307698	Ribosomal_S17 = D:PF00366 = Ribosomal protein S17
m01oak00187cT-t01.1	1.03567	Ribosomal_L14e = F:PF01929 = Ribosomal protein L14
m01oak00188cC-t01.1	-0.952305	KOW = F:PF00467 = KOW motif
m01oak00189CT-t01.1	0.33627	Ribosomal_S13_N Ribosomal_S15 = D:PF08069 D:PF00312 = Ribosomal S13/S15 N-terminal domain ~ Ribosomal protein S15
m01oak00190cC-t01.1	-0.0598521	Rubrerythrin = D:PF02915 = Rubrerythrin	AT3G56940	CRD1	dicarboxylate diiron protein, putative (Crd1)	Encodes a putative ZIP protein with varying mRNA accumulation in leaves, stems and roots. Has a consensus carboxylate-bridged di-iron binding site
m01oak00191CC-t01.1	-0.109892	Ribosomal_L37ae = F:PF01780 = Ribosomal L37ae protein family	AT3G10950		Zinc-binding ribosomal protein family protein	Zinc-binding ribosomal protein family protein; FUNCTIONS IN: structural constituent of ribosome; INVOLVED IN: translation, ribosome biogenesis; LOCATED IN: ribosome, cytosolic large ribosomal subunit; CONTAINS InterPro DOMAIN/s: Ribosomal protein, zinc-binding domain (InterPro:IPR011332), Ribosomal protein L37ae (InterPro:IPR002674), Ribosomal protein L37ae/L37e, N-terminal domain (InterPro:IPR01…
m01oak00192cC-t01.1	-0.256513	RNA_helicase Ras Miro Arf = D:PF00910 D:PF00071 F:PF08477 D:PF00025 = RNA helicase ~ Ras family ~ Miro-like protein ~ ADP-ribosylation factor family	AT5G55190	RAN3	RAN GTPase 3	A member of RAN GTPase gene family. Encodes a small soluble GTP-binding protein. Likely to be involved in nuclear translocation of proteins. May also be involved in cell cycle progression
m01oak00193CI-t01.1	0.875022	Cu_bind_like = D:PF02298 = Plastocyanin-like domain
m01oak00194cF-t01.1	0.360899	[no Pfam hits]
m01oak00195cC-t01.1	-2.86965	Actin = F:PF00022 = Actin	AT5G09810	ACT7	actin 7	Member of Actin gene family. Mutants are defective in germination and root growth
m01oak00196CC-t01.1	-1.43708	NAC UBA = F:PF01849 D:PF00627 = NAC domain ~ UBA/TS-N domain	AT3G12390		Nascent polypeptide-associated complex (NAC), alpha subunit family protein	Nascent polypeptide-associated complex (NAC), alpha subunit family protein; INVOLVED IN: response to salt stress; LOCATED IN: cytosolic ribosome; EXPRESSED IN: 24 plant structures; EXPRESSED DURING: 13 growth stages; CONTAINS InterPro DOMAIN/s: Ubiquitin-associated/translation elongation factor EF1B, N-terminal (InterPro:IPR000449), Nascent polypeptide-associated complex, alpha subunit (InterPro:…
m01oak00197CC-t01.1	-0.5858	S10_plectin = D:PF03501 = Plectin/S10 domain	AT5G41520		RNA binding Plectin/S10 domain-containing protein	RNA binding Plectin/S10 domain-containing protein; FUNCTIONS IN: structural constituent of ribosome; INVOLVED IN: translation; LOCATED IN: cytosolic small ribosomal subunit, cytosolic ribosome, cell wall, chloroplast; EXPRESSED IN: 25 plant structures; EXPRESSED DURING: 16 growth stages; CONTAINS InterPro DOMAIN/s: Plectin/S10, N-terminal (InterPro:IPR005326); BEST Arabidopsis thaliana protein ma…
m01oak00198Ci-t01.1	0.597088	Mito_carr = F:PF00153 = Mitochondrial carrier protein
m01oak00199cF-t01.1		Tubulin_C = D:PF03953 = Tubulin C-terminal domain
m01oak00200CC-t01.1	-0.72688	Bax1-I = F:PF01027 = Inhibitor of apoptosis-promoting Bax1	AT5G47120	BI1	BAX inhibitor 1	Encodes BI-1, a homolog of mammalian Bax inhibitor 1. Functions as an attenuator of biotic and abiotic types of cell death. Bax-induced cell death can be downregulated by ectopically expressing AtBI in planta
m01oak00201cC-t01.1		Polyketide_cyc2 Bet_v_1 = F:PF10604 D:PF00407 = Polyketide cyclase / dehydrase and lipid transport ~ Pathogenesis-related protein Bet v I family
m01oak00202cC-t01.1	0.643679	RRM_5 2x:RRM_6 2x:RRM_1 = D:PF13893 D:PF14259 D:PF00076 = RNA recognition motif. (a.k.a. RRM, RBD, or RNP domain) ~ RNA recognition motif (a.k.a. RRM, RBD, or RNP domain) ~ RNA recognition motif. (a.k.a. RRM, RBD, or RNP domain)	AT3G18610	NUC-L2	nucleolin like 2	Encodes ATNUC-L2 (NUCLEOLIN LIKE 2)
m01oak00204CC-t01.1	-3.35562	FKBP_C = D:PF00254 = FKBP-type peptidyl-prolyl cis-trans isomerase	AT5G64350	FKBP12	FK506-binding protein 12	FK506-binding protein 12 (FKBP12); FUNCTIONS IN: FK506 binding, peptidyl-prolyl cis-trans isomerase activity; INVOLVED IN: protein folding; LOCATED IN: chloroplast thylakoid lumen; EXPRESSED IN: 24 plant structures; EXPRESSED DURING: 14 growth stages; CONTAINS InterPro DOMAIN/s: Peptidyl-prolyl cis-trans isomerase, FKBP-type (InterPro:IPR001179); BEST Arabidopsis thaliana protein match is: FKBP-l…
m01oak00205Cc-t01.1	-0.73172	Tubulin = D:PF00091 = Tubulin/FtsZ family, GTPase domain
m01oak00206CC-t01.1	0.904876	3x:Mito_carr = F:PF00153 = Mitochondrial carrier protein
m01oak00207CC-t01.1	-2.72948	Ribosomal_S4 S4 = F:PF00163 D:PF01479 = Ribosomal protein S4/S9 N-terminal domain ~ S4 domain	AT5G39850		Ribosomal protein S4	Ribosomal protein S4; FUNCTIONS IN: structural constituent of ribosome; INVOLVED IN: translation; LOCATED IN: cytosolic small ribosomal subunit, membrane; EXPRESSED IN: 22 plant structures; EXPRESSED DURING: 13 growth stages; CONTAINS InterPro DOMAIN/s: Ribosomal protein S4 (InterPro:IPR001912), Ribosomal protein S4, conserved site (InterPro:IPR018079), Ribosomal protein S4/S9, eukaryotic/archaea…
m01oak00208cF-t01.1	0.748697	Synthase_beta ATP-synt_ab_N ATP-synt_ab = F:PF11421 D:PF02874 F:PF00006 = ATP synthase F1 beta subunit ~ ATP synthase alpha/beta family, beta-barrel domain ~ ATP synthase alpha/beta family, nucleotide-binding domain
m01oak00209Cz-t01.1		[no Pfam hits]
m01oak00212cC-t01.1	-5.31307	14-3-3 = D:PF00244 = 14-3-3 protein
m01oak00213Cc-t01.1		[no Pfam hits]
m01oak00213Cc-t01.2		[no Pfam hits]
m01oak00215jC-t01.1	0.499626	Ribosomal_L31e = F:PF01198 = Ribosomal protein L31e	AT5G56710		Ribosomal protein L31e family protein	Ribosomal protein L31e family protein; FUNCTIONS IN: structural constituent of ribosome; INVOLVED IN: translation, ribosome biogenesis; LOCATED IN: cytosolic ribosome, ribosome, cytosolic large ribosomal subunit, cell wall; EXPRESSED IN: 23 plant structures; EXPRESSED DURING: 13 growth stages; CONTAINS InterPro DOMAIN/s: Ribosomal protein L31e (InterPro:IPR000054), Ribosomal protein L31e, conserv…
m01oak00216cC-t01.1	-1.8888	PsbP = F:PF01789 = PsbP	AT1G06680	PSBP-1	photosystem II subunit P-1	Encodes a 23 kD extrinsic protein that is part of photosystem II and participates in the regulation of oxygen evolution
m01oak00217Ci-t01.1		RRM_5 RRM_6 RRM_1 = D:PF13893 D:PF14259 D:PF00076 = RNA recognition motif. (a.k.a. RRM, RBD, or RNP domain) ~ RNA recognition motif (a.k.a. RRM, RBD, or RNP domain) ~ RNA recognition motif. (a.k.a. RRM, RBD, or RNP domain)	AT4G13850	GR-RBP2	glycine-rich RNA-binding protein 2	Encodes a glycine-rich RNA-binding protein. Gene expression is induced by cold
m01oak00218Ct-t01.1	0.665865	Tryp_alpha_amyl LTP_2 = F:PF00234 F:PF14368 = Protease inhibitor/seed storage/LTP family ~ Probable lipid transfer	AT1G27950	LTPG1	glycosylphosphatidylinositol-anchored lipid protein transfer 1	Encodes LTPG1, a lipid transfer protein with a predicted GPI (glycosylphosphatidylinositol)-anchor domain. Localized in the plasma membrane. Disruption of the LTPG1 gene causes alterations of cuticular lipid composition, but no significant changes on total wax and cutin monomer loads are seen
m01oak00219CC-t01.1	-2.06707	Ribosomal_L19e = F:PF01280 = Ribosomal protein L19e
m01oak00220cC-t01.1	-1.11621	7x:WD40 = r:PF00400 = WD domain, G-beta repeat	AT1G18080	ATARCA	Transducin/WD40 repeat-like superfamily protein	Encodes the Arabidopsis thaliana homolog of the tobacco WD-40 repeat ArcA gene
m01oak00221Cz-t01.1	0.348671	GTP_EFTU_D3 = D:PF03143 = Elongation factor Tu C-terminal domain
m01oak00222JC-t01.1	-0.150868	Thioredoxin_6 2x:Thioredoxin_2 2x:Thioredoxin = D:PF13848 D:PF13098 D:PF00085 = Thioredoxin-like domain ~ Thioredoxin-like domain ~ Thioredoxin	AT1G21750	PDIL1-1	PDI-like 1-1	Encodes a protein disulfide isomerase-like (PDIL) protein, a member of a multigene family within the thioredoxin (TRX) superfamily; isoform contains non-consensus GA donor splice site at intron 9. Transcript levels for this gene are up-regulated in response to three different chemical inducers of ER stress (dithiothreitol, beta-mercaptoethanol, and tunicamycin). Neither AtIRE1-2 nor AtbZIP60 appe…
m01oak00224CC-t01.1	0.496049	Histone = D:PF00125 = Core histone H2A/H2B/H3/H4
m01oak00225cC-t01.1	-3.12584	Histone = D:PF00125 = Core histone H2A/H2B/H3/H4
m01oak00226Ct-t01.1	0.236211	Histone = D:PF00125 = Core histone H2A/H2B/H3/H4
m01oak00227cC-t01.1	0.518692	Pro_CA = D:PF00484 = Carbonic anhydrase	AT3G01500	CA1	carbonic anhydrase 1	Encodes a putative beta-carbonic anhydrase betaCA1. Together with betaCA4 (At1g70410) regulates CO2-controlled stomatal movements in guard cells
m01oak00228cC-t01.1	0.470782	CBFD_NFYB_HMF Histone = D:PF00808 D:PF00125 = Histone-like transcription factor (CBF/NF-Y) and archaeal histone ~ Core histone H2A/H2B/H3/H4
m01oak00229CC-t01.1	0.66383	Ribosomal_S27 Ubiquitin_2 Rad60-SLD ubiquitin = D:PF01599 D:PF14560 F:PF11976 D:PF00240 = Ribosomal protein S27a ~ Ubiquitin-like domain ~ Ubiquitin-2 like Rad60 SUMO-like ~ Ubiquitin family
m01oak00230cC-t01.1	-1.96213	SRPRB Gtr1_RagA Ras Miro Arf MMR_HSR1 = F:PF09439 F:PF04670 D:PF00071 F:PF08477 D:PF00025 F:PF01926 = Signal recognition particle receptor beta subunit ~ Gtr1/RagA G protein conserved region ~ Ras family ~ Miro-like protein ~ ADP-ribosylation factor family ~ 50S ribosome-binding GTPase
m01oak00231cT-t01.1		Gp_dh_C = D:PF02800 = Glyceraldehyde 3-phosphate dehydrogenase, C-terminal domain
m01oak00232cT-t01.1	0.153955	NAC = F:PF01849 = NAC domain	AT1G17880	BTF3	basic transcription factor 3	basic transcription factor 3 (BTF3); FUNCTIONS IN: sequence-specific DNA binding transcription factor activity; INVOLVED IN: response to salt stress; LOCATED IN: cellular_component unknown; EXPRESSED IN: 24 plant structures; EXPRESSED DURING: 15 growth stages; CONTAINS InterPro DOMAIN/s: Nascent polypeptide-associated complex NAC (InterPro:IPR002715); BEST Arabidopsis thaliana protein match is: N…
m01oak00233cC-t01.1	0.888549	HSP90 = F:PF00183 = Hsp90 protein
m01oak00234jT-t01.1	0.387549	HSP70 = F:PF00012 = Hsp70 protein
m01oak00235Ct-t01.1	-1.60662	Ribosomal_S27e = F:PF01667 = Ribosomal protein S27
m01oak00236cC-t01.1	0.388348	Ribosomal_S19 = D:PF00203 = Ribosomal protein S19
m01oak00237Ci-t01.1		[no Pfam hits]	AT2G21870	MGP1	copper ion binding; cobalt ion binding; zinc ion binding	MALE GAMETOPHYTE DEFECTIVE 1 (MGP1); FUNCTIONS IN: copper ion binding, cobalt ion binding, zinc ion binding; INVOLVED IN: biological_process unknown; LOCATED IN: mitochondrion, nucleolus, chloroplast, membrane; EXPRESSED IN: 27 plant structures; EXPRESSED DURING: 17 growth stages; Has 118 Blast hits to 117 proteins in 48 species: Archae - 2; Bacteria - 17; Metazoa - 24; Fungi - 3; Plants - 52; Vi…
m01oak00238cF-t01.1	0.637152	CS = D:PF04969 = CS domain	AT4G02450		HSP20-like chaperones superfamily protein	HSP20-like chaperones superfamily protein; FUNCTIONS IN: molecular_function unknown; LOCATED IN: plasma membrane; EXPRESSED IN: 24 plant structures; EXPRESSED DURING: 15 growth stages; CONTAINS InterPro DOMAIN/s: CS-like domain (InterPro:IPR007052), HSP20-like chaperone (InterPro:IPR008978), CS domain (InterPro:IPR017447); BEST Arabidopsis thaliana protein match is: HSP20-like chaperones superfam…
m01oak00239cT-t01.1	0.263356	PGK = D:PF00162 = Phosphoglycerate kinase
m01oak00240cC-t01.1	0.473685	Cupin_2 Cupin_1 = D:PF07883 D:PF00190 = Cupin domain ~ Cupin	AT5G20630	GER3	germin 3	Encodes a germin-like protein. Its transcripts are more abundant in RNA from leaves collected in the evening, suggesting some kind of circadian regulation
m01oak00241cC-t01.1	-0.495785	Transketolase_N Transketolase_C Transket_pyr = D:PF00456 D:PF02780 D:PF02779 = Transketolase, thiamine diphosphate binding domain ~ Transketolase, C-terminal domain ~ Transketolase, pyrimidine binding domain	AT2G45290		Transketolase	Transketolase; FUNCTIONS IN: catalytic activity, transketolase activity; INVOLVED IN: response to cadmium ion; LOCATED IN: chloroplast stroma, chloroplast; EXPRESSED IN: 25 plant structures; EXPRESSED DURING: 16 growth stages; CONTAINS InterPro DOMAIN/s: Transketolase, bacterial-like (InterPro:IPR005478), Transketolase, N-terminal (InterPro:IPR005474), Transketolase, C-terminal (InterPro:IPR00547…
m01oak00242CF-t01.1	0.124667	Linker_histone = D:PF00538 = linker histone H1 and H5 family
m01oak00243CI-t01.1	1.04286	NAD_binding_4 3Beta_HSD Epimerase = F:PF07993 F:PF01073 F:PF01370 = Male sterility protein ~ 3-beta hydroxysteroid dehydrogenase/isomerase family ~ NAD dependent epimerase/dehydratase family	AT5G28840	GME	GDP-D-mannose 3',5'-epimerase	Encodes a protein with GDP-D-mannose 3',5'-epimerase activity. The enzyme is involved in ascorbate biosynthesis. It catalyzes the conversion of GDP-D-mannose to GDP-L-galactose
m01oak00244cC-t01.1	-0.506464	EF1_GNE = D:PF00736 = EF-1 guanine nucleotide exchange domain
m01oak00245CC-t01.1	0.104985	Ribosomal_L38e = F:PF01781 = Ribosomal L38e protein family
m01oak00246CC-t01.1	0.574853	Cpn60_TCP1 = F:PF00118 = TCP-1/cpn60 chaperonin family
m01oak00247Cc-t01.1	0.124667	AAA = F:PF00004 = ATPase family associated with various cellular activities (AAA)
m01oak00248CC-t01.1	0.627736	Pollen_Ole_e_I = F:PF01190 = Pollen proteins Ole e I like
m01oak00249cC-t01.1	-2.35084	14-3-3 = D:PF00244 = 14-3-3 protein
m01oak00251CC-t01.1	0.46446	Ribosomal_S19e = F:PF01090 = Ribosomal protein S19e
m01oak00252JC-t01.1	-0.1922	EFG_II EFG_IV EFG_C GTP_EFTU_D2 GTP_EFTU = D:PF14492 D:PF03764 D:PF00679 D:PF03144 D:PF00009 = Elongation Factor G, domain II ~ Elongation factor G, domain IV ~ Elongation factor G C-terminus ~ Elongation factor Tu domain 2 ~ Elongation factor Tu GTP binding domain	AT1G56070	LOS1	Ribosomal protein S5/Elongation factor G/III/V family protein	encodes a translation elongation factor 2-like protein that is involved in cold-induced translation. Mutations in this gene specifically blocks low temperature-induced transcription of cold-responsive genes but induces the expression of CBF genes and mutants carrying the recessive mutations fail to acclimate to cold and is freezing sensitive
m01oak00253ct-t01.1	0.194845	[no Pfam hits]
m01oak00254cC-t01.1	-0.0198225	SAM_decarbox = F:PF01536 = Adenosylmethionine decarboxylase
m01oak00255CC-t01.1	0.394389	Ribosomal_L14 = D:PF00238 = Ribosomal protein L14p/L23e
m01oak00256Ct-t01.1	0.850566	[no Pfam hits]
m01oak00257cC-t01.1	0.782497	Ribosomal_S6e = F:PF01092 = Ribosomal protein S6e
m01oak00258cC-t01.1		Transferase = F:PF02458 = Transferase family	AT2G19070	SHT	spermidine hydroxycinnamoyl transferase	encodes a protein whose sequence is similar to anthranilate N-hydroxycinnamoyl/benzoyltransferase from Dianthus caryophyllus (gi:2239091)
m01oak00260JF-t01.1	0.786673	SEO_C SEO_N = F:PF14577 F:PF14576 = Sieve element occlusion C-terminus ~ Sieve element occlusion N-terminus
m01oak00262CC-t01.1	0.468141	Ribosomal_L21e = F:PF01157 = Ribosomal protein L21e
m01oak00263cT-t01.1	0.260485	MreB_Mbl HSP70 = F:PF06723 F:PF00012 = MreB/Mbl protein ~ Hsp70 protein
m01oak00264CI-t01.1	0.58008	Shikimate_DH = F:PF01488 = Shikimate / quinate 5-dehydrogenase
m01oak00265Ci-t01.1		Ribosomal_S25 = F:PF03297 = S25 ribosomal protein
m01oak00266cC-t01.1	-4.89955	PsaL = F:PF02605 = Photosystem I reaction centre subunit XI	AT4G12800	PSAL	photosystem I subunit l	Encodes subunit L of photosystem I reaction center
m01oak00267CC-t01.1	0.680249	Ribosomal_S13 = F:PF00416 = Ribosomal protein S13/S18
m01oak00268jC-t01.1	-3.66552	MIP = F:PF00230 = Major intrinsic protein
m01oak00269cC-t01.1	-3.37596	Chloroa_b-bind = F:PF00504 = Chlorophyll A-B binding protein	AT4G10340	LHCB5	light-harvesting complex of photosystem II 5	photosystem II encoding the light-harvesting chlorophyll a/b binding protein CP26 of the antenna system of the photosynthetic apparatus
m01oak00270Cz-t01.1	0.526424	Ribosomal_L32e = F:PF01655 = Ribosomal protein L32
m01oak00271CC-t01.1	0.124667	CP12 = F:PF02672 = CP12 domain	AT3G62410	CP12-2	CP12 domain-containing protein 2	CP12-2 encodes a small peptide found in the chloroplast stroma. It belongs to the CP12 gene family thought to be involved in the formation of a supramolecular complex with glyceraldehyde-3-phosphate dehydrogenase (GAPDH) and phosphoribulokinase (PRK) embedded in the Calvin cycle. CP12-2 is coordinately regulated by light with the photosynthetic GAPDH and PRK. The annotation of this gene is based …
m01oak00272cC-t01.1		2x:DUF1399 = F:PF07173 = Protein of unknown function (DUF1399)
m01oak00273CC-t01.1		[no Pfam hits]
m01oak00276cF-t01.1	0.790534	Pollen_allerg_1 DPBB_1 = D:PF01357 D:PF03330 = Pollen allergen ~ Rare lipoprotein A (RlpA)-like double-psi beta-barrel
m01oak00277cC-t01.1	0.750423	2x:Rad60-SLD_2 2x:Ubiquitin_2 2x:Rad60-SLD 2x:ubiquitin = D:PF13881 D:PF14560 F:PF11976 D:PF00240 = Ubiquitin-2 like Rad60 SUMO-like ~ Ubiquitin-like domain ~ Ubiquitin-2 like Rad60 SUMO-like ~ Ubiquitin family
m01oak00278cC-t01.1	-4.862	Ubiquitin_2 ubiquitin = D:PF14560 D:PF00240 = Ubiquitin-like domain ~ Ubiquitin family	AT5G42300	UBL5	ubiquitin-like protein 5	ubiquitin-like protein 5 (UBL5); CONTAINS InterPro DOMAIN/s: Ubiquitin (InterPro:IPR000626), Ubiquitin supergroup (InterPro:IPR019955); BEST Arabidopsis thaliana protein match is: Ubiquitin-like superfamily protein (TAIR:AT3G45180.1); Has 1807 Blast hits to 1807 proteins in 277 species: Archae - 0; Bacteria - 0; Metazoa - 736; Fungi - 347; Plants - 385; Viruses - 0; Other Eukaryotes - 339 (source…
m01oak00279cC-t01.1	0.372385	2x:Ribosomal_S2 = F:PF00318 = Ribosomal protein S2
m01oak00280CF-t01.1	0.421109	Ribosomal_S8e = F:PF01201 = Ribosomal protein S8e
m01oak00281cC-t01.1	0.258157	Chalcone = D:PF02431 = Chalcone-flavanone isomerase	AT5G05270		Chalcone-flavanone isomerase family protein	Chalcone-flavanone isomerase family protein; FUNCTIONS IN: intramolecular lyase activity, chalcone isomerase activity; INVOLVED IN: response to karrikin; LOCATED IN: cellular_component unknown; EXPRESSED IN: 20 plant structures; EXPRESSED DURING: 13 growth stages; CONTAINS InterPro DOMAIN/s: Chalcone isomerase, subgroup (InterPro:IPR003466), Chalcone isomerase, 3-layer sandwich (InterPro:IPR01608…
m01oak00282CC-t01.1	0.124667	HMA = D:PF00403 = Heavy-metal-associated domain	AT1G66240	ATX1	homolog of anti-oxidant 1	homolog of anti-oxidant 1 (ATX1); FUNCTIONS IN: metal ion binding; INVOLVED IN: metal ion transport; LOCATED IN: endomembrane system; EXPRESSED IN: 22 plant structures; EXPRESSED DURING: 13 growth stages; CONTAINS InterPro DOMAIN/s: Heavy metal transport / detoxification protein (InterPro:IPR006121); BEST Arabidopsis thaliana protein match is: copper chaperone (TAIR:AT3G56240.1); Has 1720 Blast h…
m01oak00283cC-t01.1	-3.27544	Ribosomal_L28e = F:PF01778 = Ribosomal L28e protein family	AT4G29410		Ribosomal L28e protein family	Ribosomal L28e protein family; FUNCTIONS IN: structural constituent of ribosome; INVOLVED IN: translation, ribosome biogenesis; LOCATED IN: ribosome, cytosolic large ribosomal subunit, plasma membrane; EXPRESSED IN: 23 plant structures; EXPRESSED DURING: 13 growth stages; CONTAINS InterPro DOMAIN/s: Ribosomal protein L28e (InterPro:IPR002672); BEST Arabidopsis thaliana protein match is: Ribosomal…
m01oak00284ci-t01.1		Ribosomal_L6e = F:PF01159 = Ribosomal protein L6e
m01oak00285jC-t01.1	-0.588019	Tubulin_C Tubulin = D:PF03953 D:PF00091 = Tubulin C-terminal domain ~ Tubulin/FtsZ family, GTPase domain
m01oak00286JC-t01.1	0.129897	DIOX_N 2OG-FeII_Oxy = F:PF14226 D:PF03171 = non-haem dioxygenase in morphine synthesis N-terminal ~ 2OG-Fe(II) oxygenase superfamily	AT3G51240	F3H	flavanone 3-hydroxylase	Encodes flavanone 3-hydroxylase that is coordinately expressed with chalcone synthase and chalcone isomerases. Regulates flavonoid biosynthesis
m01oak00287Ji-t01.1		Chloroa_b-bind = F:PF00504 = Chlorophyll A-B binding protein
m01oak00289Jc-t01.1	-1.18946	AAA = F:PF00004 = ATPase family associated with various cellular activities (AAA)
m01oak00290Ct-t01.1	0.478584	Ribosomal_60s = F:PF00428 = 60s Acidic ribosomal protein
m01oak00291cf-t01.1	-1.35623	Chloroa_b-bind = F:PF00504 = Chlorophyll A-B binding protein	AT3G54890	LHCA1	photosystem I light-harvesting complex gene 1	Encodes a component of the light-harvesting complex associated with photosystem I
m01oak00292jT-t01.1	0.313914	Sucrose_synth Glycos_transf_1 = F:PF00862 F:PF00534 = Sucrose synthase ~ Glycosyl transferases group 1	AT3G43190	SUS4	sucrose synthase 4	Encodes a protein with sucrose synthase activity (SUS4)
m01oak00293cT-t01.1	0.655558	Ribosomal_S13_N Ribosomal_S15 = D:PF08069 D:PF00312 = Ribosomal S13/S15 N-terminal domain ~ Ribosomal protein S15
m01oak00294CF-t01.1	0.334632	HATPase_c_3 HATPase_c = D:PF13589 D:PF02518 = Histidine kinase-, DNA gyrase B-, and HSP90-like ATPase ~ Histidine kinase-, DNA gyrase B-, and HSP90-like ATPase
m01oak00295CC-t01.1	-3.91696	Asparaginase_2 = D:PF01112 = Asparaginase	AT3G16150		N-terminal nucleophile aminohydrolases (Ntn hydrolases) superfamily protein	N-terminal nucleophile aminohydrolases (Ntn hydrolases) superfamily protein; CONTAINS InterPro DOMAIN/s: Peptidase T2, asparaginase 2 (InterPro:IPR000246); BEST Arabidopsis thaliana protein match is: N-terminal nucleophile aminohydrolases (Ntn hydrolases) superfamily protein (TAIR:AT5G08100.1); Has 3285 Blast hits to 3219 proteins in 891 species: Archae - 113; Bacteria - 1512; Metazoa - 512; Fung…
m01oak00296CT-t01.1	-0.420118	Meth_synt_2 2x:Meth_synt_1 = D:PF01717 D:PF08267 = Cobalamin-independent synthase, Catalytic domain ~ Cobalamin-independent synthase, N-terminal domain
m01oak00297cC-t01.1	0.389045	Ribosomal_S4e RS4NT KOW S4 = F:PF00900 D:PF08071 F:PF00467 D:PF01479 = Ribosomal family S4e ~ RS4NT (NUC023) domain ~ KOW motif ~ S4 domain
m01oak00298CC-t01.1	0.702869	GST_N GST_C_2 GST_N_2 GST_N_3 GST_C = D:PF02798 D:PF13410 D:PF13409 D:PF13417 D:PF00043 = Glutathione S-transferase, N-terminal domain ~ Glutathione S-transferase, C-terminal domain ~ Glutathione S-transferase, N-terminal domain ~ Glutathione S-transferase, N-terminal domain ~ Glutathione S-transferase, C-terminal domain	AT1G78380	GSTU19	glutathione S-transferase TAU 19	Encodes a glutathione transferase that is a member of Tau GST gene family. Expression is induced by drought stress, oxidative stress, and high doses of auxin and cytokinin. naming convention according to Wagner et al. (2002) The expression of this gene is upregulated by herbicide safeners such as benoxacor and fenclorim
m01oak00299cI-t01.1		Transketolase_C Transket_pyr = D:PF02780 D:PF02779 = Transketolase, C-terminal domain ~ Transketolase, pyrimidine binding domain
m01oak00300CT-t01.1		Gp_dh_C = D:PF02800 = Glyceraldehyde 3-phosphate dehydrogenase, C-terminal domain
m01oak00301CT-t01.1	-3.77937	Rieske = D:PF00355 = Rieske [2Fe-2S] domain	AT4G03280	PETC	photosynthetic electron transfer C	Encodes the Rieske FeS center of cytochrome b6f complex. Gene is expressed in shoot but not in root. Mutant has reduced electron transport at saturating light intensities and Q-cycle activity is hypersensitive to acidification of the thylakoid lumen
m01oak00302CC-t01.1		Tryp_alpha_amyl LTP_2 = F:PF00234 F:PF14368 = Protease inhibitor/seed storage/LTP family ~ Probable lipid transfer
m01oak00303cC-t01.1	0.124667	Profilin = D:PF00235 = Profilin
m01oak00305CT-t01.1	0.304232	7x:Extensin_2 = F:PF04554 = Extensin-like region
m01oak00306CC-t01.1	-5.88205	2x:IlvC = F:PF01450 = Acetohydroxy acid isomeroreductase, catalytic domain	AT3G58610		ketol-acid reductoisomerase	ketol-acid reductoisomerase; FUNCTIONS IN: copper ion binding, ketol-acid reductoisomerase activity; INVOLVED IN: response to cadmium ion, branched chain family amino acid biosynthetic process; LOCATED IN: in 6 components; EXPRESSED IN: 26 plant structures; EXPRESSED DURING: 15 growth stages; CONTAINS InterPro DOMAIN/s: Acetohydroxy acid isomeroreductase, catalytic (InterPro:IPR013116), 6-phospho…
m01oak00307CC-t01.1	0.767048	UQ_con = D:PF00179 = Ubiquitin-conjugating enzyme	AT3G52560	UEV1D-4	ubiquitin E2 variant 1D-4	ubiquitin E2 variant 1D-4 (UEV1D-4); CONTAINS InterPro DOMAIN/s: Ubiquitin-conjugating enzyme/RWD-like (InterPro:IPR016135), Ubiquitin-conjugating enzyme, E2 (InterPro:IPR000608); BEST Arabidopsis thaliana protein match is: MMS ZWEI homolog 3 (TAIR:AT2G36060.2)
m01oak00308Ct-t01.1	0.0623334	Ribosomal_S30 = F:PF04758 = Ribosomal protein S30
m01oak00309cC-t01.1	0.667402	Ribosomal_S24e = F:PF01282 = Ribosomal protein S24e
m01oak00310Ci-t01.1		2x:Glycolytic = D:PF00274 = Fructose-bisphosphate aldolase class-I
m01oak00311CC-t01.1		LTP_2 = F:PF14368 = Probable lipid transfer	AT3G52130		Bifunctional inhibitor/lipid-transfer protein/seed storage 2S albumin superfamily protein	Bifunctional inhibitor/lipid-transfer protein/seed storage 2S albumin superfamily protein; FUNCTIONS IN: lipid binding; INVOLVED IN: lipid transport; LOCATED IN: endomembrane system; EXPRESSED IN: leaf whorl, sepal, flower, seed; EXPRESSED DURING: petal differentiation and expansion stage, E expanded cotyledon stage; CONTAINS InterPro DOMAIN/s: Bifunctional inhibitor/plant lipid transfer protein/…
m01oak00312cC-t01.1	-0.948797	Tubulin_C Tubulin = D:PF03953 D:PF00091 = Tubulin C-terminal domain ~ Tubulin/FtsZ family, GTPase domain
m01oak00313CC-t01.1	0.303541	Iso_dh = D:PF00180 = Isocitrate/isopropylmalate dehydrogenase	AT1G65930	cICDH	cytosolic NADP+-dependent isocitrate dehydrogenase	Encodes a NADP+-isocitrate dehydrogenase that is believed to function in the cytosol. It appears to contribute to NADPH production under oxidative stress, and thereby to participate in redox signalling linked to defense responses
m01oak00315cC-t01.1	-4.20727	CCT_2 tify = m:PF09425 D:PF06200 = Divergent CCT motif ~ tify domain
m01oak00316cC-t01.1	-0.47348	zf-CCHC RRM_5 RRM_6 RRM_1 = D:PF00098 D:PF13893 D:PF14259 D:PF00076 = Zinc knuckle ~ RNA recognition motif. (a.k.a. RRM, RBD, or RNP domain) ~ RNA recognition motif (a.k.a. RRM, RBD, or RNP domain) ~ RNA recognition motif. (a.k.a. RRM, RBD, or RNP domain)	AT3G26420	ATRZ-1A	RNA-binding (RRM/RBD/RNP motifs) family protein with retrovirus zinc finger-like domain	Zinc finger-containing glycine-rich RNA-binding protein. Cold-inducible. Contributes to the enhancement of freezing tolerance
m01oak00317cF-t01.1	0.124667	Ldh_1_N 3Beta_HSD = F:PF00056 F:PF01073 = lactate/malate dehydrogenase, NAD binding domain ~ 3-beta hydroxysteroid dehydrogenase/isomerase family
m01oak00318cC-t01.1	-4.12712	Ribosomal_S11 = F:PF00411 = Ribosomal protein S11
m01oak00319cT-t01.1	0.787399	Glyco_hydro_19 = D:PF00182 = Chitinase class I	AT1G05850	POM1	Chitinase family protein	Encodes an endo chitinase-like protein AtCTL1. Essential for tolerance to heat, salt and drought stresses. Also involved in root hair development, cell expansion and response to cytokinin. Allelic to erh2. 11 alleles described in Hauser (1995). Mutant is defective in acquired thermotolerance, appears semidwarf throughout its life cycle and has extra lateral branches. There are two EMS alleles. Ex…
m01oak00320CT-t01.1	0.487922	BURP = F:PF03181 = BURP domain	AT5G25610	RD22	BURP domain-containing protein	responsive to dehydration 22 (RD22) mediated by ABA
m01oak00321cT-t01.1	0.526168	Pyr_redox_2 = D:PF07992 = Pyridine nucleotide-disulphide oxidoreductase
m01oak00322cC-t01.1	0.875296	Ribosomal_S7 = D:PF00177 = Ribosomal protein S7p/S5e
m01oak00323cT-t01.1	-0.128702	Cpn60_TCP1 = F:PF00118 = TCP-1/cpn60 chaperonin family	AT1G24510		TCP-1/cpn60 chaperonin family protein	TCP-1/cpn60 chaperonin family protein; FUNCTIONS IN: protein binding; INVOLVED IN: protein folding, cellular protein metabolic process; LOCATED IN: plasma membrane; EXPRESSED IN: 23 plant structures; EXPRESSED DURING: 14 growth stages; CONTAINS InterPro DOMAIN/s: Chaperone, tailless complex polypeptide 1 (InterPro:IPR017998), Chaperonin Cpn60/TCP-1 (InterPro:IPR002423), T-complex protein 1, epsil…
m01oak00324ct-t01.1	-3.7974	Inhibitor_I29 Peptidase_C1 = D:PF08246 D:PF00112 = Cathepsin propeptide inhibitor domain (I29) ~ Papain family cysteine protease
m01oak00325cf-t01.1	-0.827197	Pollen_Ole_e_I = F:PF01190 = Pollen proteins Ole e I like	AT4G38770	PRP4	proline-rich protein 4	Encodes one of four proline-rich proteins in Arabidopsis which are predicted to localize to the cell wall. Transcripts are most abundant in aerial organs of the plant
m01oak00326ci-t01.1		Ribosomal_L15e = F:PF00827 = Ribosomal L15
m01oak00327CF-t01.1	-2.37367	[no Pfam hits]
m01oak00328cT-t01.1	0.502556	ERp29 Thioredoxin_7 Thioredoxin_2 2x:Thioredoxin = D:PF07749 D:PF13899 D:PF13098 D:PF00085 = Endoplasmic reticulum protein ERp29, C-terminal domain ~ Thioredoxin-like ~ Thioredoxin-like domain ~ Thioredoxin
m01oak00330cf-t01.1		Ribosomal_L38e = F:PF01781 = Ribosomal L38e protein family
m01oak00331cf-t01.1	0.364974	GTP_EFTU MMR_HSR1 = D:PF00009 F:PF01926 = Elongation factor Tu GTP binding domain ~ 50S ribosome-binding GTPase
m01oak00332cC-t01.1	0.124667	DUF2741 = F:PF10890 = Protein of unknown function (DUF2741)	AT5G05370		Cytochrome b-c1 complex, subunit 8 protein	Cytochrome b-c1 complex, subunit 8 protein; CONTAINS InterPro DOMAIN/s: Cytochrome b-c1 complex, subunit 8 (InterPro:IPR020101); BEST Arabidopsis thaliana protein match is: Cytochrome b-c1 complex, subunit 8 protein (TAIR:AT3G10860.1); Has 1807 Blast hits to 1807 proteins in 277 species: Archae - 0; Bacteria - 0; Metazoa - 736; Fungi - 347; Plants - 385; Viruses - 0; Other Eukaryotes - 339 (sourc…
m01oak00333cC-t01.1	-2.02024	Ribosomal_L7Ae = D:PF01248 = Ribosomal protein L7Ae/L30e/S12e/Gadd45 family
m01oak00334cf-t01.1	0.452756	[no Pfam hits]
m01oak00335CC-t01.1	-2.25307	Tubulin_C Tubulin = D:PF03953 D:PF00091 = Tubulin C-terminal domain ~ Tubulin/FtsZ family, GTPase domain
m01oak00336cC-t01.1	-3.16405	PABP 4x:RRM_5 4x:RRM_6 4x:RRM_1 = F:PF00658 D:PF13893 D:PF14259 D:PF00076 = Poly-adenylate binding protein, unique domain ~ RNA recognition motif. (a.k.a. RRM, RBD, or RNP domain) ~ RNA recognition motif (a.k.a. RRM, RBD, or RNP domain) ~ RNA recognition motif. (a.k.a. RRM, RBD, or RNP domain)
m01oak00337cF-t01.1		UQ_con = D:PF00179 = Ubiquitin-conjugating enzyme
m01oak00338Cf-t01.1	-1.61695	MIP = F:PF00230 = Major intrinsic protein
m01oak00339CT-t01.1	0.159066	GTP_EFTU_D3 = D:PF03143 = Elongation factor Tu C-terminal domain
m01oak00340CT-t01.1	0.537717	ATP-synt_DE_N = D:PF02823 = ATP synthase, Delta/Epsilon chain, beta-sandwich domain
m01oak00341cT-t01.1	1.0107	OSCP = F:PF00213 = ATP synthase delta (OSCP) subunit	AT5G13450	ATP5	delta subunit of Mt ATP synthase	delta subunit of Mt ATP synthase (ATP5); FUNCTIONS IN: hydrogen ion transporting ATP synthase activity, rotational mechanism, cobalt ion binding, zinc ion binding; INVOLVED IN: ATP synthesis coupled proton transport; LOCATED IN: mitochondrion, chloroplast, plasma membrane, membrane, mitochondrial proton-transporting ATP synthase complex, catalytic core F(1); EXPRESSED IN: 27 plant structures; EXP…
m01oak00342cC-t01.1	0.124667	[no Pfam hits]
m01oak00343CF-t01.1	-0.285431	Tubulin_C Tubulin = D:PF03953 D:PF00091 = Tubulin C-terminal domain ~ Tubulin/FtsZ family, GTPase domain
m01oak00344cT-t01.1		Chloroa_b-bind = F:PF00504 = Chlorophyll A-B binding protein
m01oak00345cC-t01.1	-0.971672	W2 = F:PF02020 = eIF4-gamma/eIF5/eIF2-epsilon	AT5G36230		ARM repeat superfamily protein	ARM repeat superfamily protein; FUNCTIONS IN: binding, translation initiation factor activity; INVOLVED IN: regulation of translational initiation; LOCATED IN: membrane; EXPRESSED IN: 24 plant structures; EXPRESSED DURING: 13 growth stages; CONTAINS InterPro DOMAIN/s: eIF4-gamma/eIF5/eIF2-epsilon (InterPro:IPR003307), Armadillo-type fold (InterPro:IPR016024); BEST Arabidopsis thaliana protein mat…
m01oak00346jC-t01.1	-0.185753	Transferase = F:PF02458 = Transferase family	AT5G23940	PEL3	HXXXD-type acyl-transferase family protein	Encodes PERMEABLE LEAVES3 (PEL3), a putative acyl-transferase. Mutation in this locus results in altered trichome phenotype (trcichomes become tangled during leaf expansion). Additional phenotype includes altered cuticle layer
m01oak00347cf-t01.1		Ribosomal_60s = F:PF00428 = 60s Acidic ribosomal protein
m01oak00348cC-t01.1	-2.30674	MetW Methyltransf_PK NodS TehB PCMT CMAS Ubie_methyltran 2x:Methyltransf_12 2x:Methyltransf_25 MTS Methyltransf_23 2x:Methyltransf_18 2x:Methyltransf_31 2x:Methyltransf_11 = F:PF07021 F:PF05891 F:PF05401 F:PF03848 F:PF01135 F:PF02353 F:PF01209 D:PF08242 D:PF13649 D:PF05175 D:PF13489 D:PF12847 D:PF13847 D:PF08241 = Methionine biosynthesis protein MetW ~ AdoMet dependent proline di-methyltransferas…	AT3G18000	XPL1	S-adenosyl-L-methionine-dependent methyltransferases superfamily protein	Arabidopsis thaliana N-methyltransferase-like protein mRNA. Reduce transmission through pollen
m01oak00349CC-t01.1	-0.520552	3x:Mito_carr = F:PF00153 = Mitochondrial carrier protein	AT5G19760		Mitochondrial substrate carrier family protein	Mitochondrial substrate carrier family protein; FUNCTIONS IN: oxidative phosphorylation uncoupler activity, binding; INVOLVED IN: transport, mitochondrial transport, transmembrane transport; LOCATED IN: in 6 components; EXPRESSED IN: 27 plant structures; EXPRESSED DURING: 16 growth stages; CONTAINS InterPro DOMAIN/s: Mitochondrial carrier protein (InterPro:IPR002067), Mitochondrial substrate carr…
m01oak00352cf-t01.1	0.124667	LSM = D:PF01423 = LSM domain	AT1G20580		Small nuclear ribonucleoprotein family protein	Small nuclear ribonucleoprotein family protein; FUNCTIONS IN: molecular_function unknown; LOCATED IN: nucleolus, nucleus, small nucleolar ribonucleoprotein complex; EXPRESSED IN: 22 plant structures; EXPRESSED DURING: 13 growth stages; CONTAINS InterPro DOMAIN/s: Like-Sm ribonucleoprotein (LSM) domain (InterPro:IPR001163), Like-Sm ribonucleoprotein (LSM) domain, eukaryotic/archaea-type (InterPro:…
m01oak00353sC-t01.1	0.293336	iPGM_N Metalloenzyme = D:PF06415 F:PF01676 = BPG-independent PGAM N-terminus (iPGM_N) ~ Metalloenzyme superfamily
m01oak00354cC-t01.1	-3.95325	RWD UQ_con = D:PF05773 D:PF00179 = RWD domain ~ Ubiquitin-conjugating enzyme
m01oak00355CC-t01.1	0.672278	Chloroa_b-bind = F:PF00504 = Chlorophyll A-B binding protein	AT1G15820	LHCB6	light-harvesting complex photosystem II subunit 6	Lhcb6 protein (Lhcb6), light-harvesting complex of photosystem II
m01oak00357jC-t01.1	0.751158	DHquinase_I Shikimate_dh_N Shikimate_DH F420_oxidored = D:PF01487 D:PF08501 F:PF01488 F:PF03807 = Type I 3-dehydroquinase ~ Shikimate dehydrogenase substrate binding domain ~ Shikimate / quinate 5-dehydrogenase ~ NADP oxidoreductase coenzyme F420-dependent
m01oak00358CC-t01.1	0.736636	PSI_PsaH = F:PF03244 = Photosystem I reaction centre subunit VI	AT1G52230	PSAH2	photosystem I subunit H2	photosystem I subunit H2 (PSAH2); FUNCTIONS IN: molecular_function unknown; INVOLVED IN: photosynthesis; LOCATED IN: in 6 components; EXPRESSED IN: 21 plant structures; EXPRESSED DURING: 13 growth stages; CONTAINS InterPro DOMAIN/s: Photosystem I reaction centre subunit VI (InterPro:IPR004928); BEST Arabidopsis thaliana protein match is: photosystem I subunit H-1 (TAIR:AT3G16140.1); Has 102 Blast…
m01oak00359cT-t01.1		Glycolytic = D:PF00274 = Fructose-bisphosphate aldolase class-I
m01oak00360cC-t01.1	0.215216	SHMT = D:PF00464 = Serine hydroxymethyltransferase	AT4G13930	SHM4	serine hydroxymethyltransferase 4	Encodes a serine hydroxymethyltransferase maximally expressed in root
m01oak00361cC-t01.1	-0.968707	Ribosomal_L18ae = D:PF01775 = Ribosomal L18ae/LX protein domain
m01oak00362cC-t01.1	0.495563	[no Pfam hits]
m01oak00363cC-t01.1	0.413945	Meth_synt_2 2x:Meth_synt_1 = D:PF01717 D:PF08267 = Cobalamin-independent synthase, Catalytic domain ~ Cobalamin-independent synthase, N-terminal domain	AT5G17920	ATMS1	Cobalamin-independent synthase family protein	Encodes a cytosolic cobalamin-independent methionine synthase, involved in methionine regeneration via the activated methyl cycle (SAM cycle). The protein undergoes thiolation following treatment with the oxidant tert-butylhydroperoxide
m01oak00364cT-t01.1	0.729994	NAD_binding_10 = D:PF13460 = NADH(P)-binding	AT2G37660		NAD(P)-binding Rossmann-fold superfamily protein	NAD(P)-binding Rossmann-fold superfamily protein; FUNCTIONS IN: copper ion binding; INVOLVED IN: defense response to bacterium; LOCATED IN: thylakoid, apoplast, chloroplast stroma, chloroplast; EXPRESSED IN: 24 plant structures; EXPRESSED DURING: 15 growth stages; CONTAINS InterPro DOMAIN/s: 3-beta hydroxysteroid dehydrogenase/isomerase (InterPro:IPR002225), NAD(P)-binding domain (InterPro:IPR016…
m01oak00365cf-t01.1	-0.111497	PNRC = F:PF15365 = Proline-rich nuclear receptor coactivator
m01oak00366cF-t01.1	0.386272	2x:TPR_9 2x:TPR_11 2x:TPR_1 2x:TPR_2 = r:PF13371 r:PF13414 r:PF00515 r:PF07719 = Tetratricopeptide repeat ~ TPR repeat ~ Tetratricopeptide repeat ~ Tetratricopeptide repeat	AT4G22670	HIP1	HSP70-interacting protein 1	HSP70-interacting protein 1 (HIP1); FUNCTIONS IN: binding; INVOLVED IN: response to cadmium ion; EXPRESSED IN: 23 plant structures; EXPRESSED DURING: 13 growth stages; CONTAINS InterPro DOMAIN/s: Heat shock chaperonin-binding (InterPro:IPR006636), Tetratricopeptide TPR-1 (InterPro:IPR001440), Tetratricopeptide-like helical (InterPro:IPR011990), Tetratricopeptide repeat-containing (InterPro:IPR013…
m01oak00367cC-t01.1	-0.180576	EF1_GNE = D:PF00736 = EF-1 guanine nucleotide exchange domain
m01oak00368jT-t01.1	-1.0901	Frigida = F:PF07899 = Frigida-like protein
m01oak00370cT-t01.1	0.124667	Ribonuc_L-PSP = D:PF01042 = Endoribonuclease L-PSP	AT3G20390		endoribonuclease L-PSP family protein	endoribonuclease L-PSP family protein; FUNCTIONS IN: endoribonuclease activity; INVOLVED IN: response to cadmium ion; LOCATED IN: thylakoid, mitochondrion, chloroplast, plastid, vacuole; EXPRESSED IN: 27 plant structures; EXPRESSED DURING: 16 growth stages; CONTAINS InterPro DOMAIN/s: Endoribonuclease L-PSP (InterPro:IPR006175), YjgF-like protein, conserved site (InterPro:IPR019897), Endoribonucl…
m01oak00372CC-t01.1	0.252957	Skp1 Skp1_POZ = D:PF01466 D:PF03931 = Skp1 family, dimerisation domain ~ Skp1 family, tetramerisation domain
m01oak00373CT-t01.1	0.253307	ClpB_D2-small Sigma54_activat UVR Clp_N AAA_2 2x:AAA_5 2x:AAA = D:PF10431 D:PF00158 F:PF02151 F:PF02861 D:PF07724 D:PF07728 F:PF00004 = C-terminal, D2-small domain, of ClpB protein ~ Sigma-54 interaction domain ~ UvrB/uvrC motif ~ Clp amino terminal domain ~ AAA domain (Cdc48 subfamily) ~ AAA domain (dynein-related subfamily) ~ ATPase family associated with various cellular activities (AAA)	AT5G50920	CLPC1	CLPC homolog 1	Encodes a protein that is similar to ATP-dependent Clp protease ATP-binding subunit / ClpC. Involved in protein import into the chloroplast. May provide ATP source that drives the TIC (Translocon at the Inner envelope membrane of Chloroplasts) translocation machinery
m01oak00374cf-t01.1	-0.82298	Hydrophob_seed Tryp_alpha_amyl LTP_2 = D:PF14547 F:PF00234 F:PF14368 = Hydrophobic seed protein ~ Protease inhibitor/seed storage/LTP family ~ Probable lipid transfer
m01oak00375cC-t01.1	-4.13346	Granulin Inhibitor_I29 Peptidase_C1 = F:PF00396 D:PF08246 D:PF00112 = Granulin ~ Cathepsin propeptide inhibitor domain (I29) ~ Papain family cysteine protease
m01oak00376cC-t01.1	0.124667	Cu_bind_like = D:PF02298 = Plastocyanin-like domain
m01oak00377Ct-t01.1	0.523087	Ribosomal_S11 = F:PF00411 = Ribosomal protein S11
m01oak00378Ct-t01.1	-2.18105	RRM_5 RRM_6 RRM_1 = D:PF13893 D:PF14259 D:PF00076 = RNA recognition motif. (a.k.a. RRM, RBD, or RNP domain) ~ RNA recognition motif (a.k.a. RRM, RBD, or RNP domain) ~ RNA recognition motif. (a.k.a. RRM, RBD, or RNP domain)	AT5G61030	GR-RBP3	glycine-rich RNA-binding protein 3	encodes a glycine-rich RNA binding protein. Gene expression is induced by cold
m01oak00379cC-t01.1	-1.22485	Histone = D:PF00125 = Core histone H2A/H2B/H3/H4
m01oak00380CT-t01.1		[no Pfam hits]
m01oak00381Ct-t01.1		[no Pfam hits]
m01oak00382cC-t01.1	0.512287	Cpn10 = D:PF00166 = Chaperonin 10 Kd subunit
m01oak00383CC-t01.1	0.569189	NAF Kinase-like Pkinase Pkinase_Tyr = D:PF03822 F:PF14531 D:PF00069 D:PF07714 = NAF domain ~ Kinase-like ~ Protein kinase domain ~ Protein tyrosine kinase	AT4G30960	SIP3	SOS3-interacting protein 3	Encodes CBL-interacting protein kinase 6 (CIPK6). Required for development and salt tolerance
m01oak00384cT-t01.1	0.124667	Tubulin_C Tubulin = D:PF03953 D:PF00091 = Tubulin C-terminal domain ~ Tubulin/FtsZ family, GTPase domain
m01oak00385CC-t01.1	0.530091	Ribosomal_L27e = F:PF01777 = Ribosomal L27e protein family
m01oak00386CC-t01.1	0.574123	SUI1 = D:PF01253 = Translation initiation factor SUI1
m01oak00387cT-t01.1	0.0389058	Ribosomal_L2_C = D:PF03947 = Ribosomal Proteins L2, C-terminal domain
m01oak00388Ct-t01.1	-0.897676	UAA TPT 2x:EamA = F:PF08449 F:PF03151 F:PF00892 = UAA transporter family ~ Triose-phosphate Transporter family ~ EamA-like transporter family	AT5G46110	APE2	Glucose-6-phosphate/phosphate translocator-related	mutant has Altered acclimation responses; Chloroplast Triose Phosphate Translocator
m01oak00389cC-t01.1	0.617074	PfkB = F:PF00294 = pfkB family carbohydrate kinase
m01oak00390Cf-t01.1	-1.25512	Calreticulin = F:PF00262 = Calreticulin family
m01oak00391cF-t01.1	-2.69179	Allene_ox_cyc = F:PF06351 = Allene oxide cyclase
m01oak00392CT-t01.1		Sterile = F:PF03015 = Male sterility protein
m01oak00393cC-t01.1	0.698951	[no Pfam hits]
m01oak00394cT-t01.1	0.521632	1-cysPrx_C = D:PF10417 = C-terminal domain of 1-Cys peroxiredoxin
m01oak00396CC-t01.1	0.779159	Gln-synt_N Gln-synt_C = D:PF03951 D:PF00120 = Glutamine synthetase, beta-Grasp domain ~ Glutamine synthetase, catalytic domain	AT5G35630	GS2	glutamine synthetase 2	chloroplastic glutamine synthetase
m01oak00397cI-t01.1	0.369142	HATPase_c_3 HSP90 HATPase_c = D:PF13589 F:PF00183 D:PF02518 = Histidine kinase-, DNA gyrase B-, and HSP90-like ATPase ~ Hsp90 protein ~ Histidine kinase-, DNA gyrase B-, and HSP90-like ATPase
m01oak00398CC-t01.1	0.00851064	PsbQ = F:PF05757 = Oxygen evolving enhancer protein 3 (PsbQ)	AT4G05180	PSBQ-2	photosystem II subunit Q-2	Encodes the PsbQ subunit of the oxygen evolving complex of photosystem II
m01oak00399CT-t01.1	-2.11905	GST_C_2 GST_C = D:PF13410 D:PF00043 = Glutathione S-transferase, C-terminal domain ~ Glutathione S-transferase, C-terminal domain
m01oak00400CC-t01.1	-0.960774	Chloroa_b-bind = F:PF00504 = Chlorophyll A-B binding protein	AT3G08940	LHCB4.2	light-harvesting complex photosystem II	Lhcb4.2 protein (Lhcb4.2, protein involved in the light-harvesting complex of photosystem II
m01oak00401cf-t01.1	-7.01443	[no Pfam hits]
m01oak00402jC-t01.1	-2.03588	2x:Mito_carr = F:PF00153 = Mitochondrial carrier protein	AT5G14040	PHT3;1	phosphate transporter 3;1	phosphate transporter 3;1 (PHT3;1); FUNCTIONS IN: binding; INVOLVED IN: transport, transmembrane transport; LOCATED IN: in 6 components; EXPRESSED IN: 27 plant structures; EXPRESSED DURING: 16 growth stages; CONTAINS InterPro DOMAIN/s: Mitochondrial substrate carrier (InterPro:IPR001993), Mitochondrial substrate/solute carrier (InterPro:IPR018108); BEST Arabidopsis thaliana protein match is: phos…
m01oak00403CT-t01.1	-2.84841	Ribosomal_L6 = D:PF00347 = Ribosomal protein L6
m01oak00404CT-t01.1		[no Pfam hits]
m01oak00405CF-t01.1	0.713962	Ribosomal_S17e = F:PF00833 = Ribosomal S17
m01oak00406CI-t01.1	0.468312	6x:Extensin_2 Pollen_Ole_e_I = F:PF04554 F:PF01190 = Extensin-like region ~ Pollen proteins Ole e I like
m01oak00407cC-t01.1	0.478824	2x:ATP-synt_C = F:PF00137 = ATP synthase subunit C
m01oak00408CC-t01.1	-2.92313	LEA_2 = F:PF03168 = Late embryogenesis abundant protein	AT3G11660	NHL1	NDR1/HIN1-like 1	encodes a protein whose sequence is similar to tobacco hairpin-induced gene (HIN1) and Arabidopsis non-race specific disease resistance gene (NDR1). Expression of this gene is induced by cucumber mosaic virus. Localization of the gene product is similar to that of NHL3 (plasma membrane) but it is yet inconclusive
m01oak00409cC-t01.1	-4.862	DSS1_SEM1 = F:PF05160 = DSS1/SEM1 family
m01oak00410CT-t01.1	-0.905278	Ldh_1_C = D:PF02866 = lactate/malate dehydrogenase, alpha/beta C-terminal domain
m01oak00411cC-t01.1	0.413195	Thioredoxin_9 Thioredoxin_2 Thioredoxin = F:PF14595 D:PF13098 D:PF00085 = Thioredoxin ~ Thioredoxin-like domain ~ Thioredoxin
m01oak00412CF-t01.1	0.549309	UDPGT = F:PF00201 = UDP-glucoronosyl and UDP-glucosyl transferase	AT4G15480	UGT84A1	UDP-Glycosyltransferase superfamily protein	Encodes a protein that might have sinapic acid:UDP-glucose glucosyltransferase activity
m01oak00413CF-t01.1	-0.377104	Peptidase_S10 = D:PF00450 = Serine carboxypeptidase
m01oak00414cC-t01.1	-0.13617	HSBP1 = F:PF06825 = Heat shock factor binding protein 1	AT4G15802	HSBP	heat shock factor binding protein	Encodes a protein with similarity to heat shock factor binding proteins. Involved in negative regulation of heat shock response. Becomes nuclear localized upon heat treatment
m01oak00415CT-t01.1	0.529544	Chloroa_b-bind = F:PF00504 = Chlorophyll A-B binding protein	AT1G61520	LHCA3	photosystem I light-harvesting complex gene 3	PSI type III chlorophyll a/b-binding protein (Lhca3*1)
m01oak00416cF-t01.1		[no Pfam hits]
m01oak00416cF-t01.2	0.413195	[no Pfam hits]
m01oak00417cf-t01.1	-0.719494	Pyr_redox_2 = D:PF07992 = Pyridine nucleotide-disulphide oxidoreductase
m01oak00418cC-t01.1	-0.202929	KOW = F:PF00467 = KOW motif
m01oak00419Ct-t01.1		[no Pfam hits]
m01oak00420cC-t01.1		Redoxin AhpC-TSA = D:PF08534 D:PF00578 = Redoxin ~ AhpC/TSA family	AT1G65980	TPX1	thioredoxin-dependent peroxidase 1	thioredoxin-dependent peroxidase
m01oak00421CC-t01.1	0.633435	PsbX = F:PF06596 = Photosystem II reaction centre X protein (PsbX)	AT2G06520	PSBX	photosystem II subunit X	Encodes a protein with sequence similarity to the spinach photosystem II subunit PsbX
m01oak00422CC-t01.1	-1.57927	S-AdoMet_synt_C S-AdoMet_synt_M S-AdoMet_synt_N = D:PF02773 D:PF02772 D:PF00438 = S-adenosylmethionine synthetase, C-terminal domain ~ S-adenosylmethionine synthetase, central domain ~ S-adenosylmethionine synthetase, N-terminal domain
m01oak00423sC-t01.1	0.337522	2x:RRM_5 2x:RRM_6 2x:RRM_1 = D:PF13893 D:PF14259 D:PF00076 = RNA recognition motif. (a.k.a. RRM, RBD, or RNP domain) ~ RNA recognition motif (a.k.a. RRM, RBD, or RNP domain) ~ RNA recognition motif. (a.k.a. RRM, RBD, or RNP domain)	AT5G50250	CP31B	chloroplast RNA-binding protein 31B	Encodes a RNA binding protein. A substrate of the type III effector HopU1 (mono-ADP-ribosyltransferase). Supports editing of specific CP31A-dependent sites
m01oak00424Cz-t01.1		Cofilin_ADF = D:PF00241 = Cofilin/tropomyosin-type actin-binding protein
m01oak00425cC-t01.1	-0.338468	zf-met2 4F5 = F:PF12907 F:PF04419 = Zinc-binding ~ 4F5 protein family	AT2G23090		Uncharacterised protein family SERF	Uncharacterised protein family SERF; CONTAINS InterPro DOMAIN/s: Uncharacterised protein family SERF (InterPro:IPR007513); Has 164 Blast hits to 164 proteins in 62 species: Archae - 0; Bacteria - 0; Metazoa - 0; Fungi - 42; Plants - 89; Viruses - 0; Other Eukaryotes - 33 (source: NCBI BLink)
m01oak00426CC-t01.1	0.348671	Cu-oxidase_2 Cu-oxidase_3 Cu-oxidase = D:PF07731 D:PF07732 D:PF00394 = Multicopper oxidase ~ Multicopper oxidase ~ Multicopper oxidase
m01oak00427CC-t01.1	0.124667	LRRNT_2 LRR_7 LRR_4 2x:LRR_6 3x:LRR_1 = F:PF08263 r:PF13504 F:PF12799 r:PF13516 r:PF00560 = Leucine rich repeat N-terminal domain ~ Leucine rich repeat ~ Leucine Rich repeats (2 copies) ~ Leucine Rich repeat ~ Leucine Rich Repeat
m01oak00428cC-t01.1	-0.274822	[no Pfam hits]
m01oak00429Cz-t01.1	0.594791	[no Pfam hits]
m01oak00430Ct-t01.1		Glycolytic = D:PF00274 = Fructose-bisphosphate aldolase class-I
m01oak00431cf-t01.1		[no Pfam hits]
m01oak00432cC-t01.1	0.348671	Chloroa_b-bind = F:PF00504 = Chlorophyll A-B binding protein	AT3G61470	LHCA2	photosystem I light-harvesting complex gene 2	Encodes a component of the light-harvesting antenna complex of photosystem I
m01oak00433CF-t01.1	-0.0964165	AP2 = D:PF00847 = AP2 domain
m01oak00434CC-t01.1	-2.23744	Ribosomal_S19 = D:PF00203 = Ribosomal protein S19	AT5G09510		Ribosomal protein S19 family protein	Ribosomal protein S19 family protein; FUNCTIONS IN: structural constituent of ribosome; INVOLVED IN: translation; LOCATED IN: cytosolic small ribosomal subunit, cytosolic ribosome, nucleolus, plasma membrane; EXPRESSED IN: 23 plant structures; EXPRESSED DURING: 14 growth stages; CONTAINS InterPro DOMAIN/s: Ribosomal protein S15, eukaryotic/archaeal (InterPro:IPR005713), Ribosomal protein S19/S15 …
m01oak00435CC-t01.1		adh_short_C2 KR adh_short = D:PF13561 F:PF08659 D:PF00106 = Enoyl-(Acyl carrier protein) reductase ~ KR domain ~ short chain dehydrogenase
m01oak00436cC-t01.1	-0.837928	MAAL_C Enolase_C Enolase_N = F:PF07476 D:PF00113 D:PF03952 = Methylaspartate ammonia-lyase C-terminus ~ Enolase, C-terminal TIM barrel domain ~ Enolase, N-terminal domain	AT2G36530	LOS2	Enolase	Involved in light-dependent cold tolerance and encodes an enolase. Protein is tyrosine-phosphorylated and its phosphorylation state is modulated in response to ABA in Arabidopsis thaliana seeds
m01oak00437cC-t01.1	-0.271125	Peptidase_S10 = D:PF00450 = Serine carboxypeptidase
m01oak00438cC-t01.1	-2.37257	Thioredoxin_6 Thioredoxin_7 2x:Thioredoxin = D:PF13848 D:PF13899 D:PF00085 = Thioredoxin-like domain ~ Thioredoxin-like ~ Thioredoxin	AT5G60640	PDIL1-4	PDI-like 1-4	Encodes a protein disulfide isomerase-like (PDIL) protein, a member of a multigene family within the thioredoxin (TRX) superfamily. Unlike several other PDI family members, transcript levels for this gene are not up-regulated in response to three different chemical inducers of ER stress (dithiothreitol, beta-mercaptoethanol, and tunicamycin). However, the level of transcripts for this gene is sli…
m01oak00439cC-t01.1	-0.362344	Ribosomal_60s = F:PF00428 = 60s Acidic ribosomal protein
m01oak00440cC-t01.1	0.656141	Ribosomal_L7Ae = D:PF01248 = Ribosomal protein L7Ae/L30e/S12e/Gadd45 family
m01oak00441cF-t01.1	0.65286	[no Pfam hits]
m01oak00442CC-t01.1	-0.660521	Rad60-SLD ubiquitin = F:PF11976 D:PF00240 = Ubiquitin-2 like Rad60 SUMO-like ~ Ubiquitin family
m01oak00443Cf-t01.1	-1.53435	SAM_decarbox = F:PF01536 = Adenosylmethionine decarboxylase
m01oak00444CT-t01.1	-3.30336	Sod_Cu = D:PF00080 = Copper/zinc superoxide dismutase (SODC)	AT2G28190	CSD2	copper/zinc superoxide dismutase 2	Encodes a chloroplastic copper/zinc superoxide dismutase CSD2 that can detoxify superoxide radicals. Its expression is affected by miR398-directed mRNA cleavage
m01oak00445cC-t01.1	0.734164	Histone = D:PF00125 = Core histone H2A/H2B/H3/H4
m01oak00446Ct-t01.1		2x:Galactosyl_T = F:PF01762 = Galactosyltransferase
m01oak00447cC-t01.1	-2.12108	Peptidase_S10 = D:PF00450 = Serine carboxypeptidase
m01oak00448cF-t01.1		NAD_binding_4 = F:PF07993 = Male sterility protein
m01oak00449JC-t01.1	0.49385	Cpn60_TCP1 = F:PF00118 = TCP-1/cpn60 chaperonin family	AT3G23990	HSP60	heat shock protein 60	mitochondrial chaperonin HSP. assist in rapid assembly of the oligomeric protein structures in the mitochondria
m01oak00450cC-t01.1	0.580096	Gp_dh_N Gp_dh_C = D:PF00044 D:PF02800 = Glyceraldehyde 3-phosphate dehydrogenase, NAD binding domain ~ Glyceraldehyde 3-phosphate dehydrogenase, C-terminal domain
m01oak00451JC-t01.1	0.771127	HSP70 = F:PF00012 = Hsp70 protein
m01oak00452CC-t01.1	0.32462	Chal_sti_synt_C ACP_syn_III_C FAE1_CUT1_RppA = D:PF02797 D:PF08541 F:PF08392 = Chalcone and stilbene synthases, C-terminal domain ~ 3-Oxoacyl-[acyl-carrier-protein (ACP)] synthase III C terminal ~ FAE1/Type III polyketide synthase-like protein	AT2G26250	KCS10	3-ketoacyl-CoA synthase 10	epidermis-specific, encodes KCS10, a putative 3-ketoacyl-CoA synthase. probably involved in the synthesis of long-chain lipids found in the cuticle
m01oak00453cT-t01.1	-2.92313	MIP = F:PF00230 = Major intrinsic protein
m01oak00454ci-t01.1		Cpn60_TCP1 = F:PF00118 = TCP-1/cpn60 chaperonin family
m01oak00455CT-t01.1	0.448898	[no Pfam hits]
m01oak00456jF-t01.1		Glyco_hydro_16 = D:PF00722 = Glycosyl hydrolases family 16
m01oak00457CC-t01.1	-4.67247	HALZ Homeobox = F:PF02183 D:PF00046 = Homeobox associated leucine zipper ~ Homeobox domain
m01oak00458ct-t01.1	-3.27777	GTP_EFTU_D3 GTP_EFTU_D2 GTP_EFTU MMR_HSR1 = D:PF03143 D:PF03144 D:PF00009 F:PF01926 = Elongation factor Tu C-terminal domain ~ Elongation factor Tu domain 2 ~ Elongation factor Tu GTP binding domain ~ 50S ribosome-binding GTPase	AT4G20360	RABE1b	RAB GTPase homolog E1B	RAB GTPase homolog E1B (RABE1b); FUNCTIONS IN: GTP binding, translation elongation factor activity, GTPase activity; INVOLVED IN: peptidyl-cysteine S-nitrosylation; LOCATED IN: in 9 components; EXPRESSED IN: 26 plant structures; EXPRESSED DURING: 15 growth stages; CONTAINS InterPro DOMAIN/s: Translation elongation factor EFTu/EF1A, bacterial/organelle (InterPro:IPR004541), Translation elongation …
m01oak00459cF-t01.1	-0.938737	X8 = D:PF07983 = X8 domain	AT1G18650	PDCB3	plasmodesmata callose-binding protein 3	Encodes a member of the X8-GPI family of proteins. It localizes to the plasmodesmata and is predicted to bind callose
m01oak00460cC-t01.1		DUF4094 Galactosyl_T = F:PF13334 F:PF01762 = Domain of unknown function (DUF4094) ~ Galactosyltransferase	AT1G33430		Galactosyltransferase family protein	Galactosyltransferase family protein; FUNCTIONS IN: transferase activity, transferring hexosyl groups, transferase activity, transferring glycosyl groups; INVOLVED IN: pollen exine formation; LOCATED IN: endomembrane system, membrane; EXPRESSED IN: 12 plant structures; EXPRESSED DURING: 4 anthesis, 4 leaf senescence stage, petal differentiation and expansion stage, E expanded cotyledon stage, D b…
m01oak00461CF-t01.1	-5.0689	Cpn60_TCP1 = F:PF00118 = TCP-1/cpn60 chaperonin family
m01oak00462CC-t01.1	-3.43113	Glyoxalase_4 2x:Glyoxalase_2 2x:Glyoxalase = F:PF13669 D:PF12681 D:PF00903 = Glyoxalase/Bleomycin resistance protein/Dioxygenase superfamily ~ Glyoxalase-like domain ~ Glyoxalase/Bleomycin resistance protein/Dioxygenase superfamily	AT1G11840	GLX1	glyoxalase I homolog	Encodes a glyoxalase I homolog ATGLX1
m01oak00463sC-t01.1	0.632732	Chloroa_b-bind = F:PF00504 = Chlorophyll A-B binding protein	AT5G54270	LHCB3	light-harvesting chlorophyll B-binding protein 3	Lhcb3 protein is a component of the main light-harvesting chlorophyll a/b-protein complex of Photosystem II (LHC II)
m01oak00464cC-t01.1	0.404493	Plug_translocon SecY = D:PF10559 F:PF00344 = Plug domain of Sec61p ~ SecY translocase
m01oak00465Cf-t01.1	-0.330419	IlvN = F:PF07991 = Acetohydroxy acid isomeroreductase, catalytic domain
m01oak00466CC-t01.1	0.352152	RRM_5 RRM_6 RRM_1 = D:PF13893 D:PF14259 D:PF00076 = RNA recognition motif. (a.k.a. RRM, RBD, or RNP domain) ~ RNA recognition motif (a.k.a. RRM, RBD, or RNP domain) ~ RNA recognition motif. (a.k.a. RRM, RBD, or RNP domain)	AT5G64200	SC35	ortholog of human splicing factor SC35	encodes an SC35-like splicing factor of 35 kD localized to the nuclear specks
m01oak00467cC-t01.1	-4.56006	zf-Apc11 zf-rbx1 zf-RING_2 = F:PF12861 F:PF12678 D:PF13639 = Anaphase-promoting complex subunit 11 RING-H2 finger ~ RING-H2 zinc finger ~ Ring finger domain	AT5G20570	RBX1	RING-box 1	Encodes a ring-box 1 like protein and component of the SCF ubiquitinization complex mediating auxin responses. Forms a E3 ubiquitin ligase complex with CUL3A and At1g21780.1 a BTB domain protein
m01oak00468cT-t01.1	-1.07964	RGP = F:PF03214 = Reversibly glycosylated polypeptide
m01oak00469CC-t01.1	-2.10494	2x:Telomere_Sde2 Rad60-SLD_2 4x:Ubiquitin_2 4x:Rad60-SLD 4x:ubiquitin = D:PF13019 D:PF13881 D:PF14560 F:PF11976 D:PF00240 = Telomere stability and silencing ~ Ubiquitin-2 like Rad60 SUMO-like ~ Ubiquitin-like domain ~ Ubiquitin-2 like Rad60 SUMO-like ~ Ubiquitin family
m01oak00470CT-t01.1	0.124667	TAF Histone = D:PF02969 D:PF00125 = TATA box binding protein associated factor (TAF) ~ Core histone H2A/H2B/H3/H4
m01oak00471cC-t01.1	0.855813	[no Pfam hits]
m01oak00472CC-t01.1	-3.09846	Gln-synt_N Gln-synt_C = D:PF03951 D:PF00120 = Glutamine synthetase, beta-Grasp domain ~ Glutamine synthetase, catalytic domain
m01oak00474cF-t01.1	0.965226	CobN-Mg_chel DUF3479 = F:PF02514 F:PF11965 = CobN/Magnesium Chelatase ~ Domain of unknown function (DUF3479)	AT5G13630	GUN5	magnesium-chelatase subunit chlH, chloroplast, putative / Mg-protoporphyrin IX chelatase, putative (CHLH)	Encodes magnesium chelatase involved in plastid-to-nucleus signal transduction
m01oak00475CC-t01.1	0.263356	3x:S1 = D:PF00575 = S1 RNA binding domain	AT5G30510	RPS1	ribosomal protein S1	ribosomal protein S1 (RPS1); FUNCTIONS IN: RNA binding; LOCATED IN: thylakoid, chloroplast stroma, chloroplast, membrane; EXPRESSED IN: 24 plant structures; EXPRESSED DURING: 14 growth stages; CONTAINS InterPro DOMAIN/s: Nucleic acid-binding, OB-fold-like (InterPro:IPR016027), Nucleic acid-binding, OB-fold (InterPro:IPR012340), Ribosomal protein S1, RNA-binding domain (InterPro:IPR003029); BEST A…
m01oak00477cC-t01.1	0.673965	Ribosomal_L6 = D:PF00347 = Ribosomal protein L6
m01oak00478CC-t01.1	-0.394137	GUCT zf-CCHC ResIII DEAD Helicase_C = D:PF08152 D:PF00098 F:PF04851 D:PF00270 F:PF00271 = GUCT (NUC152) domain ~ Zinc knuckle ~ Type III restriction enzyme, res subunit ~ DEAD/DEAH box helicase ~ Helicase conserved C-terminal domain	AT5G26742	emb1138	DEAD box RNA helicase (RH3)	embryo defective 1138 (emb1138); FUNCTIONS IN: in 6 functions; INVOLVED IN: embryo development ending in seed dormancy; LOCATED IN: chloroplast, membrane; EXPRESSED IN: guard cell, leaf; CONTAINS InterPro DOMAIN/s: DNA/RNA helicase, DEAD/DEAH box type, N-terminal (InterPro:IPR011545), GUCT (InterPro:IPR012562), RNA helicase, DEAD-box type, Q motif (InterPro:IPR014014), DEAD-like helicase, N-termi…
m01oak00479cC-t01.1	-1.74289	Ribosomal_L23eN Ribosomal_L23 = F:PF03939 F:PF00276 = Ribosomal protein L23, N-terminal domain ~ Ribosomal protein L23
m01oak00480cC-t01.1	0.550626	EF1G GST_C_3 GST_N GST_C_2 GST_N_2 GST_N_3 GST_C = D:PF00647 D:PF14497 D:PF02798 D:PF13410 D:PF13409 D:PF13417 D:PF00043 = Elongation factor 1 gamma, conserved domain ~ Glutathione S-transferase, C-terminal domain ~ Glutathione S-transferase, N-terminal domain ~ Glutathione S-transferase, C-terminal domain ~ Glutathione S-transferase, N-terminal domain ~ Glutathione S-transferase, N-terminal doma…
m01oak00481CT-t01.1	-1.45289	Proteasome = D:PF00227 = Proteasome subunit	AT2G27020	PAG1	20S proteasome alpha subunit G1	Encodes 20S proteasome alpha 7 subunit PAG1
m01oak00483CC-t01.1	-8.06639	GST_C_2 GST_N_2 GST_N_3 GST_C = D:PF13410 D:PF13409 D:PF13417 D:PF00043 = Glutathione S-transferase, C-terminal domain ~ Glutathione S-transferase, N-terminal domain ~ Glutathione S-transferase, N-terminal domain ~ Glutathione S-transferase, C-terminal domain	AT1G75270	DHAR2	dehydroascorbate reductase 2	dehydroascorbate reductase 2 (DHAR2); FUNCTIONS IN: glutathione binding, glutathione dehydrogenase (ascorbate) activity; INVOLVED IN: protein amino acid glutathionylation; LOCATED IN: plasma membrane; EXPRESSED IN: 25 plant structures; EXPRESSED DURING: 16 growth stages; CONTAINS InterPro DOMAIN/s: Thioredoxin fold (InterPro:IPR012335), Glutathione S-transferase, C-terminal-like (InterPro:IPR0109…
m01oak00484Ci-t01.1		[no Pfam hits]
m01oak00485CC-t01.1	-4.10553	HATPase_c_3 HSP90 HATPase_c = D:PF13589 F:PF00183 D:PF02518 = Histidine kinase-, DNA gyrase B-, and HSP90-like ATPase ~ Hsp90 protein ~ Histidine kinase-, DNA gyrase B-, and HSP90-like ATPase	AT4G24190	SHD	Chaperone protein htpG family protein	encodes an ortholog of GRP94, an ER-resident HSP90-like protein and is involved in regulation of meristem size and organization. Single and double mutant analyses suggest that SHD may be required for the correct folding and/or complex formation of CLV proteins. Lines carrying recessive mutations in this locus exhibits expanded shoot meristems, disorganized root meristems, and defective pollen tub…
m01oak00486CC-t01.1	-6.63841	[no Pfam hits]	AT3G02790		zinc finger (C2H2 type) family protein	zinc finger (C2H2 type) family protein; FUNCTIONS IN: sequence-specific DNA binding transcription factor activity; INVOLVED IN: regulation of transcription; LOCATED IN: intracellular; EXPRESSED IN: 22 plant structures; EXPRESSED DURING: 14 growth stages; CONTAINS InterPro DOMAIN/s: Zinc finger, C2H2-like (InterPro:IPR015880); BEST Arabidopsis thaliana protein match is: zinc finger (C2H2 type) fam…
m01oak00488cC-t01.1	-0.736044	FKBP_C = D:PF00254 = FKBP-type peptidyl-prolyl cis-trans isomerase	AT3G25220	FKBP15-1	FK506-binding protein 15 kD-1	immunophilin (FKBP15-1)
m01oak00489Ct-t01.1	0.124667	[no Pfam hits]	AT1G65720		unknown protein	unknown protein; FUNCTIONS IN: molecular_function unknown; INVOLVED IN: biological_process unknown; LOCATED IN: endomembrane system; EXPRESSED IN: 24 plant structures; EXPRESSED DURING: 15 growth stages; Has 44 Blast hits to 44 proteins in 14 species: Archae - 0; Bacteria - 0; Metazoa - 0; Fungi - 0; Plants - 44; Viruses - 0; Other Eukaryotes - 0 (source: NCBI BLink)
m01oak00490cC-t01.1	0.945171	eIF-1a = D:PF01176 = Translation initiation factor 1A / IF-1
m01oak00491cC-t01.1		Prok-E2_B UQ_con = F:PF14461 D:PF00179 = Prokaryotic E2 family B ~ Ubiquitin-conjugating enzyme
m01oak00493cF-t01.1	-0.543351	3x:Telomere_Sde2 3x:Rad60-SLD_2 3x:Ubiquitin_2 3x:Rad60-SLD 3x:ubiquitin = D:PF13019 D:PF13881 D:PF14560 F:PF11976 D:PF00240 = Telomere stability and silencing ~ Ubiquitin-2 like Rad60 SUMO-like ~ Ubiquitin-like domain ~ Ubiquitin-2 like Rad60 SUMO-like ~ Ubiquitin family
m01oak00494cT-t01.1	0.470022	[no Pfam hits]
m01oak00495CC-t01.1	-0.88497	RGP = F:PF03214 = Reversibly glycosylated polypeptide
m01oak00497cf-t01.1	-1.7104	UVR 2x:Clp_N AAA_5 AAA = F:PF02151 F:PF02861 D:PF07728 F:PF00004 = UvrB/uvrC motif ~ Clp amino terminal domain ~ AAA domain (dynein-related subfamily) ~ ATPase family associated with various cellular activities (AAA)
m01oak00498cC-t01.1	-1.44878	Porin_3 = F:PF01459 = Eukaryotic porin	AT3G01280	VDAC1	voltage dependent anion channel 1	Encodes a voltage-dependent anion channel (VDAC: AT3G01280/VDAC1, AT5G67500/VDAC2, AT5G15090/VDAC3, AT5G57490/VDAC4, AT5G15090/VDAC5). VDACs are reported to be porin-type, beta-barrel diffusion pores. They are prominently localized in the outer mitochondrial membrane and are involved in metabolite exchange between the organelle and the cytosol
m01oak00499CC-t01.1	0.0383178	Ribosomal_L7Ae = D:PF01248 = Ribosomal protein L7Ae/L30e/S12e/Gadd45 family	AT5G08180		Ribosomal protein L7Ae/L30e/S12e/Gadd45 family protein	Ribosomal protein L7Ae/L30e/S12e/Gadd45 family protein; FUNCTIONS IN: RNA binding; LOCATED IN: nucleolus; EXPRESSED IN: 22 plant structures; EXPRESSED DURING: 13 growth stages; CONTAINS InterPro DOMAIN/s: H/ACA ribonucleoprotein complex, subunit Nhp2, eukaryote (InterPro:IPR002415), Ribosomal protein L7Ae/L8/Nhp2 family (InterPro:IPR018492), Ribosomal protein L7Ae/L30e/S12e/Gadd45 (InterPro:IPR00…
m01oak00501CC-t01.1	-0.134422	V-ATPase_G = F:PF03179 = Vacuolar (H+)-ATPase G subunit	AT3G01390	VMA10	vacuolar membrane ATPase 10	Subunit G of the vacuolar membrane ATPAse complex
m01oak00503CT-t01.1	0.456018	[no Pfam hits]
m01oak00504cC-t01.1	0.459962	Histone = D:PF00125 = Core histone H2A/H2B/H3/H4
m01oak00505cC-t01.1	-1.78173	Peptidase_M24 = D:PF00557 = Metallopeptidase family M24	AT3G51800	ATG2	metallopeptidase M24 family protein	putative nuclear DNA-binding protein G2p (AtG2) mRNA
m01oak00506CC-t01.1	-0.417903	Cys_Met_Meta_PP Beta_elim_lyase = D:PF01053 F:PF01212 = Cys/Met metabolism PLP-dependent enzyme ~ Beta-eliminating lyase	AT3G01120	MTO1	Pyridoxal phosphate (PLP)-dependent transferases superfamily protein	encodes a cystathionine gamma-synthase, which performs the first committed step in methionine biosynthesis. A conserved motif of 13 amino acids in the first exon is required for posttranscriptional autoregulation. This enzyme shares the same substrate as threonine synthase (TS) and its absence transcriptionally affects 8 genes in the genome
m01oak00507cC-t01.1	0.399282	Inhibitor_I29 Peptidase_C1 = D:PF08246 D:PF00112 = Cathepsin propeptide inhibitor domain (I29) ~ Papain family cysteine protease
m01oak00509ci-t01.1		[no Pfam hits]
m01oak00510CC-t01.1	0.167036	Prok-E2_B UQ_con = F:PF14461 D:PF00179 = Prokaryotic E2 family B ~ Ubiquitin-conjugating enzyme
m01oak00511cC-t01.1	-2.03733	UMP1 = F:PF05348 = Proteasome maturation factor UMP1
m01oak00513CC-t01.1	-3.19344	NAP = F:PF00956 = Nucleosome assembly protein (NAP)	AT1G18800	NRP2	NAP1-related protein 2	Double nrp1-1 nrp2-1 mutants show arrest of cell cycle progression at G2/M and disordered cellular organization occurred in root tips. Localize in the nucleus and can form homomeric and heteromeric protein complexes with NRP1. Bind histones Histone2A and Histone2B and associate with chromatin in vivo
m01oak00514cf-t01.1	0.459574	AdoHcyase = D:PF05221 = S-adenosyl-L-homocysteine hydrolase
m01oak00515cf-t01.1	0.124667	[no Pfam hits]
m01oak00516Ct-t01.1	0.622788	TRAP_alpha = F:PF03896 = Translocon-associated protein (TRAP), alpha subunit	AT2G16595		Translocon-associated protein (TRAP), alpha subunit	Translocon-associated protein (TRAP), alpha subunit; FUNCTIONS IN: molecular_function unknown; INVOLVED IN: biological_process unknown; LOCATED IN: endomembrane system, endoplasmic reticulum; EXPRESSED IN: 20 plant structures; EXPRESSED DURING: 13 growth stages; CONTAINS InterPro DOMAIN/s: Translocon-associated protein (TRAP), alpha subunit (InterPro:IPR005595); BEST Arabidopsis thaliana protein …
m01oak00517Jt-t01.1	-0.100306	Pyrophosphatase = D:PF00719 = Inorganic pyrophosphatase	AT3G53620	PPa4	pyrophosphorylase 4	Encodes a soluble protein with inorganic pyrophosphatase activity that is highly specific for Mg-inorganic pyrophosphate
m01oak00518CC-t01.1	-1.12141	2x:RRM_5 3x:RRM_6 3x:RRM_1 = D:PF13893 D:PF14259 D:PF00076 = RNA recognition motif. (a.k.a. RRM, RBD, or RNP domain) ~ RNA recognition motif (a.k.a. RRM, RBD, or RNP domain) ~ RNA recognition motif. (a.k.a. RRM, RBD, or RNP domain)	AT3G19130	RBP47B	RNA-binding protein 47B	RNA-binding protein 47B (RBP47B); FUNCTIONS IN: RNA binding; EXPRESSED IN: 23 plant structures; EXPRESSED DURING: 14 growth stages; CONTAINS InterPro DOMAIN/s: RNA recognition motif, RNP-1 (InterPro:IPR000504), Nucleotide-binding, alpha-beta plait (InterPro:IPR012677); BEST Arabidopsis thaliana protein match is: RNA-binding protein 47A (TAIR:AT1G49600.1); Has 37628 Blast hits to 21966 proteins in…
m01oak00519cc-t01.1	0.41993	[no Pfam hits]
m01oak00521CC-t01.1	-4.1439	HSP70 = F:PF00012 = Hsp70 protein	AT5G09590	MTHSC70-2	mitochondrial HSO70 2	heat shock protein 70 (Hsc70-5); nuclear
m01oak00522cF-t01.1	0.659246	[no Pfam hits]
m01oak00523Ct-t01.1		[no Pfam hits]
m01oak00524CC-t01.1	-0.360991	Cpn60_TCP1 = F:PF00118 = TCP-1/cpn60 chaperonin family
m01oak00525cC-t01.1	0.659739	Cu-oxidase_2 Cu-oxidase_3 Cu-oxidase = D:PF07731 D:PF07732 D:PF00394 = Multicopper oxidase ~ Multicopper oxidase ~ Multicopper oxidase
m01oak00526CC-t01.1	0.124667	Gtr1_RagA GTP_EFTU Ras Miro Arf MMR_HSR1 = F:PF04670 D:PF00009 D:PF00071 F:PF08477 D:PF00025 F:PF01926 = Gtr1/RagA G protein conserved region ~ Elongation factor Tu GTP binding domain ~ Ras family ~ Miro-like protein ~ ADP-ribosylation factor family ~ 50S ribosome-binding GTPase
m01oak00527CC-t01.1	0.33013	Ribosomal_S5_C Ribosomal_S5 = D:PF03719 D:PF00333 = Ribosomal protein S5, C-terminal domain ~ Ribosomal protein S5, N-terminal domain
m01oak00528cC-t01.1	0.508677	RmlD_sub_bind NAD_binding_10 Epimerase = D:PF04321 D:PF13460 F:PF01370 = RmlD substrate binding domain ~ NADH(P)-binding ~ NAD dependent epimerase/dehydratase family	AT1G09340	CRB	chloroplast RNA binding	Encodes CHLOROPLAST RNA BINDING (CRB), a putative RNA-binding protein. CRB is important for the proper functioning of the chloroplast. Mutations in CRB also affects the circadian system, altering the expression of both oscillator and output genes
m01oak00529CC-t01.1	0.649579	MIF = D:PF01187 = Macrophage migration inhibitory factor (MIF)	AT5G01650		Tautomerase/MIF superfamily protein	Tautomerase/MIF superfamily protein; FUNCTIONS IN: molecular_function unknown; INVOLVED IN: inflammatory response, response to other organism; EXPRESSED IN: 23 plant structures; EXPRESSED DURING: 13 growth stages; CONTAINS InterPro DOMAIN/s: Tautomerase (InterPro:IPR014347), Macrophage migration inhibitory factor (InterPro:IPR001398); BEST Arabidopsis thaliana protein match is: Tautomerase/MIF su…
m01oak00530cC-t01.1	-2.20425	Ribosomal_L3 = F:PF00297 = Ribosomal protein L3	AT2G43030		Ribosomal protein L3 family protein	Ribosomal protein L3 family protein; FUNCTIONS IN: structural constituent of ribosome; INVOLVED IN: translation; LOCATED IN: ribosome, chloroplast stroma, chloroplast, membrane; EXPRESSED IN: 23 plant structures; EXPRESSED DURING: 13 growth stages; CONTAINS InterPro DOMAIN/s: Ribosomal protein L3 (InterPro:IPR000597), Ribosomal protein L3, bacterial/organelle-type (InterPro:IPR019927), Ribosomal …
m01oak00531Ci-t01.1		[no Pfam hits]
m01oak00532cC-t01.1	0.236211	[no Pfam hits]
m01oak00533Ct-t01.1	0.124667	RAMP4 = F:PF06624 = Ribosome associated membrane protein RAMP4
m01oak00534CC-t01.1	-1.7457	ATP-grasp_2 = D:PF08442 = ATP-grasp domain
m01oak00535cC-t01.1	0.194845	Mt_ATP-synt_D = F:PF05873 = ATP synthase D chain, mitochondrial (ATP5H)	AT3G52300	ATPQ	ATP synthase D chain, mitochondrial	ATP synthase D chain, mitochondrial (ATPQ); FUNCTIONS IN: copper ion binding, zinc ion binding; INVOLVED IN: response to salt stress; LOCATED IN: in 7 components; EXPRESSED IN: 27 plant structures; EXPRESSED DURING: 16 growth stages; Has 290 Blast hits to 290 proteins in 107 species: Archae - 0; Bacteria - 2; Metazoa - 173; Fungi - 39; Plants - 62; Viruses - 0; Other Eukaryotes - 14 (source: NCBI…
m01oak00537sT-t01.1	0.650786	Lipase_GDSL = F:PF00657 = GDSL-like Lipase/Acylhydrolase
m01oak00538Ct-t01.1	-4.12712	PP-binding = D:PF00550 = Phosphopantetheine attachment site	AT1G65290	mtACP2	mitochondrial acyl carrier protein 2	Encodes a member of the mitochondrial acyl carrier protein (ACP) family. As part of the mitochondrial matrix, it is likely to be involved in fatty acid or lipoic acid biogenesis
m01oak00539Ci-t01.1	0.364842	Cpn60_TCP1 = F:PF00118 = TCP-1/cpn60 chaperonin family
m01oak00540cC-t01.1	0.415116	Catalase-rel Catalase = F:PF06628 D:PF00199 = Catalase-related immune-responsive ~ Catalase
m01oak00541jf-t01.1	-0.825318	2x:HMA = D:PF00403 = Heavy-metal-associated domain	AT5G60800		Heavy metal transport / detoxification superfamily protein	Heavy metal transport / detoxification superfamily protein; FUNCTIONS IN: metal ion binding; INVOLVED IN: metal ion transport; EXPRESSED IN: 21 plant structures; EXPRESSED DURING: 12 growth stages; CONTAINS InterPro DOMAIN/s: Heavy metal transport / detoxification protein (InterPro:IPR006121); BEST Arabidopsis thaliana protein match is: Heavy metal transport / detoxification superfamily protein (…
m01oak00544cC-t01.1	-1.04046	Ribosomal_L11_N Ribosomal_L11 = D:PF03946 D:PF00298 = Ribosomal protein L11, N-terminal domain ~ Ribosomal protein L11, RNA binding domain
m01oak00545cC-t01.1	-3.39566	14-3-3 = D:PF00244 = 14-3-3 protein
m01oak00546cI-t01.1	0.563703	DnaJ_CXXCXGXG CTDII = D:PF00684 D:PF01556 = DnaJ central domain ~ DnaJ C terminal domain
m01oak00547cF-t01.1	-1.25691	Lipase_GDSL = F:PF00657 = GDSL-like Lipase/Acylhydrolase
m01oak00548cC-t01.1	0.689888	DUF4005 IQ = F:PF13178 m:PF00612 = Protein of unknown function (DUF4005) ~ IQ calmodulin-binding motif	AT3G59690	IQD13	IQ-domain 13	IQ-domain 13 (IQD13); FUNCTIONS IN: calmodulin binding; LOCATED IN: plasma membrane; EXPRESSED IN: 19 plant structures; EXPRESSED DURING: 8 growth stages; CONTAINS InterPro DOMAIN/s: IQ calmodulin-binding region (InterPro:IPR000048); BEST Arabidopsis thaliana protein match is: IQ-domain 14 (TAIR:AT2G43680.1); Has 1694 Blast hits to 1201 proteins in 100 species: Archae - 0; Bacteria - 16; Metazoa …
m01oak00549Cz-t01.1	0.231003	Bet_v_1 = D:PF00407 = Pathogenesis-related protein Bet v I family	AT1G24020	MLP423	MLP-like protein 423	MLP-like protein 423 (MLP423); INVOLVED IN: response to biotic stimulus, defense response; LOCATED IN: membrane; EXPRESSED IN: 23 plant structures; EXPRESSED DURING: 15 growth stages; CONTAINS InterPro DOMAIN/s: Bet v I allergen (InterPro:IPR000916); BEST Arabidopsis thaliana protein match is: MLP-like protein 28 (TAIR:AT1G70830.3); Has 1440 Blast hits to 1404 proteins in 125 species: Archae - 0;…
m01oak00550sC-t01.1	0.492105	Pro_isomerase = D:PF00160 = Cyclophilin type peptidyl-prolyl cis-trans isomerase/CLD	AT3G62030	ROC4	rotamase CYP 4	nuclear-encoded chloroplast stromal cyclophilin CYP20-3 (also known as ROC4). Protein is tyrosine-phosphorylated and its phosphorylation state is modulated in response to ABA in Arabidopsis thaliana seeds
m01oak00551cC-t01.1	-2.36564	GSHPx Redoxin AhpC-TSA = F:PF00255 D:PF08534 D:PF00578 = Glutathione peroxidase ~ Redoxin ~ AhpC/TSA family	AT4G11600	GPX6	glutathione peroxidase 6	Encodes glutathione peroxidase
m01oak00552cC-t01.1	-0.925461	[no Pfam hits]
m01oak00553cf-t01.1		[no Pfam hits]
m01oak00554CC-t01.1	-1.78	DUF1785 Piwi PAZ = D:PF08699 F:PF02171 F:PF02170 = Domain of unknown function (DUF1785) ~ Piwi domain ~ PAZ domain	AT2G27040	AGO4	Argonaute family protein	AGO4 is a member of a class of PAZ/PIWI domain containing proteins involved in siRNA mediated gene silencing. Loss of function mutations have reduced site specific CpNpG and CpHpH methylation and increased susceptibility to bacterial pathogens
m01oak00555CT-t01.1	-1.08361	NDUFB10 = F:PF10249 = NADH-ubiquinone oxidoreductase subunit 10
m01oak00556CC-t01.1	0.212771	[no Pfam hits]	AT4G17600	LIL3:1	Chlorophyll A-B binding family protein	Encodes Lil3:1 (light-harvesting-like) protein. Belongs to the Lhc super-gene family encodes the light-harvesting chlorophyll a/b-binding (LHC) proteins that constitute the antenna system of the photosynthetic apparatus. A generic LHC motif is present in Lil3:1
m01oak00558cF-t01.1	0.620922	PAE = F:PF03283 = Pectinacetylesterase
m01oak00559cC-t01.1	0.236211	NAP = F:PF00956 = Nucleosome assembly protein (NAP)
m01oak00560CC-t01.1	-1.1987	NAC = F:PF01849 = NAC domain
m01oak00561cC-t01.1	0.396503	Ribosomal_S4 S4 = F:PF00163 D:PF01479 = Ribosomal protein S4/S9 N-terminal domain ~ S4 domain
m01oak00562cC-t01.1	0.701757	DEAD Helicase_C = D:PF00270 F:PF00271 = DEAD/DEAH box helicase ~ Helicase conserved C-terminal domain
m01oak00563Ct-t01.1	0.604586	Cytochrom_C1 = F:PF02167 = Cytochrome C1 family	AT5G40810		Cytochrome C1 family	Cytochrome C1 family; FUNCTIONS IN: electron carrier activity, iron ion binding, heme binding, electron transporter, transferring electrons within CoQH2-cytochrome c reductase complex activity; LOCATED IN: mitochondrion, mitochondrial respiratory chain, vacuole, mitochondrial respiratory chain complex III, membrane; EXPRESSED IN: 23 plant structures; EXPRESSED DURING: 14 growth stages; CONTAINS I…
m01oak00566cf-t01.1	0.41993	GST_N GST_N_2 GST_N_3 = D:PF02798 D:PF13409 D:PF13417 = Glutathione S-transferase, N-terminal domain ~ Glutathione S-transferase, N-terminal domain ~ Glutathione S-transferase, N-terminal domain
m01oak00567cC-t01.1	0.167036	Ribosomal_L22e = F:PF01776 = Ribosomal L22e protein family
m01oak00568cC-t01.1		Ran_BP1 = F:PF00638 = RanBP1 domain
m01oak00569CC-t01.1	0.470336	CoA_binding Succ_CoA_lig Ligase_CoA = D:PF02629 D:PF13607 D:PF00549 = CoA binding domain ~ Succinyl-CoA ligase like flavodoxin domain ~ CoA-ligase
m01oak00570CC-t01.1	-4.862	SRPRB Gtr1_RagA Ras Miro Arf MMR_HSR1 = F:PF09439 F:PF04670 D:PF00071 F:PF08477 D:PF00025 F:PF01926 = Signal recognition particle receptor beta subunit ~ Gtr1/RagA G protein conserved region ~ Ras family ~ Miro-like protein ~ ADP-ribosylation factor family ~ 50S ribosome-binding GTPase
m01oak00571cC-t01.1		Chal_sti_synt_N Chal_sti_synt_C ACP_syn_III_C FAE1_CUT1_RppA = D:PF00195 D:PF02797 D:PF08541 F:PF08392 = Chalcone and stilbene synthases, N-terminal domain ~ Chalcone and stilbene synthases, C-terminal domain ~ 3-Oxoacyl-[acyl-carrier-protein (ACP)] synthase III C terminal ~ FAE1/Type III polyketide synthase-like protein
m01oak00572CT-t01.1	-0.377442	PFK = D:PF00365 = Phosphofructokinase	AT1G12000		Phosphofructokinase family protein	Phosphofructokinase family protein; FUNCTIONS IN: diphosphate-fructose-6-phosphate 1-phosphotransferase activity; INVOLVED IN: response to cadmium ion, glycolysis, photosynthesis; LOCATED IN: pyrophosphate-dependent phosphofructokinase complex, beta-subunit complex, cell wall, membrane; EXPRESSED IN: 24 plant structures; EXPRESSED DURING: 14 growth stages; CONTAINS InterPro DOMAIN/s: Pyrophosphat…
m01oak00573cC-t01.1	-1.64244	Skp1 Skp1_POZ = D:PF01466 D:PF03931 = Skp1 family, dimerisation domain ~ Skp1 family, tetramerisation domain
m01oak00574CC-t01.1	-2.90432	GIDA Pyr_redox_2 FAD_binding_3 = F:PF01134 D:PF07992 F:PF01494 = Glucose inhibited division protein A ~ Pyridine nucleotide-disulphide oxidoreductase ~ FAD binding domain	AT1G74470		Pyridine nucleotide-disulphide oxidoreductase family protein	Encodes for a multifunctional protein with geranylgeranyl reductase activity shown to catalyze the reduction of prenylated geranylgeranyl-chlorophyll a to phytyl-chlorophyll a (chlorophyll a) and free geranylgeranyl pyrophosphate to phytyl pyrophosphate
m01oak00575ci-t01.1	0.658291	RuvB_N AAA = F:PF05496 F:PF00004 = Holliday junction DNA helicase ruvB N-terminus ~ ATPase family associated with various cellular activities (AAA)
m01oak00576cC-t01.1	-6.51441	Ribosomal_L13 = F:PF00572 = Ribosomal protein L13	AT1G78630	emb1473	Ribosomal protein L13 family protein	embryo defective 1473 (emb1473); FUNCTIONS IN: structural constituent of ribosome; INVOLVED IN: translation, embryo development ending in seed dormancy; LOCATED IN: thylakoid, ribosome, chloroplast, chloroplast stroma; EXPRESSED IN: 23 plant structures; EXPRESSED DURING: 13 growth stages; CONTAINS InterPro DOMAIN/s: Ribosomal protein L13, bacterial-type (InterPro:IPR005823), Ribosomal protein L13…
m01oak00577CC-t01.1	0.236211	Pro_isomerase = D:PF00160 = Cyclophilin type peptidyl-prolyl cis-trans isomerase/CLD	AT2G29960	CYP5	cyclophilin 5	encodes a cyclophilin protein that exhibits peptidylprolyl cis/trans-isomerase and protein refolding activities that were sensitive to cyclosporin A. The protein interacts with GNOM in vitro and is localized to both the cytosolic and membrane fractions. The gene is expressed in the developing embryo
m01oak00578CC-t01.1	-1.48779	Linker_histone = D:PF00538 = linker histone H1 and H5 family	AT2G18050	HIS1-3	histone H1-3	encodes a structurally divergent linker histone whose gene expression is induced by dehydration and ABA
m01oak00579cT-t01.1	0.349567	MTHFR = D:PF02219 = Methylenetetrahydrofolate reductase	AT2G44160	MTHFR2	methylenetetrahydrofolate reductase 2	methylenetetrahydrofolate reductase MTHFR2 mRNA, complete
m01oak00580cC-t01.1	0.0342519	GCD14 Fibrillarin = F:PF08704 D:PF01269 = tRNA methyltransferase complex GCD14 subunit ~ Fibrillarin
m01oak00581CC-t01.1	-1.25439	Ribosomal_L18e = F:PF00828 = Ribosomal protein L18e/L15	AT3G25920	RPL15	ribosomal protein L15	encodes a plastid ribosomal protein CL15, a constituent of the large subunit of the ribosomal complex
m01oak00582jC-t01.1	0.687795	GDI = F:PF00996 = GDP dissociation inhibitor
m01oak00583cC-t01.1	-1.82575	eIF-5_eIF-2B = F:PF01873 = Domain found in IF2B/IF5	AT5G20920	EIF2 BETA	eukaryotic translation initiation factor 2 beta subunit	protein synthesis initiation factor eIF2 beta
m01oak00584Cf-t01.1	0.514223	Frigida = F:PF07899 = Frigida-like protein
m01oak00586CC-t01.1	-0.505823	Orn_DAP_Arg_deC Orn_Arg_deC_N = D:PF00278 D:PF02784 = Pyridoxal-dependent decarboxylase, C-terminal sheet domain ~ Pyridoxal-dependent decarboxylase, pyridoxal binding domain	AT2G16500	ADC1	arginine decarboxylase 1	encodes a arginine decarboxylase (ADC), a rate-limiting enzyme that catalyzes the first step of polyamine (PA) biosynthesis via ADC pathway in Arabidopsis thaliana. Arabidopsis genome has two ADC paralogs, ADC1 and ADC2. Double mutant analysis showed that ADC genes are essential for the production of PA, and are required for normal seed development. Promoter region of ADC1 contains 742-bp AT-rich…
m01oak00587CC-t01.1	0.496049	[no Pfam hits]
m01oak00589cF-t01.1	0.349457	Meth_synt_1 = D:PF08267 = Cobalamin-independent synthase, N-terminal domain
m01oak00590Cz-t01.1	0.236211	UCR_hinge = F:PF02320 = Ubiquinol-cytochrome C reductase hinge protein	AT1G15120		Ubiquinol-cytochrome C reductase hinge protein	Ubiquinol-cytochrome C reductase hinge protein; FUNCTIONS IN: ubiquinol-cytochrome-c reductase activity; INVOLVED IN: mitochondrial electron transport, ubiquinol to cytochrome c; LOCATED IN: mitochondrial respiratory chain complex III; EXPRESSED IN: 24 plant structures; EXPRESSED DURING: 15 growth stages; CONTAINS InterPro DOMAIN/s: Ubiquinol-cytochrome C reductase hinge (InterPro:IPR003422); BES…
m01oak00591cC-t01.1	0.526712	2x:RRM_5 2x:RRM_6 2x:RRM_1 = D:PF13893 D:PF14259 D:PF00076 = RNA recognition motif. (a.k.a. RRM, RBD, or RNP domain) ~ RNA recognition motif (a.k.a. RRM, RBD, or RNP domain) ~ RNA recognition motif. (a.k.a. RRM, RBD, or RNP domain)	AT4G24770	RBP31	31-kDa RNA binding protein	Encodes a chloroplast RNA-binding protein. A substrate of the type III effector HopU1 (mono-ADP-ribosyltransferase). Required for editing and stability of specific chloroplast mRNAs
m01oak00592cC-t01.1	-1.21523	Reticulon = F:PF02453 = Reticulon
m01oak00594cC-t01.1	-5.19609	UDPG_MGDP_dh_C UDPG_MGDP_dh UDPG_MGDP_dh_N = D:PF03720 D:PF00984 D:PF03721 = UDP-glucose/GDP-mannose dehydrogenase family, UDP binding domain ~ UDP-glucose/GDP-mannose dehydrogenase family, central domain ~ UDP-glucose/GDP-mannose dehydrogenase family, NAD binding domain	AT3G29360		UDP-glucose 6-dehydrogenase family protein	UDP-glucose 6-dehydrogenase family protein; FUNCTIONS IN: in 6 functions; INVOLVED IN: oxidation reduction, metabolic process; LOCATED IN: cytosol, nucleus; EXPRESSED IN: 25 plant structures; EXPRESSED DURING: 16 growth stages; CONTAINS InterPro DOMAIN/s: UDP-glucose/GDP-mannose dehydrogenase, N-terminal (InterPro:IPR001732), 6-phosphogluconate dehydrogenase, C-terminal-like (InterPro:IPR008927),…
m01oak00595cf-t01.1	0.0446802	2x:zf-CCHC RRM_5 RRM_6 RRM_1 = D:PF00098 D:PF13893 D:PF14259 D:PF00076 = Zinc knuckle ~ RNA recognition motif. (a.k.a. RRM, RBD, or RNP domain) ~ RNA recognition motif (a.k.a. RRM, RBD, or RNP domain) ~ RNA recognition motif. (a.k.a. RRM, RBD, or RNP domain)	AT2G37340	RSZ33	arginine/serine-rich zinc knuckle-containing protein 33	encodes an RS-containing Zinc knuckle protein with molecular mass of 33kDa that is localized to nuclear specks
m01oak00596CT-t01.1	0.124667	CMAS Methyltransf_12 Methyltransf_25 MTS Methyltransf_23 Methyltransf_26 Methyltransf_18 Methyltransf_31 Methyltransf_11 = F:PF02353 D:PF08242 D:PF13649 D:PF05175 D:PF13489 D:PF13659 D:PF12847 D:PF13847 D:PF08241 = Mycolic acid cyclopropane synthetase ~ Methyltransferase domain ~ Methyltransferase domain ~ Methyltransferase small domain ~ Methyltransferase domain ~ Methyltransferase domain ~ Meth…
m01oak00597CC-t01.1	-2.31118	PsaN = F:PF05479 = Photosystem I reaction centre subunit N (PSAN or PSI-N)	AT5G64040	PSAN	photosystem I reaction center subunit PSI-N, chloroplast, putative / PSI-N, putative (PSAN)	Encodes the only subunit of photosystem I located entirely in the thylakoid lumen. May be involved in the interaction between plastocyanin and the photosystem I complex
m01oak00598cC-t01.1	0.680249	DUF1138 = F:PF06592 = Protein of unknown function (DUF1138)	AT4G00860	ATOZI1	Protein of unknown function (DUF1138)	putative pathogenesis-related protein whose transcript level is induced in response to ozone and pathogenic Pseudomonas strains
m01oak00599CC-t01.1	0.124667	LSM = D:PF01423 = LSM domain
m01oak00600CC-t01.1	0.0209014	adh_short_C2 = D:PF13561 = Enoyl-(Acyl carrier protein) reductase	AT2G05990	MOD1	NAD(P)-binding Rossmann-fold superfamily protein	Encodes enoyl-ACP reductase a component of the fatty acid synthase complex. A reduced function mutation in this gene, mod1, was found in a screen for premature cell death mutants. Mutant plants have reduced lipid level and pleiotropic morphological defects, including chlorotic and abnormally shaped leaves
m01oak00601cT-t01.1	0.124667	[no Pfam hits]
m01oak00602CC-t01.1	-4.50778	14-3-3 = D:PF00244 = 14-3-3 protein	AT5G65430	GRF8	general regulatory factor 8	member of 14-3-3 proteins. This protein is reported to interact with the BZR1 transcription factor involved in brassinosteroid signaling and may affect the nucleocytoplasmic shuttling of BZR1
m01oak00603cC-t01.1	-2.64296	Calreticulin = F:PF00262 = Calreticulin family
m01oak00604cC-t01.1	-0.02051	Ribosomal_L11_N Ribosomal_L11 = D:PF03946 D:PF00298 = Ribosomal protein L11, N-terminal domain ~ Ribosomal protein L11, RNA binding domain
m01oak00605cC-t01.1	-0.704121	NUDIX = D:PF00293 = NUDIX domain
m01oak00606cC-t01.1	-5.39533	SRPRB Gtr1_RagA GTP_EFTU Ras Miro Arf = F:PF09439 F:PF04670 D:PF00009 D:PF00071 F:PF08477 D:PF00025 = Signal recognition particle receptor beta subunit ~ Gtr1/RagA G protein conserved region ~ Elongation factor Tu GTP binding domain ~ Ras family ~ Miro-like protein ~ ADP-ribosylation factor family
m01oak00607cF-t01.1		Mito_carr = F:PF00153 = Mitochondrial carrier protein
m01oak00608cC-t01.1	0.524641	[no Pfam hits]	AT1G13930		unknown protein	Involved in response to salt stress. Knockout mutants are hypersensitive to salt stress
m01oak00609cC-t01.1	-0.581612	[no Pfam hits]
m01oak00610jC-t01.1	0.772544	SQS_PSY = D:PF00494 = Squalene/phytoene synthase
m01oak00611cC-t01.1	0.124667	Cu_bind_like = D:PF02298 = Plastocyanin-like domain
m01oak00613CC-t01.1		[no Pfam hits]	AT5G62065		Bifunctional inhibitor/lipid-transfer protein/seed storage 2S albumin superfamily protein	Encodes a Protease inhibitor/seed storage/LTP family protein. Predicted to encode a PR (pathogenesis-related) protein. Belongs to the lipid transfer protein (PR-14) family with the following members: At2g38540/LTP1, At2g38530/LTP2, At5g59320/LTP3, At5g59310/LTP4, At3g51600/LTP5, At3g08770/LTP6, At2g15050/LTP7, At2g18370/LTP8, At2g15325/LTP9, At5g01870/LTP10, At4g33355/LTP11, At3g51590/LTP12, At5g…
m01oak00614cC-t01.1	0.165054	2x:RRM_5 3x:RRM_6 3x:RRM_1 = D:PF13893 D:PF14259 D:PF00076 = RNA recognition motif. (a.k.a. RRM, RBD, or RNP domain) ~ RNA recognition motif (a.k.a. RRM, RBD, or RNP domain) ~ RNA recognition motif. (a.k.a. RRM, RBD, or RNP domain)	AT4G27000	ATRBP45C	RNA-binding (RRM/RBD/RNP motifs) family protein	ATRBP45C; CONTAINS InterPro DOMAIN/s: RNA recognition motif, RNP-1 (InterPro:IPR000504), Nucleotide-binding, alpha-beta plait (InterPro:IPR012677); BEST Arabidopsis thaliana protein match is: RNA-binding protein 45A (TAIR:AT5G54900.1); Has 30201 Blast hits to 17322 proteins in 780 species: Archae - 12; Bacteria - 1396; Metazoa - 17338; Fungi - 3422; Plants - 5037; Viruses - 0; Other Eukaryotes - …
m01oak00615CC-t01.1	-1.41541	SRPRB Gtr1_RagA GTP_EFTU Ras Miro Arf MMR_HSR1 = F:PF09439 F:PF04670 D:PF00009 D:PF00071 F:PF08477 D:PF00025 F:PF01926 = Signal recognition particle receptor beta subunit ~ Gtr1/RagA G protein conserved region ~ Elongation factor Tu GTP binding domain ~ Ras family ~ Miro-like protein ~ ADP-ribosylation factor family ~ 50S ribosome-binding GTPase
m01oak00616JT-t01.1		[no Pfam hits]
m01oak00617CC-t01.1	-3.46928	Proteasome_A_N Proteasome = D:PF10584 D:PF00227 = Proteasome subunit A N-terminal signature ~ Proteasome subunit	AT2G05840	PAA2	20S proteasome subunit PAA2	Encodes 20S proteasome subunit PAA2 (PAA2)
m01oak00618cC-t01.1	-0.76058	HMA = D:PF00403 = Heavy-metal-associated domain
m01oak00619cC-t01.1	-0.397905	DnaJ_CXXCXGXG CTDII DnaJ = D:PF00684 D:PF01556 D:PF00226 = DnaJ central domain ~ DnaJ C terminal domain ~ DnaJ domain	AT3G44110	ATJ3	DNAJ homolog 3	homologous to the co-chaperon DNAJ protein from E coli
m01oak00620CC-t01.1	-0.220762	NmrA NAD_binding_10 3Beta_HSD Epimerase = F:PF05368 D:PF13460 F:PF01073 F:PF01370 = NmrA-like family ~ NADH(P)-binding ~ 3-beta hydroxysteroid dehydrogenase/isomerase family ~ NAD dependent epimerase/dehydratase family
m01oak00621CC-t01.1	0.440966	2x:Aconitase = F:PF00330 = Aconitase family (aconitate hydratase)	AT4G13430	IIL1	isopropyl malate isomerase large subunit 1	Encodes methylthioalkylmalate isomerase
m01oak00622cC-t01.1	0.627356	Aldedh = F:PF00171 = Aldehyde dehydrogenase family	AT2G24270	ALDH11A3	aldehyde dehydrogenase 11A3	Encodes a protein with non-phosphorylating NADP-dependent glyceraldehyde-3-phosphate dehydrogenase activity. The activity of the enzyme was determined from leaf extracts; the enzyme has not been purified to confirm activity
m01oak00623cT-t01.1	0.124667	Cyt-b5 = D:PF00173 = Cytochrome b5-like Heme/Steroid binding domain	AT2G32720	CB5-B	cytochrome B5 isoform B	member of Cytochromes b5
m01oak00624CC-t01.1	0.53497	LEA_3 = F:PF03242 = Late embryogenesis abundant protein	AT4G02380	SAG21	senescence-associated gene 21	Encodes AtLEA5 (late embryogenesis abundant like protein). Also known as SENESCENCE-ASSOCIATED GENE 21 (SAG21). Has a role on oxidative stress tolerance. mRNA levels are elevated in response to various stresses
m01oak00625cC-t01.1	-3.37956	Spermine_synth = F:PF01564 = Spermine/spermidine synthase	AT1G23820	SPDS1	spermidine synthase 1	Spermidine synthase
m01oak00626cf-t01.1	0.124667	Elf1 = D:PF05129 = Transcription elongation factor Elf1 like	AT5G46030		unknown protein	unknown protein; CONTAINS InterPro DOMAIN/s: Protein of unknown function DUF701, zinc-binding putative (InterPro:IPR007808); Has 30201 Blast hits to 17322 proteins in 780 species: Archae - 12; Bacteria - 1396; Metazoa - 17338; Fungi - 3422; Plants - 5037; Viruses - 0; Other Eukaryotes - 2996 (source: NCBI BLink)
m01oak00627cC-t01.1	-0.921285	Cofilin_ADF = D:PF00241 = Cofilin/tropomyosin-type actin-binding protein
m01oak00629Ct-t01.1	-4.488	[no Pfam hits]	AT2G31490		unknown protein	unknown protein; Has 55 Blast hits to 55 proteins in 15 species: Archae - 0; Bacteria - 0; Metazoa - 0; Fungi - 0; Plants - 55; Viruses - 0; Other Eukaryotes - 0 (source: NCBI BLink)
m01oak00630cC-t01.1	-0.310836	Cu-oxidase_2 Cu-oxidase_3 Cu-oxidase = D:PF07731 D:PF07732 D:PF00394 = Multicopper oxidase ~ Multicopper oxidase ~ Multicopper oxidase
m01oak00631CC-t01.1	-4.862	Ribosomal_L7Ae = D:PF01248 = Ribosomal protein L7Ae/L30e/S12e/Gadd45 family
m01oak00632cC-t01.1	-1.30948	CBFD_NFYB_HMF Histone = D:PF00808 D:PF00125 = Histone-like transcription factor (CBF/NF-Y) and archaeal histone ~ Core histone H2A/H2B/H3/H4
m01oak00634CC-t01.1	-1.82762	DUF3474 FA_desaturase = F:PF11960 D:PF00487 = Domain of unknown function (DUF3474) ~ Fatty acid desaturase	AT3G12120	FAD2	fatty acid desaturase 2	Major enzyme responsible for the synthesis of 18:2 fatty acids in the endoplasmic reticulum. Contains His-rich motifs, which contribute to the interaction with the electron donor cytochrome b5. Mutations in this gene suppress the low temperature-induced phenotype of Arabidopsis tocopherol-deficient mutant vte2
m01oak00635CF-t01.1	0.124667	Alba = F:PF01918 = Alba
m01oak00636CC-t01.1	-1.60961	Ribosomal_L12 = D:PF00542 = Ribosomal protein L7/L12 C-terminal domain	AT3G27830	RPL12-A	ribosomal protein L12-A	50S ribosomal protein L12-A
m01oak00637cf-t01.1		SecE = F:PF00584 = SecE/Sec61-gamma subunits of protein translocation complex
m01oak00638CC-t01.1	0.236211	SRPRB Gtr1_RagA Ras Miro Arf MMR_HSR1 = F:PF09439 F:PF04670 D:PF00071 F:PF08477 D:PF00025 F:PF01926 = Signal recognition particle receptor beta subunit ~ Gtr1/RagA G protein conserved region ~ Ras family ~ Miro-like protein ~ ADP-ribosylation factor family ~ 50S ribosome-binding GTPase
m01oak00639cf-t01.1		Chloroa_b-bind = F:PF00504 = Chlorophyll A-B binding protein
m01oak00640CC-t01.1	-0.0308844	DUF3458 Peptidase_MA_2 Peptidase_M1 = F:PF11940 D:PF13485 F:PF01433 = Domain of unknown function (DUF3458) ~ Peptidase MA superfamily ~ Peptidase family M1	AT1G63770		Peptidase M1 family protein	Peptidase M1 family protein; FUNCTIONS IN: metallopeptidase activity, zinc ion binding; INVOLVED IN: proteolysis; EXPRESSED IN: 24 plant structures; EXPRESSED DURING: 15 growth stages; CONTAINS InterPro DOMAIN/s: Peptidase M1, membrane alanine aminopeptidase (InterPro:IPR001930), Peptidase M1, membrane alanine aminopeptidase, N-terminal (InterPro:IPR014782), Peptidase M1, alanyl aminopeptidase (I…
m01oak00641CT-t01.1	-4.862	Redoxin = D:PF08534 = Redoxin
m01oak00642cC-t01.1	0.334632	[no Pfam hits]
m01oak00644cC-t01.1	0.552075	MIP = F:PF00230 = Major intrinsic protein
m01oak00646cF-t01.1	-0.223785	Citrate_synt Ligase_CoA = D:PF00285 D:PF00549 = Citrate synthase ~ CoA-ligase
m01oak00647cI-t01.1	0.167036	NmrA NAD_binding_4 NAD_binding_10 3Beta_HSD KR Epimerase adh_short = F:PF05368 F:PF07993 D:PF13460 F:PF01073 F:PF08659 F:PF01370 D:PF00106 = NmrA-like family ~ Male sterility protein ~ NADH(P)-binding ~ 3-beta hydroxysteroid dehydrogenase/isomerase family ~ KR domain ~ NAD dependent epimerase/dehydratase family ~ short chain dehydrogenase
m01oak00648CC-t01.1	-0.427799	AAA_2 RuvB_N AAA_5 AAA = D:PF07724 F:PF05496 D:PF07728 F:PF00004 = AAA domain (Cdc48 subfamily) ~ Holliday junction DNA helicase ruvB N-terminus ~ AAA domain (dynein-related subfamily) ~ ATPase family associated with various cellular activities (AAA)
m01oak00649JC-t01.1	0.282984	HSP70 = F:PF00012 = Hsp70 protein
m01oak00651cc-t01.1	0.502496	Cyt-b5 RVT_3 = D:PF00173 D:PF13456 = Cytochrome b5-like Heme/Steroid binding domain ~ Reverse transcriptase-like
m01oak00652cC-t01.1	0.289362	dUTPase = D:PF00692 = dUTPase	AT3G46940	DUT1	DUTP-PYROPHOSPHATASE-LIKE 1	DUTP-PYROPHOSPHATASE-LIKE 1 (DUT1); FUNCTIONS IN: hydrolase activity, dUTP diphosphatase activity; INVOLVED IN: DNA repair, 2'-deoxyribonucleotide metabolic process; LOCATED IN: cellular_component unknown; EXPRESSED IN: 22 plant structures; EXPRESSED DURING: 13 growth stages; CONTAINS InterPro DOMAIN/s: DeoxyUTP pyrophosphatase domain, subfamily 1, (InterPro:IPR008181), DeoxyUTP pyrophosphatase d…
m01oak00653jC-t01.1	0.558055	PFK = D:PF00365 = Phosphofructokinase
m01oak00654CF-t01.1	-2.39735	Inos-1-P_synth NAD_binding_5 = F:PF01658 F:PF07994 = Myo-inositol-1-phosphate synthase ~ Myo-inositol-1-phosphate synthase
m01oak00655CC-t01.1	0.0431032	Thaumatin = D:PF00314 = Thaumatin family	AT2G28790		Pathogenesis-related thaumatin superfamily protein	Pathogenesis-related thaumatin superfamily protein; CONTAINS InterPro DOMAIN/s: Thaumatin, pathogenesis-related (InterPro:IPR001938); BEST Arabidopsis thaliana protein match is: Pathogenesis-related thaumatin superfamily protein (TAIR:AT1G75800.1); Has 1542 Blast hits to 1521 proteins in 166 species: Archae - 0; Bacteria - 19; Metazoa - 54; Fungi - 86; Plants - 1377; Viruses - 0; Other Eukaryotes…
m01oak00656cI-t01.1	0.501342	Glycolytic = D:PF00274 = Fructose-bisphosphate aldolase class-I
m01oak00657cm-t01.1		[no Pfam hits]
m01oak00657cm-t01.2		DUF2647 = F:PF10839 = Protein of unknown function (DUF2647)
m01oak00657cm-t01.3		[no Pfam hits]
m01oak00657cm-t01.4		[no Pfam hits]
m01oak00657cm-t01.5		[no Pfam hits]
m01oak00657cm-t01.6		Complex1_49kDa = F:PF00346 = Respiratory-chain NADH dehydrogenase, 49 Kd subunit	ATCG01110	NDHH	NAD(P)H dehydrogenase subunit H	Encodes the 49KDa plastid NAD(P)H dehydrogenase subunit H protein. Its transcription is regulated by an ndhF-specific plastid sigma factor, SIG4
m01oak00658ci-t01.1	0.124667	Chloroa_b-bind = F:PF00504 = Chlorophyll A-B binding protein
m01oak00659cC-t01.1	0.949679	RNA_pol_Rpb6 = F:PF01192 = RNA polymerase Rpb6	AT5G51940	NRPB6A	RNA polymerase Rpb6	One of two highly similar proteins that can serve as a non-catalytic subunit of nuclear DNA-dependent RNA polymerases II, IV and V; homologous to budding yeast RPB6 and the E. coli RNA polymerase omega subunit. Probably redundant with At2g04630
m01oak00660cC-t01.1	-3.59687	NPH3 = F:PF03000 = NPH3 family
m01oak00661Ct-t01.1	0.194845	Ribosomal_S3_C KH_2 = D:PF00189 D:PF07650 = Ribosomal protein S3, C-terminal domain ~ KH domain
m01oak00662CC-t01.1	-2.73244	eIF3_N PCI = D:PF09440 F:PF01399 = eIF3 subunit 6 N terminal domain ~ PCI domain	AT3G57290	EIF3E	eukaryotic translation initiation factor 3E	Encodes a protein that is found in not only the eif3 complex but also in association with subunits of the COP9 signalosome. eIF3e appears to be subjected to proteasome-dependent degradation that requires the PCI domain of eIF3e. The level of eIF3e present in cells appears to affect the rate of translation
m01oak00663cC-t01.1	-0.316619	4x:EF-hand_1 3x:EF-hand_8 2x:EF-hand_7 4x:EF-hand_5 4x:EF-hand_6 = D:PF00036 D:PF13833 D:PF13499 D:PF13202 D:PF13405 = EF hand ~ EF-hand domain pair ~ EF-hand domain pair ~ EF hand ~ EF-hand domain	AT1G18210		Calcium-binding EF-hand family protein	Calcium-binding EF-hand family protein; FUNCTIONS IN: calcium ion binding; INVOLVED IN: biological_process unknown; LOCATED IN: plasma membrane, vacuole; EXPRESSED IN: 25 plant structures; EXPRESSED DURING: 13 growth stages; CONTAINS InterPro DOMAIN/s: EF-Hand 1, calcium-binding site (InterPro:IPR018247), EF-HAND 2 (InterPro:IPR018249), EF-hand-like domain (InterPro:IPR011992), Calcium-binding EF…
m01oak00664cC-t01.1	-3.84698	ATP-synt_G = F:PF04718 = Mitochondrial ATP synthase g subunit
m01oak00665cC-t01.1	0.507623	14-3-3 = D:PF00244 = 14-3-3 protein
m01oak00666Ct-t01.1	-2.8061	[no Pfam hits]
m01oak00667CC-t01.1	0	Proteasome = D:PF00227 = Proteasome subunit
m01oak00668ct-t01.1		Skp1 Skp1_POZ = D:PF01466 D:PF03931 = Skp1 family, dimerisation domain ~ Skp1 family, tetramerisation domain
m01oak00669CC-t01.1	0.715862	La RRM_5 = D:PF05383 D:PF13893 = La domain ~ RNA recognition motif. (a.k.a. RRM, RBD, or RNP domain)	AT5G46250		RNA-binding protein	RNA-binding protein; FUNCTIONS IN: RNA binding, nucleotide binding, nucleic acid binding; INVOLVED IN: RNA processing; LOCATED IN: ribonucleoprotein complex, nucleus; EXPRESSED IN: 24 plant structures; EXPRESSED DURING: 15 growth stages; CONTAINS InterPro DOMAIN/s: Winged helix-turn-helix transcription repressor DNA-binding (InterPro:IPR011991), RNA-binding protein Lupus La (InterPro:IPR006630), …
m01oak00670CT-t01.1	-0.488822	[no Pfam hits]
m01oak00671cC-t01.1	0.0349807	eIF-1a = D:PF01176 = Translation initiation factor 1A / IF-1
m01oak00672cT-t01.1	-4.05949	TPR_19 3x:FKBP_C TPR_8 2x:TPR_11 2x:TPR_1 2x:TPR_2 = D:PF14559 D:PF00254 r:PF13181 r:PF13414 r:PF00515 r:PF07719 = Tetratricopeptide repeat ~ FKBP-type peptidyl-prolyl cis-trans isomerase ~ Tetratricopeptide repeat ~ TPR repeat ~ Tetratricopeptide repeat ~ Tetratricopeptide repeat	AT3G25230	ROF1	rotamase FKBP 1	Encodes a a high molecular weight member of the FK506 binding protein (FKBP) family. It has three FKBP12-like domains, tetratricopeptide repeats, and a putative calmodulin binding domain. Modulates thermotolerance by interacting with HSP90.1 and affecting the accumulation of HsfA2-regulated sHSPs
m01oak00673Cz-t01.1	0.583581	[no Pfam hits]
m01oak00674cC-t01.1	-1.88605	TPR_16 TPR_7 3x:TPR_9 4x:TPR_8 3x:TPR_11 7x:TPR_1 7x:TPR_2 = r:PF13432 r:PF13176 r:PF13371 r:PF13181 r:PF13414 r:PF00515 r:PF07719 = Tetratricopeptide repeat ~ Tetratricopeptide repeat ~ Tetratricopeptide repeat ~ Tetratricopeptide repeat ~ TPR repeat ~ Tetratricopeptide repeat ~ Tetratricopeptide repeat	AT4G12400		stress-inducible protein, putative	stress-inducible protein, putative; FUNCTIONS IN: binding; INVOLVED IN: response to high light intensity, response to hydrogen peroxide, response to heat, response to stress; LOCATED IN: cellular_component unknown; EXPRESSED IN: 18 plant structures; EXPRESSED DURING: 7 growth stages; CONTAINS InterPro DOMAIN/s: Heat shock chaperonin-binding (InterPro:IPR006636), Tetratricopeptide TPR-1 (InterPro:…
m01oak00675cF-t01.1	0.334632	Cu-oxidase_3 Cu-oxidase = D:PF07732 D:PF00394 = Multicopper oxidase ~ Multicopper oxidase
m01oak00676cC-t01.1	-0.630595	[no Pfam hits]
m01oak00677sC-t01.1		Proteasome = D:PF00227 = Proteasome subunit	AT3G60820	PBF1	N-terminal nucleophile aminohydrolases (Ntn hydrolases) superfamily protein	Encodes 20S proteasome beta subunit PBF1 (PBF1)
m01oak00679cf-t01.1	0.725581	[no Pfam hits]	AT3G12320		unknown protein	unknown protein; BEST Arabidopsis thaliana protein match is: unknown protein (TAIR:AT5G06980.4); Has 102 Blast hits to 102 proteins in 16 species: Archae - 0; Bacteria - 0; Metazoa - 0; Fungi - 0; Plants - 98; Viruses - 0; Other Eukaryotes - 4 (source: NCBI BLink)
m01oak00680cf-t01.1	-1.34784	Thaumatin = D:PF00314 = Thaumatin family	AT1G18250	ATLP-1	Pathogenesis-related thaumatin superfamily protein	encodes a thaumatin-like protein
m01oak00681CC-t01.1	-1.41499	UAA TPT 2x:EamA = F:PF08449 F:PF03151 F:PF00892 = UAA transporter family ~ Triose-phosphate Transporter family ~ EamA-like transporter family	AT5G33320	CUE1	Glucose-6-phosphate/phosphate translocator-related	Encodes a plastid inner envelope protein PPT (phosphoenolpyruvate/phosphate translocator) that catalyzes the transport of phosphoenolpyruvate and phosphate across the inner envelope membrane of plastids
m01oak00682cC-t01.1	0.423579	S-AdoMet_synt_C S-AdoMet_synt_M S-AdoMet_synt_N = D:PF02773 D:PF02772 D:PF00438 = S-adenosylmethionine synthetase, C-terminal domain ~ S-adenosylmethionine synthetase, central domain ~ S-adenosylmethionine synthetase, N-terminal domain	AT2G36880	MAT3	methionine adenosyltransferase 3	methionine adenosyltransferase 3 (MAT3); FUNCTIONS IN: copper ion binding, methionine adenosyltransferase activity; INVOLVED IN: one-carbon metabolic process, S-adenosylmethionine biosynthetic process; LOCATED IN: plasma membrane; EXPRESSED IN: 27 plant structures; EXPRESSED DURING: 17 growth stages; CONTAINS InterPro DOMAIN/s: S-adenosylmethionine synthetase (InterPro:IPR002133), S-adenosylmethi…
m01oak00683cC-t01.1	0.439987	Cpn60_TCP1 = F:PF00118 = TCP-1/cpn60 chaperonin family	AT5G20890		TCP-1/cpn60 chaperonin family protein	TCP-1/cpn60 chaperonin family protein; FUNCTIONS IN: unfolded protein binding, ATP binding; INVOLVED IN: protein folding, cellular protein metabolic process; LOCATED IN: anchored to plasma membrane, cell wall; EXPRESSED IN: 24 plant structures; EXPRESSED DURING: 14 growth stages; CONTAINS InterPro DOMAIN/s: Chaperonin Cpn60/TCP-1 (InterPro:IPR002423), Chaperone, tailless complex polypeptide 1 (In…
m01oak00684jC-t01.1	0.588479	2x:GDC-P Beta_elim_lyase = F:PF02347 F:PF01212 = Glycine cleavage system P-protein ~ Beta-eliminating lyase
m01oak00686cC-t01.1	0.388735	Cu-oxidase_2 Cu-oxidase_3 Cu-oxidase = D:PF07731 D:PF07732 D:PF00394 = Multicopper oxidase ~ Multicopper oxidase ~ Multicopper oxidase
m01oak00687cF-t01.1		HSP70 = F:PF00012 = Hsp70 protein
m01oak00688CC-t01.1	0.466869	Glyco_hydro_14 = D:PF01373 = Glycosyl hydrolase family 14	AT4G17090	CT-BMY	chloroplast beta-amylase	Encodes a beta-amylase targeted to the chloroplast. Transgenic BMY8 RNAi lines fail to accumulate maltose during cold shock suggesting that maltose accumulation coincides with BMY8 expression. Apart from maltose, the sugar content of the RNAi lines were similar to wildtype (glucose and sucrose unaffected)
m01oak00689Ci-t01.1	0.221545	HSP70 = F:PF00012 = Hsp70 protein
m01oak00690CC-t01.1	-0.0340027	[no Pfam hits]
m01oak00691CT-t01.1	0.663158	Transketolase_N TPP_enzyme_C E1_dh = D:PF00456 D:PF02775 F:PF00676 = Transketolase, thiamine diphosphate binding domain ~ Thiamine pyrophosphate enzyme, C-terminal TPP binding domain ~ Dehydrogenase E1 component	AT1G01090	PDH-E1 ALPHA	pyruvate dehydrogenase E1 alpha	pyruvate dehydrogenase E1 alpha subunit
m01oak00692cC-t01.1	-0.700067	[no Pfam hits]	AT4G13200		unknown protein	unknown protein; FUNCTIONS IN: molecular_function unknown; INVOLVED IN: biological_process unknown; LOCATED IN: thylakoid, chloroplast thylakoid membrane, chloroplast, plastoglobule; EXPRESSED IN: 22 plant structures; EXPRESSED DURING: 13 growth stages; Has 97 Blast hits to 97 proteins in 46 species: Archae - 0; Bacteria - 65; Metazoa - 2; Fungi - 0; Plants - 28; Viruses - 0; Other Eukaryotes - 2…
m01oak00693cC-t01.1	0.0212384	HTH_3 MBF1 = D:PF01381 F:PF08523 = Helix-turn-helix ~ Multiprotein bridging factor 1
m01oak00694CC-t01.1	0.911125	PGK = D:PF00162 = Phosphoglycerate kinase
m01oak00695CC-t01.1	0.252957	3x:KH_3 3x:KH_1 = D:PF13014 D:PF00013 = KH domain ~ KH domain	AT5G04430	BTR1L	binding to TOMV RNA 1L (long form)	Gene model AT5G04430.1 produces active protein. (BTS1S). Binds to ToMV genomic RNA and prevents viral multiplication
m01oak00696cC-t01.1	0.536708	Peptidase_M16 Peptidase_M16_C = F:PF00675 D:PF05193 = Insulinase (Peptidase family M16) ~ Peptidase M16 inactive domain
m01oak00697cC-t01.1	-3.88323	UCR_14kD = F:PF02271 = Ubiquinol-cytochrome C reductase complex 14kD subunit	AT5G25450		Cytochrome bd ubiquinol oxidase, 14kDa subunit	Cytochrome bd ubiquinol oxidase, 14kDa subunit; FUNCTIONS IN: ubiquinol-cytochrome-c reductase activity; INVOLVED IN: mitochondrial electron transport, ubiquinol to cytochrome c; LOCATED IN: mitochondrion, mitochondrial respiratory chain complex III, membrane; EXPRESSED IN: 21 plant structures; EXPRESSED DURING: 13 growth stages; CONTAINS InterPro DOMAIN/s: Cytochrome d ubiquinol oxidase, 14kDa s…
m01oak00700CF-t01.1	-3.62123	malic = D:PF00390 = Malic enzyme, N-terminal domain
m01oak00701CC-t01.1	0.8166	HATPase_c_3 HSP90 HATPase_c = D:PF13589 F:PF00183 D:PF02518 = Histidine kinase-, DNA gyrase B-, and HSP90-like ATPase ~ Hsp90 protein ~ Histidine kinase-, DNA gyrase B-, and HSP90-like ATPase	AT2G04030	CR88	Chaperone protein htpG family protein	Encodes a chloroplast-targeted 90-kDa heat shock protein located in the stroma involved in red-light mediated deetiolation response. Mutants are resistant to chlorate, have elongated hypocotyls in light, and affect the expression of NR2, CAB, and RBCS but NOT NR1 and NiR
m01oak00702CF-t01.1	0.440966	ADH_N = D:PF08240 = Alcohol dehydrogenase GroES-like domain
m01oak00703cC-t01.1		[no Pfam hits]
m01oak00705CC-t01.1	0.769113	Peptidase_C1_2 Inhibitor_I29 Peptidase_C1 = F:PF03051 D:PF08246 D:PF00112 = Peptidase C1-like family ~ Cathepsin propeptide inhibitor domain (I29) ~ Papain family cysteine protease	AT3G45310		Cysteine proteinases superfamily protein	Cysteine proteinases superfamily protein; FUNCTIONS IN: cysteine-type endopeptidase activity, cysteine-type peptidase activity; INVOLVED IN: proteolysis; LOCATED IN: endomembrane system; EXPRESSED IN: 22 plant structures; EXPRESSED DURING: 13 growth stages; CONTAINS InterPro DOMAIN/s: Peptidase C1A, papain (InterPro:IPR013128), Proteinase inhibitor I29, cathepsin propeptide (InterPro:IPR013201), …
m01oak00706cC-t01.1		DUF599 = F:PF04654 = Protein of unknown function, DUF599
m01oak00707cC-t01.1	-2.13988	MitMem_reg JAB = F:PF13012 F:PF01398 = Maintenance of mitochondrial structure and function ~ JAB1/Mov34/MPN/PAD-1 ubiquitin protease	AT2G39990	EIF2	eukaryotic translation initiation factor 2	translation initiation factor eIF2 p47 subunit homolog
m01oak00708CC-t01.1	-2.3341	DAHP_synth_2 = F:PF01474 = Class-II DAHP synthetase family	AT1G22410		Class-II DAHP synthetase family protein	Class-II DAHP synthetase family protein; FUNCTIONS IN: 3-deoxy-7-phosphoheptulonate synthase activity; INVOLVED IN: aromatic amino acid family biosynthetic process; LOCATED IN: membrane; EXPRESSED IN: 23 plant structures; EXPRESSED DURING: 15 growth stages; CONTAINS InterPro DOMAIN/s: DAHP synthetase, class II (InterPro:IPR002480); BEST Arabidopsis thaliana protein match is: 3-deoxy-D-arabino-hep…
m01oak00709cF-t01.1	-0.961924	[no Pfam hits]	AT5G39570		unknown protein	FUNCTIONS IN: molecular_function unknown; INVOLVED IN: biological_process unknown; LOCATED IN: cytosol, nucleus; EXPRESSED IN: 25 plant structures; EXPRESSED DURING: 14 growth stages; BEST Arabidopsis thaliana protein match is: glycine-rich protein (TAIR:AT3G29075.1); Has 30201 Blast hits to 17322 proteins in 780 species: Archae - 12; Bacteria - 1396; Metazoa - 17338; Fungi - 3422; Plants - 5037;…
m01oak00710cf-t01.1	0.231003	MSP = F:PF01716 = Manganese-stabilising protein / photosystem II polypeptide	AT3G50820	PSBO2	photosystem II subunit O-2	Encodes a protein which is an extrinsic subunit of photosystem II and which has been proposed to play a central role in stabilization of the catalytic manganese cluster. In Arabidopsis thaliana the PsbO proteins are encoded by two genes: psbO1 and psbO2. PsbO2 is the minor isoform in the wild-type. Mutants defective in this gene have been shown to be affected in the dephosphorylation of the D1 pr…
m01oak00711CC-t01.1	0.124667	SRPRB Gtr1_RagA Ras Miro Arf MMR_HSR1 = F:PF09439 F:PF04670 D:PF00071 F:PF08477 D:PF00025 F:PF01926 = Signal recognition particle receptor beta subunit ~ Gtr1/RagA G protein conserved region ~ Ras family ~ Miro-like protein ~ ADP-ribosylation factor family ~ 50S ribosome-binding GTPase
m01oak00712CC-t01.1	-2.04886	Catalase-rel Catalase = F:PF06628 D:PF00199 = Catalase-related immune-responsive ~ Catalase	AT4G35090	CAT2	catalase 2	Encodes a peroxisomal catalase, highly expressed in bolts and leaves. mRNA expression patterns show circadian regulation with mRNA levels being high in the subjective early morning. Loss of function mutations have increased H2O2 levels and increased H2O2 sensitivity. Mutants accumulate more toxic ions yet show decreased sensitivity to Li+. This decreased sensitivity is most likely due to an insen…
m01oak00713cC-t01.1	0.833914	[no Pfam hits]	AT1G04940	TIC20	translocon at the inner envelope membrane of chloroplasts 20	Tic20 is believed to function as a component of the protein-conducting channel at the inner envelope membrane. Genes AT1G04940 and AT1G04945 were switched for the TAIR7 genome release to give consistency with MIPs annotation
m01oak00714cf-t01.1		[no Pfam hits]
m01oak00715cC-t01.1	0.326451	Proteasome_A_N Proteasome = D:PF10584 D:PF00227 = Proteasome subunit A N-terminal signature ~ Proteasome subunit	AT3G22110	PAC1	20S proteasome alpha subunit C1	Encodes the alpha-3 subunit of 20s proteasome
m01oak00716cT-t01.1	0.293418	NAF Kinase-like Pkinase Pkinase_Tyr = D:PF03822 F:PF14531 D:PF00069 D:PF07714 = NAF domain ~ Kinase-like ~ Protein kinase domain ~ Protein tyrosine kinase
m01oak00717cC-t01.1	-0.775952	Proteasome = D:PF00227 = Proteasome subunit
m01oak00718cC-t01.1	-0.966977	Cyt-b5 = D:PF00173 = Cytochrome b5-like Heme/Steroid binding domain	AT3G48890	MAPR3	membrane-associated progesterone binding protein 3	putative progesterone-binding protein homolog (Atmp2) mRNA
m01oak00719cC-t01.1	0.0395074	XPC-binding 2x:UBA Rad60-SLD ubiquitin = D:PF09280 D:PF00627 F:PF11976 D:PF00240 = XPC-binding domain ~ UBA/TS-N domain ~ Ubiquitin-2 like Rad60 SUMO-like ~ Ubiquitin family
m01oak00720cC-t01.1	0.371667	ABC_tran_2 AAA_21 2x:ABC_tran = D:PF12848 D:PF13304 D:PF00005 = ABC transporter ~ AAA domain ~ ABC transporter	AT5G60790	GCN1	ABC transporter family protein	member of GCN subfamily
m01oak00721cC-t01.1	-3.18362	[no Pfam hits]
m01oak00722cf-t01.1	0.252957	W2 = F:PF02020 = eIF4-gamma/eIF5/eIF2-epsilon
m01oak00723cC-t01.1	-1.22858	RRM_5 RRM_6 RRM_1 = D:PF13893 D:PF14259 D:PF00076 = RNA recognition motif. (a.k.a. RRM, RBD, or RNP domain) ~ RNA recognition motif (a.k.a. RRM, RBD, or RNP domain) ~ RNA recognition motif. (a.k.a. RRM, RBD, or RNP domain)	AT5G54580		RNA-binding (RRM/RBD/RNP motifs) family protein	RNA-binding (RRM/RBD/RNP motifs) family protein; FUNCTIONS IN: RNA binding, nucleotide binding, nucleic acid binding; INVOLVED IN: biological_process unknown; EXPRESSED IN: 22 plant structures; EXPRESSED DURING: 13 growth stages; CONTAINS InterPro DOMAIN/s: RNA recognition motif, RNP-1 (InterPro:IPR000504), Nucleotide-binding, alpha-beta plait (InterPro:IPR012677); BEST Arabidopsis thaliana prote…
m01oak00724Ci-t01.1	0.311069	[no Pfam hits]	AT1G22450	COX6B	cytochrome C oxidase 6B	subunit 6b of cytochrome c oxidase
m01oak00725CC-t01.1	-0.90627	RmlD_sub_bind Polysacc_synt_2 NAD_binding_4 3Beta_HSD Epimerase adh_short = D:PF04321 F:PF02719 F:PF07993 F:PF01073 F:PF01370 D:PF00106 = RmlD substrate binding domain ~ Polysaccharide biosynthesis protein ~ Male sterility protein ~ 3-beta hydroxysteroid dehydrogenase/isomerase family ~ NAD dependent epimerase/dehydratase family ~ short chain dehydrogenase	AT4G30440	GAE1	UDP-D-glucuronate 4-epimerase 1	UDP-D-glucuronate 4-epimerase
m01oak00726cC-t01.1	0.124667	3x:HMG_box 3x:HMG_box_2 = D:PF00505 D:PF09011 = HMG (high mobility group) box ~ HMG-box domain
m01oak00727cC-t01.1	0.589287	Polysacc_synt_2 3Beta_HSD Epimerase = F:PF02719 F:PF01073 F:PF01370 = Polysaccharide biosynthesis protein ~ 3-beta hydroxysteroid dehydrogenase/isomerase family ~ NAD dependent epimerase/dehydratase family
m01oak00728cf-t01.1	-2.776	Methyltransf_11 = D:PF08241 = Methyltransferase domain
m01oak00729cC-t01.1	0.194096	ThylakoidFormat = F:PF11264 = Thylakoid formation protein	AT2G20890	PSB29	photosystem II reaction center PSB29 protein	Chloroplast-localized Thylakoid formation1 gene product involved in vesicle-mediated formation of thylakoid membranes. Thf1 antisense lines contain abnormal chloroplasts early in leaf development (chloroplasts have loosely stacked thylakoid membranes). Expression was induced in the light and decreased under dark conditions. G-alpha interaction partner that functions downstream of the plasma membr…
m01oak00730CC-t01.1	0.711353	Cu-oxidase_2 Cu-oxidase_3 Cu-oxidase = D:PF07731 D:PF07732 D:PF00394 = Multicopper oxidase ~ Multicopper oxidase ~ Multicopper oxidase
m01oak00731CC-t01.1	0.748153	GUCT DEAD Helicase_C = D:PF08152 D:PF00270 F:PF00271 = GUCT (NUC152) domain ~ DEAD/DEAH box helicase ~ Helicase conserved C-terminal domain	AT5G62190	PRH75	DEAD box RNA helicase (PRH75)	DEAD/DEAH box RNA helicase PRH75
m01oak00732cI-t01.1	0.0358926	Pollen_Ole_e_I = F:PF01190 = Pollen proteins Ole e I like	AT5G15780		Pollen Ole e 1 allergen and extensin family protein	Pollen Ole e 1 allergen and extensin family protein; FUNCTIONS IN: molecular_function unknown; INVOLVED IN: biological_process unknown; LOCATED IN: endomembrane system; EXPRESSED IN: 14 plant structures; EXPRESSED DURING: 10 growth stages; CONTAINS InterPro DOMAIN/s: Pollen Ole e 1 allergen/extensin (InterPro:IPR006041); Has 85252 Blast hits to 38354 proteins in 1825 species: Archae - 258; Bacter…
m01oak00733Ct-t01.1	0.593931	2x:Ribosomal_L6 = D:PF00347 = Ribosomal protein L6	AT1G05190	emb2394	Ribosomal protein L6 family	embryo defective 2394 (emb2394); FUNCTIONS IN: structural constituent of ribosome, rRNA binding; INVOLVED IN: translation, embryo development ending in seed dormancy; LOCATED IN: chloroplast stroma, chloroplast, large ribosomal subunit, membrane, chloroplast envelope; EXPRESSED IN: 24 plant structures; EXPRESSED DURING: 13 growth stages; CONTAINS InterPro DOMAIN/s: Ribosomal protein L6 (InterPro:…
m01oak00734Cz-t01.1	0.622993	[no Pfam hits]
m01oak00735Ci-t01.1	-0.859978	[no Pfam hits]
m01oak00737sC-t01.1	-1.02358	ATP-synt_B = F:PF00430 = ATP synthase B/B' CF(0)	AT4G32260		ATPase, F0 complex, subunit B/B', bacterial/chloroplast	ATPase, F0 complex, subunit B/B', bacterial/chloroplast; FUNCTIONS IN: hydrogen ion transmembrane transporter activity; INVOLVED IN: defense response to bacterium; LOCATED IN: thylakoid, chloroplast thylakoid membrane, chloroplast, membrane, chloroplast envelope; EXPRESSED IN: 23 plant structures; EXPRESSED DURING: 14 growth stages; CONTAINS InterPro DOMAIN/s: ATPase, F0 complex, subunit B/B', ba…
m01oak00738CT-t01.1	-0.183456	[no Pfam hits]
m01oak00739Cz-t01.1	0.171254	[no Pfam hits]
m01oak00740jC-t01.1	0.338718	Pkinase Pkinase_Tyr = D:PF00069 D:PF07714 = Protein kinase domain ~ Protein tyrosine kinase
m01oak00741jC-t01.1	0.855298	HMG_box HMG_box_2 = D:PF00505 D:PF09011 = HMG (high mobility group) box ~ HMG-box domain	AT5G23420	HMGB6	high-mobility group box 6	Encodes HMGB6, a protein belonging to the subgroup of HMGB (high mobility group B) proteins. Localized in the nucleus. Binds to supercoiled DNA in vitro. HMGB6 is phosphorylated by protein kinase CK2alpha within its acidic C-terminal domain
m01oak00742CC-t01.1	-1.49511	Coatomer_WDAD 4x:WD40 = F:PF04053 r:PF00400 = Coatomer WD associated region ~ WD domain, G-beta repeat	AT1G52360		Coatomer, beta' subunit	Coatomer, beta' subunit; FUNCTIONS IN: structural molecule activity; INVOLVED IN: intracellular protein transport, vesicle-mediated transport; LOCATED IN: membrane coat, COPI vesicle coat; EXPRESSED IN: 24 plant structures; EXPRESSED DURING: 13 growth stages; CONTAINS InterPro DOMAIN/s: WD40 repeat 2 (InterPro:IPR019782), Coatomer, WD associated region (InterPro:IPR006692), Cytochrome cd1-nitrite…
m01oak00743JC-t01.1	-0.0834041	EMP70 = F:PF02990 = Endomembrane protein 70	AT1G10950	TMN1	transmembrane nine 1	Encodes an Arabidopsis Transmembrane nine (TMN) protein. Transmembrane nine (TM9) proteins are localized in the secretory pathway of eukaryotic cells and are involved in cell adhesion and phagocytosis
m01oak00744JC-t01.1	0.532082	Ribosomal_S3_C KH_2 = D:PF00189 D:PF07650 = Ribosomal protein S3, C-terminal domain ~ KH domain
m01oak00745cC-t01.1	0.686954	2x:DUF793 = F:PF05633 = Protein of unknown function (DUF793)	AT2G46080		unknown protein	CONTAINS InterPro DOMAIN/s: Protein BYPASS related (InterPro:IPR008511); BEST Arabidopsis thaliana protein match is: Protein of unknown function (DUF793) (TAIR:AT1G01550.2); Has 153 Blast hits to 139 proteins in 20 species: Archae - 0; Bacteria - 2; Metazoa - 1; Fungi - 0; Plants - 150; Viruses - 0; Other Eukaryotes - 0 (source: NCBI BLink)
m01oak00746CC-t01.1	-2.11915	Cystatin = D:PF00031 = Cystatin domain
m01oak00748ci-t01.1		[no Pfam hits]
m01oak00749cC-t01.1	-1.58877	GlutR_dimer GlutR_N OCD_Mu_crystall Shikimate_DH F420_oxidored NAD_binding_2 = D:PF00745 D:PF05201 F:PF02423 F:PF01488 F:PF03807 D:PF03446 = Glutamyl-tRNAGlu reductase, dimerisation domain ~ Glutamyl-tRNAGlu reductase, N-terminal domain ~ Ornithine cyclodeaminase/mu-crystallin family ~ Shikimate / quinate 5-dehydrogenase ~ NADP oxidoreductase coenzyme F420-dependent ~ NAD binding domain of 6-phos…	AT1G58290	HEMA1	Glutamyl-tRNA reductase family protein	Encodes a protein with glutamyl-tRNA reductase (GluTR) activity, catalyzing the NADPH-dependent reduction of Glu-tRNA(Glu) to glutamate 1-semialdehyde (GSA) with the release of free tRNA(Glu). It is involved in the early steps of chlorophyll biosynthesis
m01oak00750cT-t01.1	0.263356	zf-CCHC RRM_1 = D:PF00098 D:PF00076 = Zinc knuckle ~ RNA recognition motif. (a.k.a. RRM, RBD, or RNP domain)
m01oak00751cC-t01.1	-1.61702	DIM1 Thioredoxin = D:PF02966 D:PF00085 = Mitosis protein DIM1 ~ Thioredoxin	AT5G08290	YLS8	mRNA splicing factor, thioredoxin-like U5 snRNP	Encodes Dim1 homolog
m01oak00752Cz-t01.1	0.711827	[no Pfam hits]
m01oak00753cC-t01.1	0.556875	Peptidase_M41 AAA_5 AAA = F:PF01434 D:PF07728 F:PF00004 = Peptidase family M41 ~ AAA domain (dynein-related subfamily) ~ ATPase family associated with various cellular activities (AAA)	AT2G30950	VAR2	FtsH extracellular protease family	Metalloprotease that functions in thylakoid membrane biogenesis. Involved in the repair of PSII following damaged incurred during photoinhibition. Forms a complex with VAR1. Mutants show a variegated phenotype, which decreases during development. Transcript and protein levels increase with light intensity
m01oak00754cC-t01.1	-0.77809	Bax1-I = F:PF01027 = Inhibitor of apoptosis-promoting Bax1	AT4G15470		Bax inhibitor-1 family protein	Bax inhibitor-1 family protein; CONTAINS InterPro DOMAIN/s: Inhibitor of apoptosis-promoting Bax1 related (InterPro:IPR006214); BEST Arabidopsis thaliana protein match is: Bax inhibitor-1 family protein (TAIR:AT1G03070.2); Has 30201 Blast hits to 17322 proteins in 780 species: Archae - 12; Bacteria - 1396; Metazoa - 17338; Fungi - 3422; Plants - 5037; Viruses - 0; Other Eukaryotes - 2996 (source:…
m01oak00755cC-t01.1	0.637444	CP12 Gp_dh_N Gp_dh_C = F:PF02672 D:PF00044 D:PF02800 = CP12 domain ~ Glyceraldehyde 3-phosphate dehydrogenase, NAD binding domain ~ Glyceraldehyde 3-phosphate dehydrogenase, C-terminal domain	AT1G42970	GAPB	glyceraldehyde-3-phosphate dehydrogenase B subunit	Encodes chloroplast localized glyceraldehyde-3-phosphate dehydrogenase that can use both NADH and NADPH to reduce 1,3-diphosphate glycerate. It forms A2B2 heterotetramers with GapA forms of the GADPH enzyme. These complexes are active in the light under reducing conditions, but show reduced NADPH-dependent activity in response to oxidized thioredoxins and increased NAD(H)/NADP(H) ratios due to th…
m01oak00756CC-t01.1	0.664498	Proteasome = D:PF00227 = Proteasome subunit	AT4G31300	PBA1	N-terminal nucleophile aminohydrolases (Ntn hydrolases) superfamily protein	Encodes 20S proteasome subunit PBA1 (PBA1)
m01oak00757CC-t01.1	-0.649329	Aldedh = F:PF00171 = Aldehyde dehydrogenase family	AT3G48000	ALDH2B4	aldehyde dehydrogenase 2B4	Encodes a putative (NAD+) aldehyde dehydrogenase
m01oak00758CC-t01.1	0.355015	SGS CS TPR_9 TPR_11 2x:TPR_1 2x:TPR_2 = D:PF05002 D:PF04969 r:PF13371 r:PF13414 r:PF00515 r:PF07719 = SGS domain ~ CS domain ~ Tetratricopeptide repeat ~ TPR repeat ~ Tetratricopeptide repeat ~ Tetratricopeptide repeat
m01oak00758CC-t01.2	0.410997	[no Pfam hits]
m01oak00759cC-t01.1	-1.53623	Hydrolase_3 Cation_ATPase_C Hydrolase = D:PF08282 F:PF00689 D:PF00702 = haloacid dehalogenase-like hydrolase ~ Cation transporting ATPase, C-terminus ~ haloacid dehalogenase-like hydrolase
m01oak00760Jt-t01.1	-1.49523	Bromodomain = D:PF00439 = Bromodomain
m01oak00761cT-t01.1		ADH_zinc_N = F:PF00107 = Zinc-binding dehydrogenase
m01oak00762cC-t01.1	0.27234	eIF-6 = F:PF01912 = eIF-6 family	AT3G55620	emb1624	Translation initiation factor IF6	embryo defective 1624 (emb1624); FUNCTIONS IN: ribosome binding, translation initiation factor activity; INVOLVED IN: translational initiation, embryo development ending in seed dormancy; LOCATED IN: nucleolus; EXPRESSED IN: 24 plant structures; EXPRESSED DURING: 15 growth stages; CONTAINS InterPro DOMAIN/s: Translation initiation factor IF6 (InterPro:IPR002769); BEST Arabidopsis thaliana protein…
m01oak00764CC-t01.1	1.13469	Peptidase_M41 AAA = F:PF01434 F:PF00004 = Peptidase family M41 ~ ATPase family associated with various cellular activities (AAA)
m01oak00765CC-t01.1	0.58238	Actin = F:PF00022 = Actin
m01oak00766Ct-t01.1	0.441607	Ribosomal_L22 = D:PF00237 = Ribosomal protein L22p/L17e	ATCG00810	RPL22	ribosomal protein L22	encodes a chloroplast ribosomal protein L22, a constituent of the large subunit of the ribosomal complex
m01oak00767cC-t01.1	-0.479465	4x:WD40 = r:PF00400 = WD domain, G-beta repeat
m01oak00769cC-t01.1	-1.23554	PABP 4x:RRM_5 4x:RRM_6 4x:RRM_1 = F:PF00658 D:PF13893 D:PF14259 D:PF00076 = Poly-adenylate binding protein, unique domain ~ RNA recognition motif. (a.k.a. RRM, RBD, or RNP domain) ~ RNA recognition motif (a.k.a. RRM, RBD, or RNP domain) ~ RNA recognition motif. (a.k.a. RRM, RBD, or RNP domain)	AT4G34110	PAB2	poly(A) binding protein 2	Putative poly-A binding protein. Member of a gene family. Expressed in stele and root meristem and post-fertilization ovules. Member of the class II family of PABP proteins
m01oak00770cC-t01.1	0.026752	Ribosomal_S9 = F:PF00380 = Ribosomal protein S9/S16	AT1G74970	RPS9	ribosomal protein S9	ribosomal protein S9, nuclear encoded component of the chloroplast ribosome
m01oak00771CC-t01.1	-0.882833	[no Pfam hits]	AT5G16660		unknown protein	unknown protein; FUNCTIONS IN: molecular_function unknown; INVOLVED IN: biological_process unknown; LOCATED IN: chloroplast thylakoid membrane, chloroplast, membrane, chloroplast envelope; EXPRESSED IN: 23 plant structures; EXPRESSED DURING: 14 growth stages; BEST Arabidopsis thaliana protein match is: unknown protein (TAIR:AT3G02900.1); Has 30201 Blast hits to 17322 proteins in 780 species: Arch…
m01oak00772CT-t01.1		[no Pfam hits]	AT1G67350		unknown protein	unknown protein; Has 2 Blast hits to 2 proteins in 1 species: Archae - 0; Bacteria - 0; Metazoa - 0; Fungi - 0; Plants - 2; Viruses - 0; Other Eukaryotes - 0 (source: NCBI BLink)
m01oak00773CC-t01.1	-1.85465	Peptidase_M16 Peptidase_M16_C = F:PF00675 D:PF05193 = Insulinase (Peptidase family M16) ~ Peptidase M16 inactive domain	AT3G02090	MPPBETA	Insulinase (Peptidase family M16) protein	MPPBETA; FUNCTIONS IN: metalloendopeptidase activity, zinc ion binding; INVOLVED IN: proteolysis; LOCATED IN: in 11 components; EXPRESSED IN: 27 plant structures; EXPRESSED DURING: 17 growth stages; CONTAINS InterPro DOMAIN/s: Peptidase M16, zinc-binding site (InterPro:IPR001431), Peptidase M16, C-terminal (InterPro:IPR007863), Peptidase M16, N-terminal (InterPro:IPR011765), Metalloenzyme, LuxS/M…
m01oak00775CC-t01.1	-1.28024	OSCP = F:PF00213 = ATP synthase delta (OSCP) subunit	AT4G09650	ATPD	ATP synthase delta-subunit gene	Encodes the chloroplast ATPase delta-subunit
m01oak00776cF-t01.1	0.426166	[no Pfam hits]
m01oak00778Ct-t01.1	-4.73191	[no Pfam hits]
m01oak00779cT-t01.1	0.957431	PAP_fibrillin = F:PF04755 = PAP_fibrillin	AT4G22240		Plastid-lipid associated protein PAP / fibrillin family protein	Plastid-lipid associated protein PAP / fibrillin family protein; FUNCTIONS IN: structural molecule activity; INVOLVED IN: biological_process unknown; LOCATED IN: thylakoid, thylakoid lumen, chloroplast thylakoid membrane, chloroplast, plastoglobule; EXPRESSED IN: fruit, guard cell, leaf; EXPRESSED DURING: seedling growth; CONTAINS InterPro DOMAIN/s: Plastid lipid-associated protein/fibrillin (Int…
m01oak00780CC-t01.1	0.719231	AAA_2 RuvB_N AAA_5 AAA = D:PF07724 F:PF05496 D:PF07728 F:PF00004 = AAA domain (Cdc48 subfamily) ~ Holliday junction DNA helicase ruvB N-terminus ~ AAA domain (dynein-related subfamily) ~ ATPase family associated with various cellular activities (AAA)
m01oak00781cC-t01.1	-0.825491	Thiolase_C Thiolase_N = D:PF02803 D:PF00108 = Thiolase, C-terminal domain ~ Thiolase, N-terminal domain	AT2G33150	PKT3	peroxisomal 3-ketoacyl-CoA thiolase 3	Encodes an organellar (peroxisome, glyoxysome) 3-ketoacyl-CoA thiolase, involved in fatty acid b-oxidation during germination and subsequent seedling growth. Mutants have defects in glyoxysomal fatty acid beta-oxidation. EC2.3.1.16 thiolase
m01oak00782ct-t01.1	0.666618	Histone = D:PF00125 = Core histone H2A/H2B/H3/H4
m01oak00783jC-t01.1	-1.94525	Ribosomal_L17 = F:PF01196 = Ribosomal protein L17	AT3G54210		Ribosomal protein L17 family protein	Ribosomal protein L17 family protein; FUNCTIONS IN: structural constituent of ribosome; INVOLVED IN: translation; LOCATED IN: ribosome, chloroplast; EXPRESSED IN: 22 plant structures; EXPRESSED DURING: 13 growth stages; CONTAINS InterPro DOMAIN/s: Ribosomal protein L17 (InterPro:IPR000456); BEST Arabidopsis thaliana protein match is: Ribosomal protein L17 family protein (TAIR:AT5G09770.1); Has 80…
m01oak00784CC-t01.1	0.308815	Pkinase Pkinase_Tyr = D:PF00069 D:PF07714 = Protein kinase domain ~ Protein tyrosine kinase	AT4G19110		Protein kinase superfamily protein	Protein kinase superfamily protein; FUNCTIONS IN: protein serine/threonine kinase activity, protein kinase activity, kinase activity, ATP binding; INVOLVED IN: protein amino acid phosphorylation; LOCATED IN: cellular_component unknown; EXPRESSED IN: sperm cell, male gametophyte, pollen tube; EXPRESSED DURING: L mature pollen stage, M germinated pollen stage; CONTAINS InterPro DOMAIN/s: Protein ki…
m01oak00785CC-t01.1	0.194845	PAE = F:PF03283 = Pectinacetylesterase
m01oak00786cC-t01.1	1.06373	EF1G GST_C_3 GST_N GST_C_2 GST_N_2 GST_N_3 GST_C = D:PF00647 D:PF14497 D:PF02798 D:PF13410 D:PF13409 D:PF13417 D:PF00043 = Elongation factor 1 gamma, conserved domain ~ Glutathione S-transferase, C-terminal domain ~ Glutathione S-transferase, N-terminal domain ~ Glutathione S-transferase, C-terminal domain ~ Glutathione S-transferase, N-terminal domain ~ Glutathione S-transferase, N-terminal doma…
m01oak00788cF-t01.1		Transketolase_N = D:PF00456 = Transketolase, thiamine diphosphate binding domain
m01oak00789cC-t01.1	0.635691	DUF3700 GATase_7 = D:PF12481 D:PF13537 = Aluminium induced protein ~ Glutamine amidotransferase domain	AT3G22850		Aluminium induced protein with YGL and LRDR motifs	Aluminium induced protein with YGL and LRDR motifs; FUNCTIONS IN: molecular_function unknown; INVOLVED IN: biological_process unknown; LOCATED IN: cytosol, nucleus, plasma membrane; EXPRESSED IN: 24 plant structures; EXPRESSED DURING: 15 growth stages; BEST Arabidopsis thaliana protein match is: Aluminium induced protein with YGL and LRDR motifs (TAIR:AT5G43830.1); Has 1324 Blast hits to 1324 pro…
m01oak00790Cf-t01.1	-1.82009	NPH3 BTB = F:PF03000 D:PF00651 = NPH3 family ~ BTB/POZ domain	AT2G30520	RPT2	Phototropic-responsive NPH3 family protein	light inducible root phototropism 2 encoding a signal transducer of the phototropic response in Arabidopsis
m01oak00791Ct-t01.1	0.851064	Proteasome_A_N Proteasome = D:PF10584 D:PF00227 = Proteasome subunit A N-terminal signature ~ Proteasome subunit
m01oak00792cC-t01.1	0.124667	Ribosomal_L37e = F:PF01907 = Ribosomal protein L37e
m01oak00793cC-t01.1	-2.25484	Auxin_repressed = F:PF05564 = Dormancy/auxin associated protein	AT1G56220		Dormancy/auxin associated family protein	Dormancy/auxin associated family protein; CONTAINS InterPro DOMAIN/s: Dormancyauxin associated (InterPro:IPR008406); BEST Arabidopsis thaliana protein match is: Dormancy/auxin associated family protein (TAIR:AT1G54070.1); Has 195 Blast hits to 194 proteins in 35 species: Archae - 0; Bacteria - 0; Metazoa - 0; Fungi - 0; Plants - 194; Viruses - 0; Other Eukaryotes - 1 (source: NCBI BLink)
m01oak00794cC-t01.1		Sugar_tr 2x:MFS_1 = F:PF00083 F:PF07690 = Sugar (and other) transporter ~ Major Facilitator Superfamily	AT2G43330	INT1	inositol transporter 1	Encodes a tonoplast-localized myo-inositol exporter, involved in efflux of myo-inositol from the vacuole to the cytosol. The gene is ubiquitously expressed. Reduced root growth in knock-out mutants grown on low inositol agar medium
m01oak00795ci-t01.1	0.124667	AUX_IAA = F:PF02309 = AUX/IAA family
m01oak00796cf-t01.1	0.648479	[no Pfam hits]
m01oak00797cC-t01.1	0.167036	Alba = F:PF01918 = Alba
m01oak00798CT-t01.1	0.334632	[no Pfam hits]
m01oak00799cC-t01.1	-0.673619	Peptidase_S10 = D:PF00450 = Serine carboxypeptidase
m01oak00800Ct-t01.1	0.765456	Methyltransf_2 = F:PF00891 = O-methyltransferase
m01oak00801cC-t01.1	0.564659	PetM = F:PF08041 = PetM family of cytochrome b6f complex subunit 7	AT2G26500		cytochrome b6f complex subunit (petM), putative	cytochrome b6f complex subunit (petM), putative; FUNCTIONS IN: plastoquinol-plastocyanin reductase activity; LOCATED IN: chloroplast thylakoid membrane; EXPRESSED IN: 22 plant structures; EXPRESSED DURING: 13 growth stages; CONTAINS InterPro DOMAIN/s: PetM of cytochrome b6/f complex subunit 7 (InterPro:IPR012595); Has 54 Blast hits to 54 proteins in 16 species: Archae - 0; Bacteria - 0; Metazoa -…
m01oak00803CC-t01.1	0.454162	Glyco_hydro_1 = D:PF00232 = Glycosyl hydrolase family 1
m01oak00804CC-t01.1	1.12055	Frigida = F:PF07899 = Frigida-like protein	AT5G48385		FRIGIDA-like protein	FRIGIDA-like protein; CONTAINS InterPro DOMAIN/s: Frigida-like (InterPro:IPR012474); BEST Arabidopsis thaliana protein match is: FRIGIDA-like protein (TAIR:AT4G14900.1); Has 1269 Blast hits to 1187 proteins in 101 species: Archae - 0; Bacteria - 22; Metazoa - 72; Fungi - 9; Plants - 1133; Viruses - 0; Other Eukaryotes - 33 (source: NCBI BLink)
m01oak00805CC-t01.1	0.204255	Ribosomal_L21p = F:PF00829 = Ribosomal prokaryotic L21 protein	AT1G35680		Ribosomal protein L21	Ribosomal protein L21; FUNCTIONS IN: structural constituent of ribosome, RNA binding; INVOLVED IN: response to cold, translation; LOCATED IN: ribosome, chloroplast stroma, nucleus, chloroplast, chloroplast envelope; EXPRESSED IN: 23 plant structures; EXPRESSED DURING: 13 growth stages; CONTAINS InterPro DOMAIN/s: Ribosomal protein L21, conserved site (InterPro:IPR018258), Ribosomal protein L21 (I…
m01oak00806CI-t01.1	0.387483	Aconitase_C = D:PF00694 = Aconitase C-terminal domain
m01oak00807cf-t01.1		Tubulin = D:PF00091 = Tubulin/FtsZ family, GTPase domain
m01oak00808CF-t01.1	-1.77264	[no Pfam hits]
m01oak00809cC-t01.1	-0.847196	Tubulin_C Tubulin = D:PF03953 D:PF00091 = Tubulin C-terminal domain ~ Tubulin/FtsZ family, GTPase domain
m01oak00810CC-t01.1	0.575836	C2 = D:PF00168 = C2 domain	AT5G55530		Calcium-dependent lipid-binding (CaLB domain) family protein	Calcium-dependent lipid-binding (CaLB domain) family protein; FUNCTIONS IN: molecular_function unknown; INVOLVED IN: biological_process unknown; LOCATED IN: chloroplast; EXPRESSED IN: 22 plant structures; EXPRESSED DURING: 13 growth stages; CONTAINS InterPro DOMAIN/s: C2 calcium/lipid-binding domain, CaLB (InterPro:IPR008973), C2 calcium-dependent membrane targeting (InterPro:IPR000008); BEST Ara…
m01oak00811CC-t01.1	-0.820176	DUF3594 PHD = F:PF12165 D:PF00628 = Domain of unknown function (DUF3594) ~ PHD-finger	AT5G05610	AL1	alfin-like 1	AL1 encodes a member of the Alfin-Like family of nuclear-localized PhD domain containing homeodomain proteins. Binds to H3K4 di or trimethylated DNA
m01oak00812Cf-t01.1	0.795137	RRM_5 2x:RRM_6 2x:RRM_1 = D:PF13893 D:PF14259 D:PF00076 = RNA recognition motif. (a.k.a. RRM, RBD, or RNP domain) ~ RNA recognition motif (a.k.a. RRM, RBD, or RNP domain) ~ RNA recognition motif. (a.k.a. RRM, RBD, or RNP domain)	AT1G02840	SR1	RNA-binding (RRM/RBD/RNP motifs) family protein	SR1 is a plant homolog of the human general/alternative splicing factor SF2/ASF
m01oak00813cC-t01.1	0.33988	[no Pfam hits]
m01oak00814cf-t01.1	-1.20608	Ribosomal_S26e = F:PF01283 = Ribosomal protein S26e
m01oak00815cC-t01.1	0.167036	[no Pfam hits]	AT4G02530		chloroplast thylakoid lumen protein	chloroplast thylakoid lumen protein; FUNCTIONS IN: molecular_function unknown; INVOLVED IN: biological_process unknown; LOCATED IN: in 6 components; EXPRESSED IN: 22 plant structures; EXPRESSED DURING: 13 growth stages; Has 54 Blast hits to 54 proteins in 21 species: Archae - 0; Bacteria - 0; Metazoa - 0; Fungi - 0; Plants - 54; Viruses - 0; Other Eukaryotes - 0 (source: NCBI BLink)
m01oak00816Ct-t01.1	0.463185	Abhydrolase_2 FSH1 Abhydrolase_5 = D:PF02230 F:PF03959 D:PF12695 = Phospholipase/Carboxylesterase ~ Serine hydrolase (FSH1) ~ Alpha/beta hydrolase family	AT5G20060		alpha/beta-Hydrolases superfamily protein	alpha/beta-Hydrolases superfamily protein; FUNCTIONS IN: hydrolase activity, carboxylesterase activity; INVOLVED IN: biological_process unknown; LOCATED IN: cellular_component unknown; EXPRESSED IN: 23 plant structures; EXPRESSED DURING: 15 growth stages; CONTAINS InterPro DOMAIN/s: Phospholipase/carboxylesterase (InterPro:IPR003140); BEST Arabidopsis thaliana protein match is: alpha/beta-Hydrola…
m01oak00817Cz-t01.1		[no Pfam hits]
m01oak00818CC-t01.1	0.186307	DEAD Helicase_C = D:PF00270 F:PF00271 = DEAD/DEAH box helicase ~ Helicase conserved C-terminal domain
m01oak00819cC-t01.1	-0.401655	[no Pfam hits]	AT5G43970	TOM22-V	translocase of outer membrane 22-V	Subunit of the TOM complex, a translocase in the outer mitochondrial membrane that selectively allows proteins with a mitochondrial targeting sequence to enter the mitochondrion
m01oak00820cf-t01.1	-1.80951	ETC_C1_NDUFA5 = F:PF04716 = ETC complex I subunit conserved region	AT5G52840		NADH-ubiquinone oxidoreductase-related	NADH-ubiquinone oxidoreductase-related; FUNCTIONS IN: oxidoreductase activity, acting on NADH or NADPH; INVOLVED IN: photorespiration; LOCATED IN: mitochondrion, mitochondrial membrane, chloroplast, respiratory chain complex I, membrane; EXPRESSED IN: 22 plant structures; EXPRESSED DURING: 15 growth stages; CONTAINS InterPro DOMAIN/s: ETC complex I subunit (InterPro:IPR006806); BEST Arabidopsis t…
m01oak00821Ct-t01.1		[no Pfam hits]
m01oak00822cC-t01.1	-1.1098	Granulin Inhibitor_I29 Peptidase_C1 = F:PF00396 D:PF08246 D:PF00112 = Granulin ~ Cathepsin propeptide inhibitor domain (I29) ~ Papain family cysteine protease	AT5G43060		Granulin repeat cysteine protease family protein	Granulin repeat cysteine protease family protein; FUNCTIONS IN: cysteine-type peptidase activity, cysteine-type endopeptidase activity; INVOLVED IN: response to salt stress; LOCATED IN: vacuole; EXPRESSED IN: 24 plant structures; EXPRESSED DURING: 15 growth stages; CONTAINS InterPro DOMAIN/s: Peptidase C1A, papain (InterPro:IPR013128), Proteinase inhibitor I29, cathepsin propeptide (InterPro:IPR0…
m01oak00823cC-t01.1		L51_S25_CI-B8 = D:PF05047 = Mitochondrial ribosomal protein L51 / S25 / CI-B8 domain	AT5G47890		NADH-ubiquinone oxidoreductase B8 subunit, putative	NADH-ubiquinone oxidoreductase B8 subunit, putative; CONTAINS InterPro DOMAIN/s: Ribosomal protein/NADH dehydrogenase domain (InterPro:IPR007741), NADH dehydrogenase [ubiquinone] (complex I), alpha subcomplex, subunit 2 (InterPro:IPR016464); Has 1807 Blast hits to 1807 proteins in 277 species: Archae - 0; Bacteria - 0; Metazoa - 736; Fungi - 347; Plants - 385; Viruses - 0; Other Eukaryotes - 339 …
m01oak00824cF-t01.1		[no Pfam hits]
m01oak00825CT-t01.1		Chloroa_b-bind = F:PF00504 = Chlorophyll A-B binding protein
m01oak00826cC-t01.1	0.124667	Ribosom_S12_S23 = F:PF00164 = Ribosomal protein S12/S23
m01oak00827CC-t01.1	-0.426284	HLH = D:PF00010 = Helix-loop-helix DNA-binding domain
m01oak00828CC-t01.1	0.151913	2x:LIM = D:PF00412 = LIM domain	AT3G55770		GATA type zinc finger transcription factor family protein	GATA type zinc finger transcription factor family protein; FUNCTIONS IN: zinc ion binding; INVOLVED IN: biological_process unknown; LOCATED IN: cellular_component unknown; EXPRESSED IN: 23 plant structures; EXPRESSED DURING: 15 growth stages; CONTAINS InterPro DOMAIN/s: Zinc finger, LIM-type (InterPro:IPR001781); BEST Arabidopsis thaliana protein match is: GATA type zinc finger transcription fact…
m01oak00829CT-t01.1	0.8195	ATP-grasp_2 = D:PF08442 = ATP-grasp domain
m01oak00830cF-t01.1	-0.553291	Lipase_GDSL = F:PF00657 = GDSL-like Lipase/Acylhydrolase
m01oak00831cC-t01.1	-4.9403	Gly-rich_Ago1 DUF1785 Piwi PAZ = D:PF12764 D:PF08699 F:PF02171 F:PF02170 = Glycine-rich region of argonaut ~ Domain of unknown function (DUF1785) ~ Piwi domain ~ PAZ domain	AT1G48410	AGO1	Stabilizer of iron transporter SufD / Polynucleotidyl transferase	Encodes an RNA Slicer that selectively recruits microRNAs and siRNAs. There is currently no evidence that AGO1 Slicer is in a high molecular weight RNA-induced silencing complex (RISC). Mutants are defective in post-transcriptional gene silencing and have pleiotropic developmental and morphological defects. Through its action on the regulation of ARF17 expression, the protein regulates genes invo…
m01oak00832CC-t01.1	0.612187	NOP5NT NOSIC Nop = D:PF08156 D:PF08060 F:PF01798 = NOP5NT (NUC127) domain ~ NOSIC (NUC001) domain ~ Putative snoRNA binding domain	AT5G27120		NOP56-like pre RNA processing ribonucleoprotein	SAR DNA-binding protein, putative, strong similarity to SAR DNA-binding protein-1 (Pisum sativum) GI:3132696; contains Pfam profile PF01798: Putative snoRNA binding domain; has similarity to MAR binding NOP58 protein
m01oak00833Ci-t01.1		Ferritin_2 = D:PF13668 = Ferritin-like domain
m01oak00834cC-t01.1	-0.242118	CHCH = D:PF06747 = CHCH domain	AT5G18800		Cox19-like CHCH family protein	Cox19-like CHCH family protein; FUNCTIONS IN: NADH dehydrogenase (ubiquinone) activity; INVOLVED IN: mitochondrial electron transport, NADH to ubiquinone; LOCATED IN: mitochondrial respiratory chain complex I; EXPRESSED IN: 24 plant structures; EXPRESSED DURING: 14 growth stages; CONTAINS InterPro DOMAIN/s: CHCH (InterPro:IPR010625); BEST Arabidopsis thaliana protein match is: Cox19-like CHCH fam…
m01oak00835CT-t01.1	0.9608	Proteasome = D:PF00227 = Proteasome subunit
m01oak00836cC-t01.1	-1.25481	MIP = F:PF00230 = Major intrinsic protein	AT2G36830	GAMMA-TIP	gamma tonoplast intrinsic protein	Encodes a tonoplast intrinsic protein, which functions as water channel. It has also been shown to be able to facilitate the transport of urea and hydrogen peroxide. Highly expressed in vascular tissues of the root, stem, cauline leaves and flowers but not in the apical meristems
m01oak00837CC-t01.1	0.274731	RmlD_sub_bind Polysacc_synt_2 NAD_binding_4 3Beta_HSD Epimerase = D:PF04321 F:PF02719 F:PF07993 F:PF01073 F:PF01370 = RmlD substrate binding domain ~ Polysaccharide biosynthesis protein ~ Male sterility protein ~ 3-beta hydroxysteroid dehydrogenase/isomerase family ~ NAD dependent epimerase/dehydratase family	AT2G28760	UXS6	UDP-XYL synthase 6	UDP-XYL synthase 6 (UXS6); FUNCTIONS IN: coenzyme binding, binding, catalytic activity; INVOLVED IN: cellular metabolic process, nucleotide-sugar metabolic process, metabolic process; LOCATED IN: plasma membrane; EXPRESSED IN: 25 plant structures; EXPRESSED DURING: 13 growth stages; CONTAINS InterPro DOMAIN/s: NAD-dependent epimerase/dehydratase (InterPro:IPR001509), NAD(P)-binding domain (InterP…
m01oak00838cF-t01.1	0.0162951	COesterase Abhydrolase_3 = D:PF00135 D:PF07859 = Carboxylesterase family ~ alpha/beta hydrolase fold	AT3G48690	CXE12	alpha/beta-Hydrolases superfamily protein	Encodes a protein with carboxylesterase whose activity was tested using both pNA and 2,4-D-methyl
m01oak00840cC-t01.1	-2.02641	UQ_con = D:PF00179 = Ubiquitin-conjugating enzyme
m01oak00841cC-t01.1	0.430386	AP2 = D:PF00847 = AP2 domain	AT1G78080	RAP2.4	related to AP2 4	Encodes a member of the DREB subfamily A-6 of ERF/AP2 transcription factor family (RAP2.4). The protein contains one AP2 domain. Role in mediating light and ethylene signaling
m01oak00842cT-t01.1	0.726787	Sterol_MT_C CMAS Ubie_methyltran Methyltransf_12 Methyltransf_25 Methyltransf_23 Methyltransf_26 Methyltransf_18 Methyltransf_31 Methyltransf_11 = F:PF08498 F:PF02353 F:PF01209 D:PF08242 D:PF13649 D:PF13489 D:PF13659 D:PF12847 D:PF13847 D:PF08241 = Sterol methyltransferase C-terminal ~ Mycolic acid cyclopropane synthetase ~ ubiE/COQ5 methyltransferase family ~ Methyltransferase domain ~ Methyltra…	AT1G20330	SMT2	sterol methyltransferase 2	Encodes a sterol-C24-methyltransferases involved in sterol biosynthesis. Mutants display altered sterol composition, serrated petals and sepals and altered cotyledon vascular patterning as well as ectopic endoreduplication. This suggests that suppression of endoreduplication is important for petal morphogenesis and that normal sterol composition is required for this suppression
m01oak00843cC-t01.1	-1.2306	PP-binding = D:PF00550 = Phosphopantetheine attachment site	AT4G25050	ACP4	acyl carrier protein 4	encodes an acyl carrier protein predominantly expressed in leaves. Gene expression is upregulated by light
m01oak00844cF-t01.1	0.763165	[no Pfam hits]
m01oak00845Ct-t01.1	0.362344	Ribosomal_L1 = D:PF00687 = Ribosomal protein L1p/L10e family
m01oak00846CC-t01.1	-0.751223	HAND DBINO SLIDE ResIII SNF2_N DEAD Helicase_C = D:PF09110 D:PF13892 D:PF09111 F:PF04851 F:PF00176 D:PF00270 F:PF00271 = HAND ~ DNA-binding domain ~ SLIDE ~ Type III restriction enzyme, res subunit ~ SNF2 family N-terminal domain ~ DEAD/DEAH box helicase ~ Helicase conserved C-terminal domain	AT3G06400	CHR11	chromatin-remodeling protein 11	Encodes a SWI2/SNF2 chromatin remodeling protein belonging to the ISWI family. Involved in nuclear proliferation during megagametogenesis and cell expansion in the sporophyte. Constitutively expressed. RNAi induced loss of function in megagametogenesis results in female sterility. 35S:RNAi plants have reduced stature
m01oak00847cC-t01.1	-4.33574	RRM_5 RRM_6 RRM_1 = D:PF13893 D:PF14259 D:PF00076 = RNA recognition motif. (a.k.a. RRM, RBD, or RNP domain) ~ RNA recognition motif (a.k.a. RRM, RBD, or RNP domain) ~ RNA recognition motif. (a.k.a. RRM, RBD, or RNP domain)	AT1G51510	Y14	RNA-binding (RRM/RBD/RNP motifs) family protein	This gene is predicted to encode a protein involved in the exon junction complex. Though there is a predicted RNA binding motif, in the Drosophila ortholog (33% identity), this motif mediates interactions with Mago and is not available for RNA binding. The Arabidopsis Y14 protein appears to be predominantly nucleolar, but there is also some evidence for its presence in the cytoplasm
m01oak00848JC-t01.1	-3.15027	Lipase_GDSL = F:PF00657 = GDSL-like Lipase/Acylhydrolase
m01oak00849cC-t01.1	0.581503	Cpn60_TCP1 = F:PF00118 = TCP-1/cpn60 chaperonin family
m01oak00850cC-t01.1	-1.79068	DUF3474 FA_desaturase = F:PF11960 D:PF00487 = Domain of unknown function (DUF3474) ~ Fatty acid desaturase	AT5G05580	FAD8	fatty acid desaturase 8	Encodes a temperature sensitive plastidic fatty acid desaturase
m01oak00851cC-t01.1		Cpn10 = D:PF00166 = Chaperonin 10 Kd subunit
m01oak00853cF-t01.1	-1.49467	[no Pfam hits]
m01oak00854CC-t01.1	0.382425	[no Pfam hits]
m01oak00855JT-t01.1	0.236211	SapB_1 TAXi_C Asp = D:PF05184 D:PF14541 F:PF00026 = Saposin-like type B, region 1 ~ Xylanase inhibitor C-terminal ~ Eukaryotic aspartyl protease
m01oak00857cC-t01.1	0.167036	vATP-synt_E = F:PF01991 = ATP synthase (E/31 kDa) subunit	AT4G11150	TUF	vacuolar ATP synthase subunit E1	Encodes a vacuolar H+-ATPase subunit E isoform 1 which is required for Golgi organization and vacuole function in embryogenesis
m01oak00859cf-t01.1		[no Pfam hits]
m01oak00860Ci-t01.1	-1.11146	C2 = D:PF00168 = C2 domain	AT5G23950		Calcium-dependent lipid-binding (CaLB domain) family protein	Calcium-dependent lipid-binding (CaLB domain) family protein; CONTAINS InterPro DOMAIN/s: C2 calcium/lipid-binding domain, CaLB (InterPro:IPR008973), C2 calcium-dependent membrane targeting (InterPro:IPR000008); BEST Arabidopsis thaliana protein match is: Calcium-dependent lipid-binding (CaLB domain) family protein (TAIR:AT1G07310.1); Has 7173 Blast hits to 1801 proteins in 194 species: Archae - …
m01oak00861cF-t01.1		E1_dh = F:PF00676 = Dehydrogenase E1 component
m01oak00862JC-t01.1	-0.311022	Transaldolase = F:PF00923 = Transaldolase	AT5G13420		Aldolase-type TIM barrel family protein	Aldolase-type TIM barrel family protein; FUNCTIONS IN: catalytic activity, transaldolase activity; INVOLVED IN: response to cadmium ion; LOCATED IN: mitochondrion, chloroplast stroma, chloroplast; EXPRESSED IN: 25 plant structures; EXPRESSED DURING: 15 growth stages; CONTAINS InterPro DOMAIN/s: Transaldolase subfamily (InterPro:IPR004732), Aldolase-type TIM barrel (InterPro:IPR013785), Transaldol…
m01oak00864CC-t01.1	0.647023	Pyr_redox_dim Pyr_redox Pyr_redox_2 = D:PF02852 D:PF00070 D:PF07992 = Pyridine nucleotide-disulphide oxidoreductase, dimerisation domain ~ Pyridine nucleotide-disulphide oxidoreductase ~ Pyridine nucleotide-disulphide oxidoreductase	AT3G24170	GR1	glutathione-disulfide reductase	Encodes a cytosolic glutathione reductase
m01oak00865Ci-t01.1	0.377281	Chloroa_b-bind = F:PF00504 = Chlorophyll A-B binding protein
m01oak00866cF-t01.1	0.440966	Chloroa_b-bind = F:PF00504 = Chlorophyll A-B binding protein
m01oak00867cC-t01.1	-1.50226	2x:zf-B_box = D:PF00643 = B-box zinc finger
m01oak00868jf-t01.1	0.463386	2x:Pkinase Pkinase_Tyr = D:PF00069 D:PF07714 = Protein kinase domain ~ Protein tyrosine kinase
m01oak00870cC-t01.1	-3.28928	p450 = D:PF00067 = Cytochrome P450	AT5G04660	CYP77A4	cytochrome P450, family 77, subfamily A, polypeptide 4	encodes a protein with cytochrome P450 domain
m01oak00871cC-t01.1	-0.925994	Cpn10 = D:PF00166 = Chaperonin 10 Kd subunit
m01oak00872cC-t01.1	-1.15846	Proteasome = D:PF00227 = Proteasome subunit	AT1G56450	PBG1	20S proteasome beta subunit G1	20S proteasome beta subunit PBG1 (PBG1) mRNA, complete cds
m01oak00875Ct-t01.1	0.731524	Pro_isomerase = D:PF00160 = Cyclophilin type peptidyl-prolyl cis-trans isomerase/CLD	AT5G13120	CYP20-2	cyclophilin 20-2	Encodes a lumenal cyclophilin with peptidyl-prolyl isomerase activity that is associated with the NAD(P)H dehydrogenase complex in stromal regions of the thylakoid membrane. It is likely to be important for the accumulation of the hydrophobic domain of the NAD(P)H dehydrogenase complex. This complex is associated with PSI and is responsible for the reduction of plastoquinone
m01oak00876CC-t01.1	0.869241	DUF1771 Smr = D:PF08590 F:PF01713 = Domain of unknown function (DUF1771) ~ Smr domain	AT2G26280	CID7	CTC-interacting domain 7	smr (Small MutS Related) domain-containing protein mRNA, complete cds
m01oak00877cF-t01.1	-0.433323	NAD_binding_10 Epimerase = D:PF13460 F:PF01370 = NADH(P)-binding ~ NAD dependent epimerase/dehydratase family	AT3G63140	CSP41A	chloroplast stem-loop binding protein of 41 kDa	Encodes a protein with ribonuclease activity that is involved in plastid rRNA maturation
m01oak00878cT-t01.1	0.0845366	ADH_N ADH_zinc_N = D:PF08240 F:PF00107 = Alcohol dehydrogenase GroES-like domain ~ Zinc-binding dehydrogenase
m01oak00879cc-t01.1	0.540871	[no Pfam hits]
m01oak00880cC-t01.1	0.601038	WWE RST = F:PF02825 D:PF12174 = WWE domain ~ RCD1-SRO-TAF4 (RST) plant domain	AT1G32230	RCD1	WWE protein-protein interaction domain protein family	Encodes a protein belonging to the (ADP-ribosyl)transferase domain-containing subfamily of WWE protein-protein interaction domain protein family. Superoxide radicals are necessary and sufficient to propagate cell death or lesion formation in rcd1 mutants. Without stress treatment, RCD1 is localized in the nucleus. Under high salt or oxidative stress, RCD1 is found not only in the nucleus but also…
m01oak00881cC-t01.1	-1.19785	Thioredoxin_9 Thioredoxin_7 Thioredoxin_8 Thioredoxin_2 Thioredoxin = F:PF14595 D:PF13899 D:PF13905 D:PF13098 D:PF00085 = Thioredoxin ~ Thioredoxin-like ~ Thioredoxin-like ~ Thioredoxin-like domain ~ Thioredoxin	AT3G51030	TRX1	thioredoxin H-type 1	encodes a cytosolic thioredoxin that reduces disulfide bridges of target proteins by the reversible formation of a disulfide bridge between two neighboring Cys residues present in the active site. Thioredoxins have been found to regulate a variety of biological reactions in prokaryotic and eukaryotic cells
m01oak00882CC-t01.1	-2.44696	2x:RRM_5 3x:RRM_6 3x:RRM_1 = D:PF13893 D:PF14259 D:PF00076 = RNA recognition motif. (a.k.a. RRM, RBD, or RNP domain) ~ RNA recognition motif (a.k.a. RRM, RBD, or RNP domain) ~ RNA recognition motif. (a.k.a. RRM, RBD, or RNP domain)	AT1G11650	RBP45B	RNA-binding (RRM/RBD/RNP motifs) family protein	RBP45B; FUNCTIONS IN: RNA binding; EXPRESSED IN: 26 plant structures; EXPRESSED DURING: 16 growth stages; CONTAINS InterPro DOMAIN/s: RNA recognition motif, RNP-1 (InterPro:IPR000504), Nucleotide-binding, alpha-beta plait (InterPro:IPR012677); BEST Arabidopsis thaliana protein match is: RNA-binding protein 45A (TAIR:AT5G54900.1); Has 29660 Blast hits to 18296 proteins in 811 species: Archae - 14;…
m01oak00883cC-t01.1	0.728274	F-box-like = D:PF12937 = F-box-like	AT3G26810	AFB2	auxin signaling F-box 2	auxin signaling F-box 2 (AFB2); FUNCTIONS IN: ubiquitin-protein ligase activity, auxin binding; INVOLVED IN: stamen development, pollen maturation, response to molecule of bacterial origin; LOCATED IN: plasma membrane; EXPRESSED IN: 26 plant structures; EXPRESSED DURING: 14 growth stages; CONTAINS InterPro DOMAIN/s: F-box domain, cyclin-like (InterPro:IPR001810); BEST Arabidopsis thaliana protein…
m01oak00884cC-t01.1	0.775684	Transferase = F:PF02458 = Transferase family	AT1G65450		HXXXD-type acyl-transferase family protein	HXXXD-type acyl-transferase family protein; FUNCTIONS IN: transferase activity, transferring acyl groups other than amino-acyl groups, transferase activity; INVOLVED IN: biological_process unknown; LOCATED IN: cellular_component unknown; EXPRESSED IN: 19 plant structures; EXPRESSED DURING: 11 growth stages; CONTAINS InterPro DOMAIN/s: Transferase (InterPro:IPR003480); BEST Arabidopsis thaliana pr…
m01oak00885cC-t01.1		K-box SRF-TF = F:PF01486 D:PF00319 = K-box region ~ SRF-type transcription factor (DNA-binding and dimerisation domain)	AT5G20240	PI	K-box region and MADS-box transcription factor family protein	Floral homeotic gene encoding a MADS domain transcription factor. Required for the specification of petal and stamen identities
m01oak00886CF-t01.1	-0.34123	[no Pfam hits]
m01oak00887CT-t01.1	0.291705	2x:Cystatin = D:PF00031 = Cystatin domain
m01oak00889cC-t01.1	-2.88086	PLD_C PLDc_2 2x:PLDc C2 = F:PF12357 D:PF13091 F:PF00614 D:PF00168 = Phospholipase D C terminal ~ PLD-like domain ~ Phospholipase D Active site motif ~ C2 domain
m01oak00890cC-t01.1	-1.585	PAPS_reduct Thioredoxin = F:PF01507 D:PF00085 = Phosphoadenosine phosphosulfate reductase family ~ Thioredoxin
m01oak00891cC-t01.1	0.980831	H_PPase = F:PF03030 = Inorganic H+ pyrophosphatase	AT1G15690	AVP1	Inorganic H pyrophosphatase family protein	Encodes a H(+)-translocating (pyrophosphate-energized) inorganic pyrophosphatase (H(+)-PPase; EC 3.6.1.1) located in the vacuolar membrane. Expression is found in all tissues examined, including meristems and floral organ primordium. Expression is particularly enhanced in pollen, and is repressed by light. Over expression and loss of function phenotypes suggest AVP1 is involved in regulation of a…
m01oak00892Ct-t01.1	-1.39088	Gar1 = F:PF04410 = Gar1/Naf1 RNA binding region	AT3G03920		H/ACA ribonucleoprotein complex, subunit Gar1/Naf1 protein	H/ACA ribonucleoprotein complex, subunit Gar1/Naf1 protein; FUNCTIONS IN: snoRNA binding, pseudouridine synthase activity, RNA binding; LOCATED IN: chloroplast thylakoid membrane, nucleolus; EXPRESSED IN: 23 plant structures; EXPRESSED DURING: 13 growth stages; CONTAINS InterPro DOMAIN/s: H/ACA ribonucleoprotein complex, subunit Gar1, eukaryote (InterPro:IPR021154), H/ACA ribonucleoprotein comple…
m01oak00893cf-t01.1	0.580384	[no Pfam hits]
m01oak00894Cz-t01.1		[no Pfam hits]
m01oak00895cC-t01.1	0.452285	COP-gamma_platf Adaptin_N = D:PF08752 F:PF01602 = Coatomer gamma subunit appendage platform subdomain ~ Adaptin N terminal region	AT4G34450		coatomer gamma-2 subunit, putative / gamma-2 coat protein, putative / gamma-2 COP, putative	coatomer gamma-2 subunit, putative / gamma-2 coat protein, putative / gamma-2 COP, putative; FUNCTIONS IN: clathrin binding, structural molecule activity, binding; INVOLVED IN: intracellular protein transport, vesicle-mediated transport; LOCATED IN: chloroplast, membrane; EXPRESSED IN: 26 plant structures; EXPRESSED DURING: 15 growth stages; CONTAINS InterPro DOMAIN/s: Coatomer, gamma subunit, ap…
m01oak00896cC-t01.1	-3.78047	6PGD NAD_binding_2 = D:PF00393 D:PF03446 = 6-phosphogluconate dehydrogenase, C-terminal domain ~ NAD binding domain of 6-phosphogluconate dehydrogenase	AT3G02360		6-phosphogluconate dehydrogenase family protein	6-phosphogluconate dehydrogenase family protein; FUNCTIONS IN: in 6 functions; INVOLVED IN: response to salt stress; LOCATED IN: peroxisome; EXPRESSED IN: 27 plant structures; EXPRESSED DURING: 16 growth stages; CONTAINS InterPro DOMAIN/s: 6-phosphogluconate dehydrogenase, NAD-binding (InterPro:IPR006115), 6-phosphogluconate dehydrogenase, C-terminal-like (InterPro:IPR008927), Dehydrogenase, mult…
m01oak00897cC-t01.1	-0.0546573	Ribosomal_S17 = D:PF00366 = Ribosomal protein S17	AT1G79850	RPS17	ribosomal protein S17	nuclear-encoded 30S chloroplast ribosomal protein S17
m01oak00898CT-t01.1	0.522434	PK_C PK = D:PF02887 F:PF00224 = Pyruvate kinase, alpha/beta domain ~ Pyruvate kinase, barrel domain
m01oak00899cC-t01.1	-0.370707	2x:DUF642 = D:PF04862 = Protein of unknown function (DUF642)
m01oak00900cC-t01.1	-5.07137	Pyridoxal_deC = F:PF00282 = Pyridoxal-dependent decarboxylase conserved domain
m01oak00901CC-t01.1	-0.814758	Chloroa_b-bind = F:PF00504 = Chlorophyll A-B binding protein	AT2G40100	LHCB4.3	light-harvesting complex photosystem II	Lhcb4:3 protein (Lhcb4.3, light-harvesting complex of photosystem II
m01oak00902Ct-t01.1	0.492105	SF3b10 = F:PF07189 = Splicing factor 3B subunit 10 (SF3b10)
m01oak00903CF-t01.1	-3.20126	Fer4_17 Fer2_3 Fer4_8 = D:PF13534 D:PF13085 D:PF13183 = 4Fe-4S dicluster domain ~ 2Fe-2S iron-sulfur cluster binding domain ~ 4Fe-4S dicluster domain	AT5G40650	SDH2-2	succinate dehydrogenase 2-2	One of three isoforms of the iron-sulfur component of the succinate dehydrogenase complex, a component of the mitochondrial respiratory chain complex II. The product of the nuclear encoded gene is imported into the mitochondrion. Expressed during germination and post-germinative growth
m01oak00904cC-t01.1	-1.43749	Histone = D:PF00125 = Core histone H2A/H2B/H3/H4
m01oak00905cC-t01.1	-3.17369	[no Pfam hits]	AT1G23750		Nucleic acid-binding, OB-fold-like protein	Nucleic acid-binding, OB-fold-like protein; CONTAINS InterPro DOMAIN/s: Nucleic acid-binding, OB-fold-like (InterPro:IPR016027), Nucleic acid-binding, OB-fold (InterPro:IPR012340); BEST Arabidopsis thaliana protein match is: Nucleic acid-binding, OB-fold-like protein (TAIR:AT1G10590.2); Has 249 Blast hits to 249 proteins in 61 species: Archae - 55; Bacteria - 0; Metazoa - 0; Fungi - 0; Plants - 1…
m01oak00906CC-t01.1	-1.3809	Chalcone = D:PF02431 = Chalcone-flavanone isomerase	AT3G55120	TT5	Chalcone-flavanone isomerase family protein	Catalyzes the conversion of chalcones into flavanones. Required for the accumulation of purple anthocyanins in leaves and stems
m01oak00907CC-t01.1	0.648688	Cpn60_TCP1 = F:PF00118 = TCP-1/cpn60 chaperonin family	AT5G26360		TCP-1/cpn60 chaperonin family protein	TCP-1/cpn60 chaperonin family protein; FUNCTIONS IN: unfolded protein binding, ATP binding; INVOLVED IN: protein folding, cellular protein metabolic process; EXPRESSED IN: 22 plant structures; EXPRESSED DURING: 13 growth stages; CONTAINS InterPro DOMAIN/s: Chaperonin Cpn60/TCP-1 (InterPro:IPR002423), Chaperone, tailless complex polypeptide 1 (InterPro:IPR017998), T-complex protein 1, gamma subuni…
m01oak00908CC-t01.1	0.487973	ADK_lid ADK = D:PF05191 D:PF00406 = Adenylate kinase, active site lid ~ Adenylate kinase	AT5G63400	ADK1	adenylate kinase 1	encodes a protein similar to adenylate kinase
m01oak00909cC-t01.1	0.720476	Glyco_hydro_14 = D:PF01373 = Glycosyl hydrolase family 14	AT3G23920	BAM1	beta-amylase 1	Encodes a chloroplast beta-amylase. Is necessary for leaf starch breakdown in the absence of BAM3
m01oak00910cC-t01.1	0.811005	UCR_UQCRX_QCR9 = F:PF05365 = Ubiquinol-cytochrome C reductase, UQCRX/QCR9 like	AT3G52730		ubiquinol-cytochrome C reductase UQCRX/QCR9-like family protein	ubiquinol-cytochrome C reductase UQCRX/QCR9-like family protein; FUNCTIONS IN: ubiquinol-cytochrome-c reductase activity; INVOLVED IN: mitochondrial electron transport, ubiquinol to cytochrome c; LOCATED IN: mitochondrial envelope, mitochondrion, mitochondrial respiratory chain complex III, membrane; EXPRESSED IN: 24 plant structures; EXPRESSED DURING: 16 growth stages; CONTAINS InterPro DOMAIN/s…
m01oak00911cC-t01.1		p450 = D:PF00067 = Cytochrome P450	AT1G74110	CYP78A10	cytochrome P450, family 78, subfamily A, polypeptide 10	member of CYP78A
m01oak00913CC-t01.1	0.426327	Suc_Fer-like = F:PF06999 = Sucrase/ferredoxin-like	AT3G27570		Sucrase/ferredoxin-like family protein	Sucrase/ferredoxin-like family protein; FUNCTIONS IN: molecular_function unknown; INVOLVED IN: biological_process unknown; LOCATED IN: endomembrane system; EXPRESSED IN: 22 plant structures; EXPRESSED DURING: 13 growth stages; CONTAINS InterPro DOMAIN/s: Thioredoxin fold (InterPro:IPR012335), Sucraseferredoxin-like (InterPro:IPR009737), Thioredoxin-like fold (InterPro:IPR012336); BEST Arabidopsis…
m01oak00914Ci-t01.1	-1.66084	[no Pfam hits]
m01oak00915CC-t01.1	-3.27921	[no Pfam hits]	AT3G09860		unknown protein	unknown protein; Has 34 Blast hits to 34 proteins in 12 species: Archae - 0; Bacteria - 0; Metazoa - 0; Fungi - 0; Plants - 34; Viruses - 0; Other Eukaryotes - 0 (source: NCBI BLink)
m01oak00916CC-t01.1	0.308815	Ribosomal_L5_C Ribosomal_L5 = D:PF00673 D:PF00281 = ribosomal L5P family C-terminus ~ Ribosomal protein L5	AT4G01310		Ribosomal L5P family protein	Ribosomal L5P family protein; FUNCTIONS IN: structural constituent of ribosome; INVOLVED IN: translation; LOCATED IN: in 6 components; EXPRESSED IN: 24 plant structures; EXPRESSED DURING: 13 growth stages; CONTAINS InterPro DOMAIN/s: Ribosomal protein L5 (InterPro:IPR002132), Ribosomal protein L5, conserved site (InterPro:IPR020929), Ribosomal protein L5, C-terminal (InterPro:IPR020928), Ribosoma…
m01oak00918CC-t01.1	-0.755438	AUX_IAA = F:PF02309 = AUX/IAA family	AT3G04730	IAA16	indoleacetic acid-induced protein 16	early auxin-induced (IAA16)
m01oak00919CT-t01.1	-0.582784	Mg_chelatase = F:PF01078 = Magnesium chelatase, subunit ChlI
m01oak00920CC-t01.1	0.451524	Peptidase_S10 = D:PF00450 = Serine carboxypeptidase
m01oak00921cC-t01.1	0.643632	FAD_binding_1 Flavodoxin_1 NAD_binding_1 = D:PF00667 D:PF00258 D:PF00175 = FAD binding domain ~ Flavodoxin ~ Oxidoreductase NAD-binding domain	AT4G30210	ATR2	P450 reductase 2	Encodes NADPH-cytochrome P450 reductase that catalyzes the first oxidative step of the phenylpropanoid general pathway
m01oak00922cf-t01.1	-0.131849	DDE_Tnp_4 = D:PF13359 = DDE superfamily endonuclease
m01oak00923cC-t01.1	-1.06374	Phi_1 = F:PF04674 = Phosphate-induced protein 1 conserved region
m01oak00924cC-t01.1	-0.329299	AUX_IAA = F:PF02309 = AUX/IAA family	AT5G65670	IAA9	indole-3-acetic acid inducible 9	auxin (indole-3-acetic acid) induced gene
m01oak00925cC-t01.1		Ribosomal_L22 = D:PF00237 = Ribosomal protein L22p/L17e
m01oak00926cC-t01.1	-0.0222192	Ribosomal_S25 = F:PF03297 = S25 ribosomal protein
m01oak00927cT-t01.1		CP12 Gp_dh_C = F:PF02672 D:PF02800 = CP12 domain ~ Glyceraldehyde 3-phosphate dehydrogenase, C-terminal domain
m01oak00928cC-t01.1	0.570213	DUF258 AIG1 MMR_HSR1 = F:PF03193 F:PF04548 F:PF01926 = Protein of unknown function, DUF258 ~ AIG1 family ~ 50S ribosome-binding GTPase	AT5G05000	TOC34	translocon at the outer envelope membrane of chloroplasts 34	Outer membrane GTPase protein that may function in import of nuclear encoded proteins into the chloroplast. Phosphorylation of the G-domains regulate translocon assembly
m01oak00929St-t01.1		MIP = F:PF00230 = Major intrinsic protein
m01oak00930cf-t01.1	0.483526	Histone = D:PF00125 = Core histone H2A/H2B/H3/H4
m01oak00931CT-t01.1	-0.882215	Pkinase Pkinase_Tyr = D:PF00069 D:PF07714 = Protein kinase domain ~ Protein tyrosine kinase	AT3G13670		Protein kinase family protein	Protein kinase family protein; FUNCTIONS IN: protein serine/threonine kinase activity, protein kinase activity, kinase activity, ATP binding; INVOLVED IN: protein amino acid phosphorylation; EXPRESSED IN: 24 plant structures; EXPRESSED DURING: 15 growth stages; CONTAINS InterPro DOMAIN/s: Protein kinase, ATP binding site (InterPro:IPR017441), Protein kinase, catalytic domain (InterPro:IPR000719),…
m01oak00932CC-t01.1	0.647012	Glyco_hydro_9 = D:PF00759 = Glycosyl hydrolase family 9	AT5G49720	GH9A1	glycosyl hydrolase 9A1	Encodes a membrane-bound endo-1,4-beta-D-glucanase, involved in cellulose biosynthesis. Loss-of-function mutants have severe cellulose-deficient phenotypes. During cell elongation, KOR1 is associated with Golgi apparatus and early endosome. Inhibition of cellulose biosynthesis promoted a redistribution of KOR1 in subcellular locations. These observations suggest that deposition of cellulose invol…
m01oak00933cf-t01.1	0.523087	[no Pfam hits]
m01oak00934JC-t01.1	-1.48486	peroxidase = F:PF00141 = Peroxidase	AT1G71695		Peroxidase superfamily protein	Peroxidase superfamily protein; FUNCTIONS IN: peroxidase activity, heme binding; INVOLVED IN: response to oxidative stress, oxidation reduction; LOCATED IN: cell wall, vacuole, membrane, plant-type cell wall; EXPRESSED IN: 23 plant structures; EXPRESSED DURING: 13 growth stages; CONTAINS InterPro DOMAIN/s: Haem peroxidase (InterPro:IPR010255), Plant peroxidase (InterPro:IPR000823), Peroxidases he…
m01oak00935CC-t01.1	-4.70876	Tom7 = F:PF08038 = TOM7 family	AT5G41685		Mitochondrial outer membrane translocase complex, subunit Tom7	Mitochondrial outer membrane translocase complex, subunit Tom7; FUNCTIONS IN: protein transporter activity, P-P-bond-hydrolysis-driven protein transmembrane transporter activity; INVOLVED IN: intracellular protein transport; LOCATED IN: mitochondrial outer membrane; EXPRESSED IN: 23 plant structures; EXPRESSED DURING: 13 growth stages; CONTAINS InterPro DOMAIN/s: Mitochondrial outer membrane tran…
m01oak00936cC-t01.1	0.167036	Ribosomal_L3 = F:PF00297 = Ribosomal protein L3
m01oak00937CC-t01.1	0.291406	[no Pfam hits]	AT5G66230		Chalcone-flavanone isomerase family protein	Chalcone-flavanone isomerase family protein; EXPRESSED IN: 19 plant structures; EXPRESSED DURING: 8 growth stages; BEST Arabidopsis thaliana protein match is: unknown protein (TAIR:AT3G51230.1); Has 1807 Blast hits to 1807 proteins in 277 species: Archae - 0; Bacteria - 0; Metazoa - 736; Fungi - 347; Plants - 385; Viruses - 0; Other Eukaryotes - 339 (source: NCBI BLink)
m01oak00938Ct-t01.1	0.25361	peroxidase = F:PF00141 = Peroxidase	AT1G05260	RCI3	Peroxidase superfamily protein	Encodes a cold-inducible cationic peroxidase that is involved in the stress response. In response to low temperature, RCI3 transcripts accumulate in the aerial part and in roots of etiolated seedlings but only in roots of light-grown seedlings
m01oak00939CC-t01.1	0.514021	CK_II_beta = D:PF01214 = Casein kinase II regulatory subunit
m01oak00940cc-t01.1	-1.44221	X8 Glyco_hydro_17 = D:PF07983 D:PF00332 = X8 domain ~ Glycosyl hydrolases family 17	AT2G05790		O-Glycosyl hydrolases family 17 protein	O-Glycosyl hydrolases family 17 protein; FUNCTIONS IN: cation binding, hydrolase activity, hydrolyzing O-glycosyl compounds, catalytic activity; INVOLVED IN: carbohydrate metabolic process; LOCATED IN: endomembrane system; EXPRESSED IN: 22 plant structures; EXPRESSED DURING: 13 growth stages; CONTAINS InterPro DOMAIN/s: X8 (InterPro:IPR012946), Glycoside hydrolase, catalytic core (InterPro:IPR017…
m01oak00941cC-t01.1	0.334632	DSS1_SEM1 = F:PF05160 = DSS1/SEM1 family
m01oak00942cC-t01.1	-0.385384	Aminotran_3 = D:PF00202 = Aminotransferase class-III
m01oak00943CC-t01.1	-1.9666	Usp = D:PF00582 = Universal stress protein family	AT3G17020		Adenine nucleotide alpha hydrolases-like superfamily protein	Adenine nucleotide alpha hydrolases-like superfamily protein; FUNCTIONS IN: molecular_function unknown; INVOLVED IN: response to cold, response to stress; LOCATED IN: plasma membrane; EXPRESSED IN: 24 plant structures; EXPRESSED DURING: 15 growth stages; CONTAINS InterPro DOMAIN/s: UspA (InterPro:IPR006016), Rossmann-like alpha/beta/alpha sandwich fold (InterPro:IPR014729), Universal stress prote…
m01oak00944CC-t01.1	-1.61702	CAAD = D:PF14159 = CAAD domains of cyanobacterial aminoacyl-tRNA synthetase	AT2G46820	PSI-P	photosystem I P subunit	Encodes the P subunit of Photosystem I. About 25% of the TMP14 pool appeared to be phosphorylated, and this ratio is not affected by light. Contains seven phosphorylation sites on threonine residue and chloroplast targeting signal. Located in the proximity of PSI-L, -H and -O subunits
m01oak00945cC-t01.1	0.523083	[no Pfam hits]
m01oak00946CM-t01.1		[no Pfam hits]
m01oak00946CM-t01.2	0.56825	CLP_protease = D:PF00574 = Clp protease	AT1G02560	CLPP5	nuclear encoded CLP protease 5	One of several nuclear-encoded ClpPs (caseinolytic protease). Contains a highly conserved catalytic triad of Ser-type proteases (Ser-His-Asp). The name reflects nomenclature described in Adam et. al (2001)
m01oak00947cC-t01.1	0.124667	GASA = F:PF02704 = Gibberellin regulated protein	AT2G14900		Gibberellin-regulated family protein	Gibberellin-regulated family protein; FUNCTIONS IN: molecular_function unknown; INVOLVED IN: response to gibberellin stimulus; LOCATED IN: endomembrane system; EXPRESSED IN: 18 plant structures; EXPRESSED DURING: 12 growth stages; CONTAINS InterPro DOMAIN/s: Gibberellin regulated protein (InterPro:IPR003854); BEST Arabidopsis thaliana protein match is: Gibberellin-regulated family protein (TAIR:A…
m01oak00948cF-t01.1		NmrA NAD_binding_4 NAD_binding_10 3Beta_HSD Epimerase adh_short = F:PF05368 F:PF07993 D:PF13460 F:PF01073 F:PF01370 D:PF00106 = NmrA-like family ~ Male sterility protein ~ NADH(P)-binding ~ 3-beta hydroxysteroid dehydrogenase/isomerase family ~ NAD dependent epimerase/dehydratase family ~ short chain dehydrogenase	AT4G35420	DRL1	dihydroflavonol4-reductase-like1	Encodes DRL1 (Dihydroflavonol 4-reductase-like1), a closely related homolog of the rice anther-specific gene OsDFR2. DRL1 may be involved in a metabolic pathway essential for pollen wall development and male fertility. Mutant plants have impaired pollen formation and seed production
m01oak00949cC-t01.1		[no Pfam hits]
m01oak00950CT-t01.1		[no Pfam hits]
m01oak00951jC-t01.1	0.0246602	Dev_Cell_Death = D:PF10539 = Development and cell death domain	AT5G42050		DCD (Development and Cell Death) domain protein	DCD (Development and Cell Death) domain protein; CONTAINS InterPro DOMAIN/s: Development/cell death domain (InterPro:IPR013989), Kelch related (InterPro:IPR013089); BEST Arabidopsis thaliana protein match is: DCD (Development and Cell Death) domain protein (TAIR:AT3G27090.1); Has 30201 Blast hits to 17322 proteins in 780 species: Archae - 12; Bacteria - 1396; Metazoa - 17338; Fungi - 3422; Plants…
m01oak00952CC-t01.1	0.555632	Cpn60_TCP1 = F:PF00118 = TCP-1/cpn60 chaperonin family	AT3G03960		TCP-1/cpn60 chaperonin family protein	TCP-1/cpn60 chaperonin family protein; FUNCTIONS IN: unfolded protein binding, ATP binding; INVOLVED IN: protein folding, cellular protein metabolic process; LOCATED IN: membrane; EXPRESSED IN: 23 plant structures; EXPRESSED DURING: 13 growth stages; CONTAINS InterPro DOMAIN/s: Chaperonin Cpn60/TCP-1 (InterPro:IPR002423), Chaperone, tailless complex polypeptide 1 (InterPro:IPR017998), Chaperonin …
m01oak00953CC-t01.1	-3.05981	TCP = F:PF03634 = TCP family transcription factor	AT4G18390	TCP2	TEOSINTE BRANCHED 1, cycloidea and PCF transcription factor 2	TEOSINTE BRANCHED 1, Cycloidea and PCF transcription factor 2 (TCP2); CONTAINS InterPro DOMAIN/s: Transcription factor, TCP (InterPro:IPR005333), CYC/TB1, R domain (InterPro:IPR017888), Transcription factor TCP subgroup (InterPro:IPR017887); BEST Arabidopsis thaliana protein match is: TEOSINTE BRANCHED 1, cycloidea, and PCF family 24 (TAIR:AT1G30210.2); Has 30201 Blast hits to 17322 proteins in 7…
m01oak00954CC-t01.1	0.468141	2x:Hexapep_2 3x:Hexapep = r:PF14602 r:PF00132 = Hexapeptide repeat of succinyl-transferase ~ Bacterial transferase hexapeptide (six repeats)
m01oak00955CT-t01.1	0.564791	p450 = D:PF00067 = Cytochrome P450
m01oak00956cC-t01.1	-1.15643	Cpn60_TCP1 = F:PF00118 = TCP-1/cpn60 chaperonin family	AT3G11830		TCP-1/cpn60 chaperonin family protein	TCP-1/cpn60 chaperonin family protein; FUNCTIONS IN: unfolded protein binding, ATP binding; INVOLVED IN: response to cadmium ion; LOCATED IN: cellular_component unknown; EXPRESSED IN: 25 plant structures; EXPRESSED DURING: 14 growth stages; CONTAINS InterPro DOMAIN/s: Chaperonin Cpn60/TCP-1 (InterPro:IPR002423), Chaperone, tailless complex polypeptide 1 (InterPro:IPR017998), T-complex protein 1, …
m01oak00957cC-t01.1	0.299505	2x:PC_rep = r:PF01851 = Proteasome/cyclosome repeat	AT2G20580	RPN1A	26S proteasome regulatory subunit S2 1A	encoding the RPN subunits of the 26S proteasome
m01oak00958cC-t01.1	0.396584	MIP = F:PF00230 = Major intrinsic protein
m01oak00959CT-t01.1		[no Pfam hits]
m01oak00960cC-t01.1	-1.59495	UDPGT = F:PF00201 = UDP-glucoronosyl and UDP-glucosyl transferase	AT5G17050	UGT78D2	UDP-glucosyl transferase 78D2	The At5g17050 encodes a anthocyanidin 3-O-glucosyltransferase which specifically glucosylates the 3-position of the flavonoid C-ring. Anthocyanidins such as cyanidin and pelargonidin as well as flavonols such as kaempferol and quercetin are accepted substrates
m01oak00961CI-t01.1	0.65849	[no Pfam hits]	AT3G55005	TON1B	tonneau 1b (TON1b)	Encodes a protein of unknown function that is involved in cortical microtubule organization. Mutants exhibit abnormal cell growth and patterns of division. TON1B appears to be redundant with TON1A. Encodes a novel protein that is similar to human FOP and OFD1 centrosomal proteins. Localizes to the preprophase band, cytoplasm and cell cortex where it is probably associated with the cortical cytosk…
m01oak00962CC-t01.1		p450 = D:PF00067 = Cytochrome P450	AT1G69500	CYP704B1	cytochrome P450, family 704, subfamily B, polypeptide 1	Encodes a cytochrome P450, designated CYP704B1. Expressed in the developing anthers. Essential for pollen exine development. Mutations in CYP704B1 result in impaired pollen walls that lack a normal exine layer and exhibit a characteristic striped surface, termed zebra phenotype. Heterologous expression of CYP704B1 in yeast cells demonstrated that it catalyzes omega-hydroxylation of long-chain fat…
m01oak00963CT-t01.1		ACT = D:PF01842 = ACT domain
m01oak00964cC-t01.1	0.00525649	WH1 Ran_BP1 = D:PF00568 F:PF00638 = WH1 domain ~ RanBP1 domain
m01oak00965cf-t01.1	0.348671	[no Pfam hits]
m01oak00965cf-t01.2	-0.830395	[no Pfam hits]
m01oak00966ct-t01.1	-6.01331	[no Pfam hits]
m01oak00967CT-t01.1		ACP_syn_III Chal_sti_synt_N Chal_sti_synt_C ACP_syn_III_C FAE1_CUT1_RppA = D:PF08545 D:PF00195 D:PF02797 D:PF08541 F:PF08392 = 3-Oxoacyl-[acyl-carrier-protein (ACP)] synthase III ~ Chalcone and stilbene synthases, N-terminal domain ~ Chalcone and stilbene synthases, C-terminal domain ~ 3-Oxoacyl-[acyl-carrier-protein (ACP)] synthase III C terminal ~ FAE1/Type III polyketide synthase-like protein
m01oak00968cC-t01.1	-0.702735	YbaB_DNA_bd = F:PF02575 = YbaB/EbfC DNA-binding family
m01oak00970jC-t01.1	-0.190285	4x:WD40 = r:PF00400 = WD domain, G-beta repeat	AT2G46290		Transducin/WD40 repeat-like superfamily protein	Transducin/WD40 repeat-like superfamily protein; CONTAINS InterPro DOMAIN/s: WD40 repeat 2 (InterPro:IPR019782), WD40 repeat, conserved site (InterPro:IPR019775), WD40 repeat (InterPro:IPR001680), G-protein beta WD-40 repeat, region (InterPro:IPR020472), WD40 repeat-like-containing domain (InterPro:IPR011046), WD40-repeat-containing domain (InterPro:IPR017986), WD40/YVTN repeat-like-containing do…
m01oak00971CC-t01.1	0.167036	K-box SRF-TF = F:PF01486 D:PF00319 = K-box region ~ SRF-type transcription factor (DNA-binding and dimerisation domain)
m01oak00972Ct-t01.1	0.124667	Tryp_alpha_amyl LTP_2 = F:PF00234 F:PF14368 = Protease inhibitor/seed storage/LTP family ~ Probable lipid transfer
m01oak00973CC-t01.1	0.334632	GASA = F:PF02704 = Gibberellin regulated protein	AT5G15230	GASA4	GAST1 protein homolog 4	gibberellin-regulated (GASA4)
m01oak00974cC-t01.1	0.505034	Glycos_transf_2 Glyco_transf_21 Glyco_tranf_2_3 Glyco_trans_2_3 = F:PF00535 D:PF13506 D:PF13641 D:PF13632 = Glycosyl transferase family 2 ~ Glycosyl transferase family 21 ~ Glycosyltransferase like family 2 ~ Glycosyl transferase family group 2	AT5G22740	CSLA02	cellulose synthase-like A02	encodes a beta-mannan synthase based on in vitro enzyme assays from heterologously expressed protein
m01oak00975Cf-t01.1	0.213982	DIOX_N 2OG-FeII_Oxy = F:PF14226 D:PF03171 = non-haem dioxygenase in morphine synthesis N-terminal ~ 2OG-Fe(II) oxygenase superfamily	AT1G05010	EFE	ethylene-forming enzyme	Encodes 1-amino-cyclopropane-1-carboxylate oxidase
m01oak00976CC-t01.1	0.240619	Porin_3 = F:PF01459 = Eukaryotic porin	AT5G67500	VDAC2	voltage dependent anion channel 2	Encodes a voltage-dependent anion channel (VDAC: AT3G01280/VDAC1, AT5G67500/VDAC2, AT5G15090/VDAC3, AT5G57490/VDAC4, AT5G15090/VDAC5). VDACs are reported to be porin-type, beta-barrel diffusion pores. They are prominently localized in the outer mitochondrial membrane and are involved in metabolite exchange between the organelle and the cytosol
m01oak00977CC-t01.1	0.660372	6x:PPR_1 8x:PPR_2 10x:PPR_3 11x:PPR = r:PF12854 r:PF13041 r:PF13812 F:PF01535 = PPR repeat ~ PPR repeat family ~ Pentatricopeptide repeat domain ~ PPR repeat	AT2G31400	GUN1	genomes uncoupled 1	Encodes a a chloroplast-localized pentatricopeptide-repeat protein involved in regulation of nuclear gene expression
m01oak00978cC-t01.1	0.41993	Ribosomal_S20p = F:PF01649 = Ribosomal protein S20	AT3G15190		chloroplast 30S ribosomal protein S20, putative	chloroplast 30S ribosomal protein S20, putative; FUNCTIONS IN: structural constituent of ribosome, RNA binding; INVOLVED IN: translation, ribosome biogenesis; LOCATED IN: ribosome, chloroplast stroma, chloroplast, membrane; EXPRESSED IN: 22 plant structures; EXPRESSED DURING: 13 growth stages; CONTAINS InterPro DOMAIN/s: Ribosomal protein S20 (InterPro:IPR002583); Has 3989 Blast hits to 3989 prot…
m01oak00979CT-t01.1	0.236211	Cu_bind_like = D:PF02298 = Plastocyanin-like domain
m01oak00980jF-t01.1	0.531012	DEK_C = D:PF08766 = DEK C terminal domain
m01oak00981ST-t01.1		Ribonuc_red_sm = D:PF00268 = Ribonucleotide reductase, small chain
m01oak00982Cz-t01.1	-0.849739	Abhydrolase_3 = D:PF07859 = alpha/beta hydrolase fold
m01oak00983cC-t01.1	0.374821	PAE = F:PF03283 = Pectinacetylesterase
m01oak00986Ct-t01.1	0.334632	[no Pfam hits]	AT4G28440		Nucleic acid-binding, OB-fold-like protein	Nucleic acid-binding, OB-fold-like protein; CONTAINS InterPro DOMAIN/s: Nucleic acid-binding, OB-fold-like (InterPro:IPR016027), Nucleic acid-binding, OB-fold (InterPro:IPR012340); BEST Arabidopsis thaliana protein match is: Nucleic acid-binding, OB-fold-like protein (TAIR:AT2G33845.1); Has 214 Blast hits to 214 proteins in 47 species: Archae - 22; Bacteria - 0; Metazoa - 0; Fungi - 0; Plants - 1…
m01oak00987sC-t01.1	0.369238	zf-Tim10_DDP = D:PF02953 = Tim10/DDP family zinc finger	AT1G61570	TIM13	translocase of the inner mitochondrial membrane 13	Encodes a putative small zinc finger-like protein (TIM13); nucleus-encoded gene whose product is found in the mitochondrial inner membrane space
m01oak00988CC-t01.1	-0.2044	2Fe-2S_thioredx = F:PF01257 = Thioredoxin-like [2Fe-2S] ferredoxin	AT4G02580		NADH-ubiquinone oxidoreductase 24 kDa subunit, putative	NADH-ubiquinone oxidoreductase 24 kDa subunit, putative; FUNCTIONS IN: NADH dehydrogenase (ubiquinone) activity, zinc ion binding; INVOLVED IN: response to oxidative stress, mitochondrial electron transport, NADH to ubiquinone; LOCATED IN: mitochondrion, mitochondrial respiratory chain complex I, respiratory chain complex I; EXPRESSED IN: 24 plant structures; EXPRESSED DURING: 15 growth stages; C…
m01oak00989cC-t01.1	-0.779595	Complex1_51K NADH_4Fe-4S SLBB = F:PF01512 D:PF10589 D:PF10531 = Respiratory-chain NADH dehydrogenase 51 Kd subunit ~ NADH-ubiquinone oxidoreductase-F iron-sulfur binding region ~ SLBB domain	AT5G08530	CI51	51 kDa subunit of complex I	51 kDa subunit of complex I (CI51); FUNCTIONS IN: 4 iron, 4 sulfur cluster binding, NAD or NADH binding, FMN binding, NADH dehydrogenase (ubiquinone) activity, oxidoreductase activity, acting on NADH or NADPH; INVOLVED IN: oxidation reduction, mitochondrial electron transport, NADH to ubiquinone; LOCATED IN: mitochondrion, mitochondrial respiratory chain complex I, respiratory chain complex I; EX…
m01oak00991CC-t01.1	0.645576	ATP-synt_ab_C ATP-synt_ab_N ATP-synt_ab = D:PF00306 D:PF02874 F:PF00006 = ATP synthase alpha/beta chain, C terminal domain ~ ATP synthase alpha/beta family, beta-barrel domain ~ ATP synthase alpha/beta family, nucleotide-binding domain
m01oak00992CF-t01.1	-4.27056	TUDOR 4x:SNase = D:PF00567 D:PF00565 = Tudor domain ~ Staphylococcal nuclease homologue
m01oak00993CT-t01.1		Ribosomal_60s = F:PF00428 = 60s Acidic ribosomal protein
m01oak00994CI-t01.1		HMA = D:PF00403 = Heavy-metal-associated domain
m01oak00995CC-t01.1	0.790015	Thiolase_C Thiolase_N ketoacyl-synt = D:PF02803 D:PF00108 D:PF00109 = Thiolase, C-terminal domain ~ Thiolase, N-terminal domain ~ Beta-ketoacyl synthase, N-terminal domain	AT5G48230	ACAT2	acetoacetyl-CoA thiolase 2	acetoacetyl-CoA thiolase 2 (ACAT2); FUNCTIONS IN: transferase activity, transferring acyl groups other than amino-acyl groups, acetyl-CoA C-acetyltransferase activity, catalytic activity; INVOLVED IN: embryo development ending in seed dormancy; LOCATED IN: peroxisome, plasma membrane; EXPRESSED IN: 24 plant structures; EXPRESSED DURING: 13 growth stages; CONTAINS InterPro DOMAIN/s: Thiolase (Inte…
m01oak00996JC-t01.1	-0.322894	zf-CCCH Ank_3 Ank_4 2x:Ank 2x:Ank_2 = F:PF00642 r:PF13606 D:PF13637 r:PF00023 F:PF12796 = Zinc finger C-x8-C-x5-C-x3-H type (and similar) ~ Ankyrin repeat ~ Ankyrin repeats (many copies) ~ Ankyrin repeat ~ Ankyrin repeats (3 copies)	AT2G40140	CZF1	zinc finger (CCCH-type) family protein	CZF1; CONTAINS InterPro DOMAIN/s: Zinc finger, CCCH-type (InterPro:IPR000571), Ankyrin repeat-containing domain (InterPro:IPR020683), Ankyrin repeat (InterPro:IPR002110); BEST Arabidopsis thaliana protein match is: salt-inducible zinc finger 1 (TAIR:AT3G55980.1); Has 1196 Blast hits to 1143 proteins in 183 species: Archae - 4; Bacteria - 47; Metazoa - 401; Fungi - 61; Plants - 441; Viruses - 2; O…
m01oak00997CC-t01.1	-0.708405	CRAL_TRIO_N CRAL_TRIO = D:PF03765 D:PF00650 = CRAL/TRIO, N-terminal domain ~ CRAL/TRIO domain	AT1G30690		Sec14p-like phosphatidylinositol transfer family protein	Sec14p-like phosphatidylinositol transfer family protein; FUNCTIONS IN: transporter activity; INVOLVED IN: transport; LOCATED IN: cytosol, nucleus, plasma membrane; EXPRESSED IN: 23 plant structures; EXPRESSED DURING: 14 growth stages; CONTAINS InterPro DOMAIN/s: Cellular retinaldehyde-binding/triple function, C-terminal (InterPro:IPR001251), Cellular retinaldehyde-binding/triple function, N-term…
m01oak00998cC-t01.1	0.521577	AAA_2 RuvB_N AAA_5 AAA = D:PF07724 F:PF05496 D:PF07728 F:PF00004 = AAA domain (Cdc48 subfamily) ~ Holliday junction DNA helicase ruvB N-terminus ~ AAA domain (dynein-related subfamily) ~ ATPase family associated with various cellular activities (AAA)
m01oak00999CT-t01.1	-0.700752	MA3 MIF4G = F:PF02847 F:PF02854 = MA3 domain ~ MIF4G domain	AT3G60240	EIF4G	eukaryotic translation initiation factor 4G	protein synthesis initiation factor 4G (EIF4G). A mutation in this gene (cum2-1) results in decreased accumulation of CMV coat protein in upper, uninoculated leaves. Likely affects cell-to-cell movement of the virus, also affects TCV multiplication
m01oak01001cC-t01.1	0.386272	Ribosomal_L13e = F:PF01294 = Ribosomal protein L13e
m01oak01002cT-t01.1		SAP18 = F:PF06487 = Sin3 associated polypeptide p18 (SAP18)	AT2G45640	SAP18	SIN3 associated polypeptide P18	Involved in the regulation of salt stress. Expression of AtSAP18 is induced by NaCl, cold, drought, ABA, and ethylene treatment. AtSAP18 and HDA19 associate with ERF3 and ERF4 both in vitro and in vivo
m01oak01003cC-t01.1	-0.206326	Aconitase_C Aconitase = D:PF00694 F:PF00330 = Aconitase C-terminal domain ~ Aconitase family (aconitate hydratase)	AT2G05710	ACO3	aconitase 3	Encodes an aconitase that can catalyze the conversion of citrate to isocitrate through a cis-aconitate intermediate, indicating that it may participate in the TCA cycle and other primary metabolic pathways. The protein is believed to accumulate in the mitochondria and the cytosol. It affects CSD2 (At2g28190, superoxide dismutase) transcript levels and may play a role in the response to oxidative …
m01oak01004CC-t01.1	0.583348	GRIM-19 = F:PF06212 = GRIM-19 protein	AT2G33220		GRIM-19 protein	GRIM-19 protein; FUNCTIONS IN: molecular_function unknown; INVOLVED IN: photorespiration; LOCATED IN: mitochondrion, mitochondrial membrane, mitochondrial respiratory chain complex I, respiratory chain complex I; EXPRESSED IN: 25 plant structures; EXPRESSED DURING: 15 growth stages; CONTAINS InterPro DOMAIN/s: GRIM-19 (InterPro:IPR009346); BEST Arabidopsis thaliana protein match is: GRIM-19 prote…
m01oak01005cC-t01.1	-2.42067	ResIII DEAD Helicase_C = F:PF04851 D:PF00270 F:PF00271 = Type III restriction enzyme, res subunit ~ DEAD/DEAH box helicase ~ Helicase conserved C-terminal domain	AT5G08610		P-loop containing nucleoside triphosphate hydrolases superfamily protein	P-loop containing nucleoside triphosphate hydrolases superfamily protein; FUNCTIONS IN: helicase activity, nucleic acid binding, ATP binding, ATP-dependent helicase activity; LOCATED IN: chloroplast; EXPRESSED IN: 25 plant structures; EXPRESSED DURING: 15 growth stages; CONTAINS InterPro DOMAIN/s: RNA helicase, DEAD-box type, Q motif (InterPro:IPR014014), DNA/RNA helicase, DEAD/DEAH box type, N-t…
m01oak01007CT-t01.1	-1.23692	NAD_binding_5 = F:PF07994 = Myo-inositol-1-phosphate synthase
m01oak01008cF-t01.1	0.4691	Thioredoxin_6 Thioredoxin_2 2x:Thioredoxin = D:PF13848 D:PF13098 D:PF00085 = Thioredoxin-like domain ~ Thioredoxin-like domain ~ Thioredoxin	AT1G04980	PDIL2-2	PDI-like 2-2	Encodes a protein disulfide isomerase-like (PDIL) protein, a member of a multigene family within the thioredoxin (TRX) superfamily. Transcript levels for this gene are up-regulated in response to three different chemical inducers of ER stress (dithiothreitol, beta-mercaptoethanol, and tunicamycin). AtIRE1-2 does not appear to be required for this response, but the atbzip60 mutant has a diminished…
m01oak01009ci-t01.1	-1.25624	[no Pfam hits]
m01oak01010CC-t01.1	0.369181	2x:HMA = D:PF00403 = Heavy-metal-associated domain
m01oak01011cF-t01.1	0.364842	Tubulin_C Tubulin = D:PF03953 D:PF00091 = Tubulin C-terminal domain ~ Tubulin/FtsZ family, GTPase domain
m01oak01012cC-t01.1		[no Pfam hits]
m01oak01013cC-t01.1	0.34263	DUF568 = F:PF04526 = Protein of unknown function (DUF568)	AT3G07390	AIR12	auxin-responsive family protein	isolated from differential screening of a cDNA library from auxin-treated root culture. sequence does not show homology to any known proteins and is predicted to be extracellular
m01oak01014CC-t01.1	0.194845	UQ_con = D:PF00179 = Ubiquitin-conjugating enzyme
m01oak01015cC-t01.1	0.612597	Proteasome_A_N Proteasome = D:PF10584 D:PF00227 = Proteasome subunit A N-terminal signature ~ Proteasome subunit
m01oak01016CC-t01.1	-8.40206	YTH = D:PF04146 = YT521-B-like domain	AT3G13460	ECT2	evolutionarily conserved C-terminal region 2	Physically interacts with CIPK1
m01oak01017Ct-t01.1		[no Pfam hits]
m01oak01018cf-t01.1		Transcrip_act = F:PF04949 = Transcriptional activator	AT2G36410		Family of unknown function (DUF662)	Family of unknown function (DUF662); LOCATED IN: plasma membrane; EXPRESSED IN: 22 plant structures; EXPRESSED DURING: 13 growth stages; CONTAINS InterPro DOMAIN/s: Protein of unknown function DUF662 (InterPro:IPR007033); BEST Arabidopsis thaliana protein match is: Family of unknown function (DUF662) (TAIR:AT3G52920.1); Has 2751 Blast hits to 2501 proteins in 387 species: Archae - 87; Bacteria - …
m01oak01019Cz-t01.1	0.239284	[no Pfam hits]	AT2G46490		unknown protein	unknown protein; BEST Arabidopsis thaliana protein match is: unknown protein (TAIR:AT5G35110.1); Has 34 Blast hits to 34 proteins in 7 species: Archae - 0; Bacteria - 0; Metazoa - 1; Fungi - 0; Plants - 33; Viruses - 0; Other Eukaryotes - 0 (source: NCBI BLink)
m01oak01020CC-t01.1	0.186898	Biotin_lipoyl = D:PF00364 = Biotin-requiring enzyme	AT3G56130		biotin/lipoyl attachment domain-containing protein	biotin/lipoyl attachment domain-containing protein; FUNCTIONS IN: binding; LOCATED IN: chloroplast; EXPRESSED IN: 22 plant structures; EXPRESSED DURING: 13 growth stages; CONTAINS InterPro DOMAIN/s: Single hybrid motif (InterPro:IPR011053), Biotin/lipoyl attachment (InterPro:IPR000089), Galactose-binding domain-like (InterPro:IPR008979); BEST Arabidopsis thaliana protein match is: Single hybrid m…
m01oak01021cC-t01.1	-0.237981	eIF-5_eIF-2B W2 = F:PF01873 F:PF02020 = Domain found in IF2B/IF5 ~ eIF4-gamma/eIF5/eIF2-epsilon	AT1G36730		Translation initiation factor IF2/IF5	Translation initiation factor IF2/IF5; FUNCTIONS IN: binding, translation initiation factor activity; INVOLVED IN: translational initiation, regulation of translational initiation; EXPRESSED IN: sperm cell, male gametophyte, pollen tube; EXPRESSED DURING: L mature pollen stage, M germinated pollen stage; CONTAINS InterPro DOMAIN/s: Translation initiation factor IF2/IF5, N-terminal (InterPro:IPR01…
m01oak01022cf-t01.1	-4.488	14-3-3 = D:PF00244 = 14-3-3 protein
m01oak01023JC-t01.1	0.550352	Tim17 = F:PF02466 = Tim17/Tim22/Tim23/Pmp24 family	AT2G42210	OEP16-3	Mitochondrial import inner membrane translocase subunit Tim17/Tim22/Tim23 family protein	Homologous to pea OEP16 and barley pPORA (OEP16), a member of Arabidopsis OEP16 family
m01oak01024cF-t01.1		ACP_syn_III Chal_sti_synt_N Chal_sti_synt_C FAE1_CUT1_RppA = D:PF08545 D:PF00195 D:PF02797 F:PF08392 = 3-Oxoacyl-[acyl-carrier-protein (ACP)] synthase III ~ Chalcone and stilbene synthases, N-terminal domain ~ Chalcone and stilbene synthases, C-terminal domain ~ FAE1/Type III polyketide synthase-like protein	AT1G02050	LAP6	Chalcone and stilbene synthase family protein	LESS ADHESIVE POLLEN 6 (LAP6); FUNCTIONS IN: transferase activity, transferring acyl groups other than amino-acyl groups, catalytic activity, acyltransferase activity; INVOLVED IN: phenylpropanoid biosynthetic process, pollen exine formation; EXPRESSED IN: 11 plant structures; EXPRESSED DURING: 6 growth stages; CONTAINS InterPro DOMAIN/s: Chalcone/stilbene synthase, N-terminal (InterPro:IPR001099…
m01oak01025JC-t01.1	0.285413	Peptidase_S10 = D:PF00450 = Serine carboxypeptidase
m01oak01026cT-t01.1	0.236211	[no Pfam hits]	AT4G01050	TROL	thylakoid rhodanese-like	hydroxyproline-rich glycoprotein family protein, contains a rhodanese homology domain. Required for anchoring the FNR flavoenzyme to the thylakoid membranes and sustaining high efficiency photosynthetic linear electron flow
m01oak01027cF-t01.1	0.666991	Peptidase_S10 = D:PF00450 = Serine carboxypeptidase
m01oak01028CC-t01.1		Inhibitor_I29 Peptidase_C1 = D:PF08246 D:PF00112 = Cathepsin propeptide inhibitor domain (I29) ~ Papain family cysteine protease	AT1G06260		Cysteine proteinases superfamily protein	Cysteine proteinases superfamily protein; FUNCTIONS IN: cysteine-type peptidase activity, cysteine-type endopeptidase activity; INVOLVED IN: proteolysis; LOCATED IN: endomembrane system; EXPRESSED IN: petal, leaf whorl, sepal, flower; EXPRESSED DURING: 4 anthesis, petal differentiation and expansion stage; CONTAINS InterPro DOMAIN/s: Peptidase C1A, papain (InterPro:IPR013128), Proteinase inhibito…
m01oak01029cC-t01.1	-2.1994	[no Pfam hits]	AT1G26920		unknown protein	unknown protein; BEST Arabidopsis thaliana protein match is: unknown protein (TAIR:AT1G69760.1); Has 47 Blast hits to 47 proteins in 13 species: Archae - 0; Bacteria - 0; Metazoa - 0; Fungi - 7; Plants - 34; Viruses - 0; Other Eukaryotes - 6 (source: NCBI BLink)
m01oak01030cC-t01.1	-0.943964	Glutaredoxin 2x:GST_N_3 = D:PF00462 D:PF13417 = Glutaredoxin ~ Glutathione S-transferase, N-terminal domain	AT5G03880		Thioredoxin family protein	Thioredoxin family protein; FUNCTIONS IN: electron carrier activity; INVOLVED IN: cell redox homeostasis; LOCATED IN: chloroplast thylakoid membrane, chloroplast; EXPRESSED IN: 22 plant structures; EXPRESSED DURING: 14 growth stages; CONTAINS InterPro DOMAIN/s: Thioredoxin fold (InterPro:IPR012335), Glutaredoxin active site (InterPro:IPR011767), Glutathione S-transferase, N-terminal (InterPro:IPR…
m01oak01031CT-t01.1	-4.82952	FBPase = F:PF00316 = Fructose-1-6-bisphosphatase	AT3G54050	HCEF1	high cyclic electron flow 1	Encodes HCEF1 (High Cyclic Electron Flow 1). Mutant phenotype: constitutively elevated electron flow (CEFI)
m01oak01033ct-t01.1	-2.17436	Auxin_resp AUX_IAA B3 = F:PF06507 F:PF02309 F:PF02362 = Auxin response factor ~ AUX/IAA family ~ B3 DNA binding domain	AT5G62000	ARF2	auxin response factor 2	Encodes an auxin response factor. Mutants have many defects including enlarged rosette leaves, reduced fertility, later senescence, hypocotyl elongation defects, enlarged seeds and enlarged cotyledons. May not mediate auxin effects. Increase in seed size due to increased cell proliferation
m01oak01034Ct-t01.1		RVT_3 = D:PF13456 = Reverse transcriptase-like
m01oak01035cC-t01.1	-3.7722	2x:RmlD_sub_bind Polysacc_synt_2 NAD_binding_4 3Beta_HSD 2x:Epimerase = D:PF04321 F:PF02719 F:PF07993 F:PF01073 F:PF01370 = RmlD substrate binding domain ~ Polysaccharide biosynthesis protein ~ Male sterility protein ~ 3-beta hydroxysteroid dehydrogenase/isomerase family ~ NAD dependent epimerase/dehydratase family	AT1G78570	RHM1	rhamnose biosynthesis 1	Encodes a UDP-L-Rhamnose synthase involved in the biosynthesis of rhamnose, a major monosaccharide component of pectin. Catalyzes the conversion of UDP-D-Glc to UDP-L-Rha. The dehydrogenase domain of RHM1 was shown to catalyze the conversion of UDP-D-Glc to the reaction intermediate UDP-4-keto-6-deoxy-D-Glc using recombinant protein assay but the activity of the full-length protein was not determ…
m01oak01036cC-t01.1	0.865177	ATP-grasp_2 Ligase_CoA = D:PF08442 D:PF00549 = ATP-grasp domain ~ CoA-ligase	AT2G20420		ATP citrate lyase (ACL) family protein	ATP citrate lyase (ACL) family protein; FUNCTIONS IN: succinate-CoA ligase (GDP-forming) activity, copper ion binding, ATP binding; INVOLVED IN: response to cadmium ion, metabolic process; LOCATED IN: mitochondrion; EXPRESSED IN: 26 plant structures; EXPRESSED DURING: 16 growth stages; CONTAINS InterPro DOMAIN/s: Succinyl-CoA synthetase, beta subunit (InterPro:IPR005809), Succinyl-CoA synthetase,…
m01oak01037CF-t01.1	0.686598	NOP5NT NOSIC Nop = D:PF08156 D:PF08060 F:PF01798 = NOP5NT (NUC127) domain ~ NOSIC (NUC001) domain ~ Putative snoRNA binding domain	AT1G56110	NOP56	homolog of nucleolar protein NOP56	NOP56-like protein
m01oak01038cC-t01.1	0.916987	RmlD_sub_bind Polysacc_synt_2 NAD_binding_4 3Beta_HSD Epimerase = D:PF04321 F:PF02719 F:PF07993 F:PF01073 F:PF01370 = RmlD substrate binding domain ~ Polysaccharide biosynthesis protein ~ Male sterility protein ~ 3-beta hydroxysteroid dehydrogenase/isomerase family ~ NAD dependent epimerase/dehydratase family
m01oak01039CC-t01.1	0.572879	2x:RRM_5 2x:RRM_6 2x:RRM_1 = D:PF13893 D:PF14259 D:PF00076 = RNA recognition motif. (a.k.a. RRM, RBD, or RNP domain) ~ RNA recognition motif (a.k.a. RRM, RBD, or RNP domain) ~ RNA recognition motif. (a.k.a. RRM, RBD, or RNP domain)
m01oak01040CC-t01.1	0.597815	ChaC = F:PF04752 = ChaC-like protein	AT4G31290		ChaC-like family protein	ChaC-like family protein; CONTAINS InterPro DOMAIN/s: ChaC-like protein (InterPro:IPR006840); BEST Arabidopsis thaliana protein match is: ChaC-like family protein (TAIR:AT5G26220.1); Has 30201 Blast hits to 17322 proteins in 780 species: Archae - 12; Bacteria - 1396; Metazoa - 17338; Fungi - 3422; Plants - 5037; Viruses - 0; Other Eukaryotes - 2996 (source: NCBI BLink)
m01oak01041Ct-t01.1	-5.30184	NUDIX = D:PF00293 = NUDIX domain
m01oak01042CT-t01.1	0.312091	Transketolase_C Transket_pyr = D:PF02780 D:PF02779 = Transketolase, C-terminal domain ~ Transketolase, pyrimidine binding domain	AT5G50850	MAB1	Transketolase family protein	MACCI-BOU (MAB1); FUNCTIONS IN: pyruvate dehydrogenase (acetyl-transferring) activity, catalytic activity; INVOLVED IN: defense response to bacterium; LOCATED IN: mitochondrion, nucleolus, plasma membrane; EXPRESSED IN: 25 plant structures; EXPRESSED DURING: 17 growth stages; CONTAINS InterPro DOMAIN/s: Transketolase, C-terminal (InterPro:IPR005476), Transketolase-like, C-terminal (InterPro:IPR01…
m01oak01043CC-t01.1	0.167036	PCI = F:PF01399 = PCI domain	AT5G09900	EMB2107	26S proteasome regulatory subunit, putative (RPN5)	Encodes one of two isoforms for the 26S proteasome regulatory protein (RN) subunit RPN5. For many functions it acts redundantly with the paralogous gene RPN5b but also appears to exert independent effects
m01oak01044Ct-t01.1	-0.0782853	PRK = D:PF00485 = Phosphoribulokinase / Uridine kinase family	AT1G32060	PRK	phosphoribulokinase	phosphoribulokinase (PRK); FUNCTIONS IN: protein binding, phosphoribulokinase activity, ATP binding; INVOLVED IN: response to cold, defense response to bacterium, biosynthetic process, peptidyl-cysteine S-nitrosylation; LOCATED IN: in 8 components; EXPRESSED IN: 24 plant structures; EXPRESSED DURING: 15 growth stages; CONTAINS InterPro DOMAIN/s: Phosphoribulokinase/uridine kinase (InterPro:IPR006…
m01oak01045CC-t01.1	0.124667	Cpn10 = D:PF00166 = Chaperonin 10 Kd subunit
m01oak01046CC-t01.1	0.326451	Glyoxalase_4 2x:Glyoxalase_2 2x:Glyoxalase = F:PF13669 D:PF12681 D:PF00903 = Glyoxalase/Bleomycin resistance protein/Dioxygenase superfamily ~ Glyoxalase-like domain ~ Glyoxalase/Bleomycin resistance protein/Dioxygenase superfamily	AT1G67280		Glyoxalase/Bleomycin resistance protein/Dioxygenase superfamily protein	Glyoxalase/Bleomycin resistance protein/Dioxygenase superfamily protein; FUNCTIONS IN: lactoylglutathione lyase activity, metal ion binding; INVOLVED IN: response to cold, carbohydrate metabolic process; LOCATED IN: thylakoid, thylakoid lumen, stromule, chloroplast, chloroplast stroma; EXPRESSED IN: 24 plant structures; EXPRESSED DURING: 15 growth stages; CONTAINS InterPro DOMAIN/s: Glyoxalase I …
m01oak01047cI-t01.1	0.349737	HMG-CoA_red = F:PF00368 = Hydroxymethylglutaryl-coenzyme A reductase
m01oak01048cC-t01.1	0.367681	Peptidase_M17_N Peptidase_M17 = D:PF02789 D:PF00883 = Cytosol aminopeptidase family, N-terminal domain ~ Cytosol aminopeptidase family, catalytic domain	AT4G30920		Cytosol aminopeptidase family protein	Cytosol aminopeptidase family protein; FUNCTIONS IN: manganese ion binding, metalloexopeptidase activity, aminopeptidase activity; INVOLVED IN: proteolysis, protein metabolic process; LOCATED IN: chloroplast, vacuole; EXPRESSED IN: guard cell, cultured cell; CONTAINS InterPro DOMAIN/s: Peptidase M17, leucyl aminopeptidase, C-terminal (InterPro:IPR000819), Peptidase M17, leucyl aminopeptidase, N-t…
m01oak01049CC-t01.1	0.776764	HMG-CoA_red = F:PF00368 = Hydroxymethylglutaryl-coenzyme A reductase	AT1G76490	HMG1	hydroxy methylglutaryl CoA reductase 1	Encodes a 3-hydroxy-3-methylglutaryl coenzyme A reductase, which is involved in melavonate biosynthesis and performs the first committed step in isoprenoid biosynthesis. Expression is activated in dark in leaf tissue but not controlled by light in the root
m01oak01050cf-t01.1	-4.24729	[no Pfam hits]
m01oak01051CF-t01.1	0.583587	RmlD_sub_bind Polysacc_synt_2 Epimerase = D:PF04321 F:PF02719 F:PF01370 = RmlD substrate binding domain ~ Polysaccharide biosynthesis protein ~ NAD dependent epimerase/dehydratase family
m01oak01052CT-t01.1	-2.10261	CCT_2 = m:PF09425 = Divergent CCT motif
m01oak01053Ct-t01.1	0.521632	[no Pfam hits]
m01oak01054Ci-t01.1	0.749883	Propeptide_C1 Peptidase_C1 = m:PF08127 D:PF00112 = Peptidase family C1 propeptide ~ Papain family cysteine protease	AT1G02305		Cysteine proteinases superfamily protein	Cysteine proteinases superfamily protein; FUNCTIONS IN: cysteine-type endopeptidase activity, cysteine-type peptidase activity; INVOLVED IN: proteolysis, regulation of catalytic activity; LOCATED IN: vacuole; EXPRESSED IN: 23 plant structures; EXPRESSED DURING: 15 growth stages; CONTAINS InterPro DOMAIN/s: Peptidase C1A, papain (InterPro:IPR013128), Peptidase C1A, cathepsin B (InterPro:IPR015643)…
m01oak01055cF-t01.1	-0.841663	DUF815 AAA = F:PF05673 F:PF00004 = Protein of unknown function (DUF815) ~ ATPase family associated with various cellular activities (AAA)
m01oak01057CC-t01.1		GASA = F:PF02704 = Gibberellin regulated protein	AT5G14920		Gibberellin-regulated family protein	Gibberellin-regulated family protein; INVOLVED IN: response to gibberellin stimulus; LOCATED IN: endomembrane system; EXPRESSED IN: 22 plant structures; EXPRESSED DURING: 13 growth stages; CONTAINS InterPro DOMAIN/s: Gibberellin regulated protein (InterPro:IPR003854); BEST Arabidopsis thaliana protein match is: GAST1 protein homolog 3 (TAIR:AT4G09600.1); Has 178772 Blast hits to 67361 proteins in…
m01oak01058CC-t01.1	-2.36641	2x:zf-B_box CCT = D:PF00643 m:PF06203 = B-box zinc finger ~ CCT motif	AT5G24930	COL4	CONSTANS-like 4	CONSTANS-like 4 (COL4); FUNCTIONS IN: sequence-specific DNA binding transcription factor activity, zinc ion binding; INVOLVED IN: regulation of transcription; LOCATED IN: intracellular, chloroplast; EXPRESSED IN: 21 plant structures; EXPRESSED DURING: 13 growth stages; CONTAINS InterPro DOMAIN/s: CCT domain (InterPro:IPR010402), Zinc finger, B-box (InterPro:IPR000315); BEST Arabidopsis thaliana p…
m01oak01059cC-t01.1	-1.7808	Succ_DH_flav_C FAD_binding_2 = D:PF02910 F:PF00890 = Fumarate reductase flavoprotein C-term ~ FAD binding domain
m01oak01060cC-t01.1	-0.542462	Ldh_1_C Ldh_1_N = D:PF02866 F:PF00056 = lactate/malate dehydrogenase, alpha/beta C-terminal domain ~ lactate/malate dehydrogenase, NAD binding domain	AT5G58330		lactate/malate dehydrogenase family protein	lactate/malate dehydrogenase family protein; FUNCTIONS IN: oxidoreductase activity, binding, malate dehydrogenase activity, catalytic activity, malate dehydrogenase (NADP+) activity; INVOLVED IN: oxidation reduction, malate metabolic process, carbohydrate metabolic process, metabolic process; LOCATED IN: in 6 components; EXPRESSED IN: 23 plant structures; EXPRESSED DURING: 14 growth stages; CONTA…
m01oak01062ci-t01.1	-0.810204	[no Pfam hits]
m01oak01064cC-t01.1	0.167036	zf-Tim10_DDP = D:PF02953 = Tim10/DDP family zinc finger	AT5G50810	TIM8	translocase inner membrane subunit 8	Encodes a small zinc finger-like protein that is a component of the mitochondrial protein import apparatus
m01oak01065cC-t01.1	-1.50403	[no Pfam hits]
m01oak01066CC-t01.1	0.313678	Adap_comp_sub = F:PF00928 = Adaptor complexes medium subunit family	AT5G46630		Clathrin adaptor complexes medium subunit family protein	clathrin adaptor complexes medium subunit family protein, contains Pfam profile: PF00928 adaptor complexes medium subunit family; similar to micro-adaptins of clathrin coated vesicle adaptor complexes
m01oak01067CC-t01.1	-1.65429	BAG ubiquitin = F:PF02179 D:PF00240 = BAG domain ~ Ubiquitin family
m01oak01068cC-t01.1	0.124667	Ribosomal_S8 = D:PF00410 = Ribosomal protein S8
m01oak01069CC-t01.1	0.416834	[no Pfam hits]
m01oak01071cC-t01.1	0.451524	Metallophos_2 = D:PF12850 = Calcineurin-like phosphoesterase superfamily domain	AT3G47810	MAG1	Calcineurin-like metallo-phosphoesterase superfamily protein	Homolog of yeast retromer subunit VPS29. Part of a retromer-like protein complex involved in endosome to lysosome protein transport
m01oak01072cF-t01.1	0.454068	Chal_sti_synt_N Chal_sti_synt_C ACP_syn_III_C FAE1_CUT1_RppA = D:PF00195 D:PF02797 D:PF08541 F:PF08392 = Chalcone and stilbene synthases, N-terminal domain ~ Chalcone and stilbene synthases, C-terminal domain ~ 3-Oxoacyl-[acyl-carrier-protein (ACP)] synthase III C terminal ~ FAE1/Type III polyketide synthase-like protein
m01oak01073cC-t01.1		Cyt-b5 = D:PF00173 = Cytochrome b5-like Heme/Steroid binding domain	AT5G53560	CB5-E	cytochrome B5 isoform E	Encodes a cytochrome b5 isoform that can be reduced by AtCBR, a cytochrome b5 reductase
m01oak01074cF-t01.1	0.609219	Tim17 = F:PF02466 = Tim17/Tim22/Tim23/Pmp24 family	AT5G24650		Mitochondrial import inner membrane translocase subunit Tim17/Tim22/Tim23 family protein	Mitochondrial import inner membrane translocase subunit Tim17/Tim22/Tim23 family protein; FUNCTIONS IN: protein transporter activity, P-P-bond-hydrolysis-driven protein transmembrane transporter activity; INVOLVED IN: protein transport; LOCATED IN: chloroplast, plasma membrane, vacuole, mitochondrial inner membrane presequence translocase complex, chloroplast envelope; EXPRESSED IN: 25 plant stru…
m01oak01075cC-t01.1	0.221246	4x:Annexin = F:PF00191 = Annexin	AT1G35720	ANNAT1	annexin 1	Encodes a member of the annexin gene family, a diverse, multigene family of calcium-dependent, membrane-binding proteins. The protein was determined to have peroxidase activity. This activity is thought to be dependent on the presence of post-translational modifications (most likely phosphorylation). The protein was shown to be present as a mixture of monomer and homodimer. The homodimerization s…
m01oak01076cC-t01.1	0.124667	[no Pfam hits]
m01oak01077Cz-t01.1		Histone = D:PF00125 = Core histone H2A/H2B/H3/H4
m01oak01078cC-t01.1	-2.26636	DUF543 = D:PF04418 = Domain of unknown function (DUF543)	AT1G22520		Domain of unknown function (DUF543)	Domain of unknown function (DUF543); FUNCTIONS IN: molecular_function unknown; INVOLVED IN: biological_process unknown; LOCATED IN: mitochondrion; EXPRESSED IN: 23 plant structures; EXPRESSED DURING: 13 growth stages; CONTAINS InterPro DOMAIN/s: Protein of unknown function DUF543 (InterPro:IPR007512); BEST Arabidopsis thaliana protein match is: Domain of unknown function (DUF543) (TAIR:AT1G72170.…
m01oak01079Cz-t01.1		YABBY HMG_box_2 = F:PF04690 D:PF09011 = YABBY protein ~ HMG-box domain
m01oak01080cC-t01.1	-3.71813	Proteasome_A_N Proteasome = D:PF10584 D:PF00227 = Proteasome subunit A N-terminal signature ~ Proteasome subunit
m01oak01081CF-t01.1	-2.08221	Ycf54 = F:PF10674 = Protein of unknown function (DUF2488)	AT5G58250		unknown protein	unknown protein; FUNCTIONS IN: molecular_function unknown; INVOLVED IN: biological_process unknown; LOCATED IN: thylakoid, chloroplast; EXPRESSED IN: 22 plant structures; EXPRESSED DURING: 14 growth stages; CONTAINS InterPro DOMAIN/s: Protein of unknown function DUF2488 (InterPro:IPR019616); Has 1807 Blast hits to 1807 proteins in 277 species: Archae - 0; Bacteria - 0; Metazoa - 736; Fungi - 347;…
m01oak01082cC-t01.1	0.114514	Tetraspannin = F:PF00335 = Tetraspanin family	AT2G23810	TET8	tetraspanin8	Member of TETRASPANIN family
m01oak01083Ct-t01.1		Ribonuclease_T2 = D:PF00445 = Ribonuclease T2 family
m01oak01084cC-t01.1	-1.0688	eIF3g RRM_5 RRM_6 RRM_1 = F:PF12353 D:PF13893 D:PF14259 D:PF00076 = Eukaryotic translation initiation factor 3 subunit G ~ RNA recognition motif. (a.k.a. RRM, RBD, or RNP domain) ~ RNA recognition motif (a.k.a. RRM, RBD, or RNP domain) ~ RNA recognition motif. (a.k.a. RRM, RBD, or RNP domain)	AT3G11400	EIF3G1	eukaryotic translation initiation factor 3G1	One of the 2 genes that code for the G subunit of eukaryotic initiation factor 3 (EIF3)
m01oak01085cT-t01.1	-2.62935	Peptidase_S10 = D:PF00450 = Serine carboxypeptidase
m01oak01086CF-t01.1	-6.02834	HMA = D:PF00403 = Heavy-metal-associated domain	AT1G23000		Heavy metal transport / detoxification superfamily protein	Heavy metal transport / detoxification superfamily protein; FUNCTIONS IN: metal ion binding; INVOLVED IN: metal ion transport; LOCATED IN: cellular_component unknown; EXPRESSED IN: 12 plant structures; EXPRESSED DURING: 6 growth stages; CONTAINS InterPro DOMAIN/s: Heavy metal transport / detoxification protein (InterPro:IPR006121); BEST Arabidopsis thaliana protein match is: Heavy metal transport…
m01oak01087cC-t01.1	0.799979	FAD_binding_6 NAD_binding_1 = D:PF00970 D:PF00175 = Oxidoreductase FAD-binding domain ~ Oxidoreductase NAD-binding domain
m01oak01088Cc-t01.1	0.603831	Ribosomal_L9_C Ribosomal_L9_N = D:PF03948 D:PF01281 = Ribosomal protein L9, C-terminal domain ~ Ribosomal protein L9, N-terminal domain	AT3G44890	RPL9	ribosomal protein L9	Plastid ribosomal protein CL9
m01oak01091Ct-t01.1	-0.0914242	GATase_6 DUF3700 GATase_7 = D:PF13522 D:PF12481 D:PF13537 = Glutamine amidotransferase domain ~ Aluminium induced protein ~ Glutamine amidotransferase domain	AT5G19140	AILP1	Aluminium induced protein with YGL and LRDR motifs	AILP1; FUNCTIONS IN: molecular_function unknown; INVOLVED IN: response to auxin stimulus, response to aluminum ion; LOCATED IN: plasma membrane; EXPRESSED IN: 23 plant structures; EXPRESSED DURING: 13 growth stages; BEST Arabidopsis thaliana protein match is: Aluminium induced protein with YGL and LRDR motifs (TAIR:AT5G43830.1); Has 1807 Blast hits to 1807 proteins in 277 species: Archae - 0; Bac…
m01oak01092CC-t01.1	-1.95091	PA Peptidase_S8 = F:PF02225 D:PF00082 = PA domain ~ Subtilase family
m01oak01093CT-t01.1		EF1G = D:PF00647 = Elongation factor 1 gamma, conserved domain
m01oak01094cC-t01.1	0.625242	2x:KH_3 2x:KH_1 = D:PF13014 D:PF00013 = KH domain ~ KH domain
m01oak01095CC-t01.1	0.631839	[no Pfam hits]
m01oak01096JC-t01.1	0.902258	RmlD_sub_bind Polysacc_synt_2 NAD_binding_4 3Beta_HSD Epimerase = D:PF04321 F:PF02719 F:PF07993 F:PF01073 F:PF01370 = RmlD substrate binding domain ~ Polysaccharide biosynthesis protein ~ Male sterility protein ~ 3-beta hydroxysteroid dehydrogenase/isomerase family ~ NAD dependent epimerase/dehydratase family	AT3G62830	AUD1	NAD(P)-binding Rossmann-fold superfamily protein	encodes an isoform of UDP-glucuronic acid decarboxylase, which is predicted to be membrane-bound by PSORT. This enzyme produces UDP-xylose, which is a substrate for many cell wall carbohydrates including hemicellulose and pectin. UDP-xylose is also known to feedback regulate several cell wall biosynthetic enzymes
m01oak01097CC-t01.1	0.124667	IF4E = D:PF01652 = Eukaryotic initiation factor 4E	AT5G35620	LSP1	Eukaryotic initiation factor 4E protein	Cap-binding protein, binds to the 5' cap structure of nuclear-encoded mRNAs. Mutant is resistant to potyvirus infection
m01oak01098cT-t01.1	0.334632	SNARE = F:PF05739 = SNARE domain
m01oak01099cF-t01.1	0.691455	CDC48_2 CDC48_N AAA_2 RuvB_N AAA_5 AAA = D:PF02933 D:PF02359 D:PF07724 F:PF05496 D:PF07728 F:PF00004 = Cell division protein 48 (CDC48), domain 2 ~ Cell division protein 48 (CDC48), N-terminal domain ~ AAA domain (Cdc48 subfamily) ~ Holliday junction DNA helicase ruvB N-terminus ~ AAA domain (dynein-related subfamily) ~ ATPase family associated with various cellular activities (AAA)
m01oak01100CT-t01.1	0.167036	Glu_synthase NMO IMPDH FMN_dh = F:PF01645 D:PF03060 D:PF00478 D:PF01070 = Conserved region in glutamate synthase ~ Nitronate monooxygenase ~ IMP dehydrogenase / GMP reductase domain ~ FMN-dependent dehydrogenase
m01oak01101Cz-t01.1		PLAT = D:PF01477 = PLAT/LH2 domain
m01oak01102Ct-t01.1	-1.30213	zf-A20 zf-AN1 = F:PF01754 F:PF01428 = A20-like zinc finger ~ AN1-like Zinc finger	AT1G51200		A20/AN1-like zinc finger family protein	A20/AN1-like zinc finger family protein; FUNCTIONS IN: DNA binding, zinc ion binding; INVOLVED IN: biological_process unknown; LOCATED IN: cellular_component unknown; EXPRESSED IN: 24 plant structures; EXPRESSED DURING: 15 growth stages; CONTAINS InterPro DOMAIN/s: Zinc finger, AN1-type (InterPro:IPR000058), Zinc finger, A20-type (InterPro:IPR002653); BEST Arabidopsis thaliana protein match is: A…
m01oak01103CC-t01.1	0.90463	Ribul_P_3_epim = D:PF00834 = Ribulose-phosphate 3 epimerase family	AT5G61410	RPE	D-ribulose-5-phosphate-3-epimerase	Arabidopsis thaliana ribulose-5-phosphate-3-epimerase mRNA
m01oak01104ci-t01.1		CBFD_NFYB_HMF Histone = D:PF00808 D:PF00125 = Histone-like transcription factor (CBF/NF-Y) and archaeal histone ~ Core histone H2A/H2B/H3/H4
m01oak01105cC-t01.1		Ribosomal_L35p = F:PF01632 = Ribosomal protein L35	AT2G24090		Ribosomal protein L35	Ribosomal protein L35; FUNCTIONS IN: structural constituent of ribosome; INVOLVED IN: translation; LOCATED IN: ribosome, chloroplast; EXPRESSED IN: 22 plant structures; EXPRESSED DURING: 13 growth stages; CONTAINS InterPro DOMAIN/s: Ribosomal protein L35, conserved site (InterPro:IPR018265), Ribosomal protein L35, non-mitochondrial (InterPro:IPR001706), Ribosomal protein L35 (InterPro:IPR021137);…
m01oak01107cT-t01.1	0.737994	PC4 = D:PF02229 = Transcriptional Coactivator p15 (PC4)	AT5G09250	KIWI	ssDNA-binding transcriptional regulator	putative transcriptional co-activator (KIWI) mRNA, complete
m01oak01108cF-t01.1	-2.23526	Cu-oxidase_2 Cu-oxidase_3 Cu-oxidase = D:PF07731 D:PF07732 D:PF00394 = Multicopper oxidase ~ Multicopper oxidase ~ Multicopper oxidase
m01oak01109Ci-t01.1	0.248696	KR adh_short = F:PF08659 D:PF00106 = KR domain ~ short chain dehydrogenase
m01oak01112cC-t01.1	0.769539	Metallophos = D:PF00149 = Calcineurin-like phosphoesterase
m01oak01113cF-t01.1	0.731885	DDOST_48kD = F:PF03345 = Oligosaccharyltransferase 48 kDa subunit beta	AT5G66680	DGL1	dolichyl-diphosphooligosaccharide-protein glycosyltransferase 48kDa subunit family protein	Encodes a protein ortholog of human SOT48 or yeast WBP1, an essential protein subunit of the oligosaccharyltransferase (OST) complex, which is responsible for the transfer in the ER of the N-linked glycan precursor onto Asn residues of candidate proteins
m01oak01114JC-t01.1	-1.96436	TCTP = D:PF00838 = Translationally controlled tumour protein	AT3G05540		Methionine sulfoxide reductase (MSS4-like) family protein	Methionine sulfoxide reductase (MSS4-like) family protein; CONTAINS InterPro DOMAIN/s: Translationally controlled tumour protein (InterPro:IPR018105), Mss4/translationally controlled tumour-associated TCTP (InterPro:IPR011323), Translationally controlled tumour protein, conserved site (InterPro:IPR018103), Mss4-like (InterPro:IPR011057); BEST Arabidopsis thaliana protein match is: translationally…
m01oak01115cC-t01.1	0.124667	P-II = D:PF00543 = Nitrogen regulatory protein P-II	AT4G01900	GLB1	GLNB1 homolog	encodes a PII protein that may function as part of a signal transduction network involved in perceiving the status of carbon and organic nitrogen. Forms a protein complex with N-acetylglutamate kinase and regulates the kinase activity by relieving the feedback inhibition of the kinase by arginine. Regulates acetyl-CoA carboxylase activity
m01oak01116CC-t01.1	0.0854585	Rer1 = F:PF03248 = Rer1 family
m01oak01118cF-t01.1	0.637152	Methyltransf_29 = F:PF03141 = Putative S-adenosyl-L-methionine-dependent methyltransferase
m01oak01119cC-t01.1	0.235128	tRNA_anti-codon tRNA-synt_2 = D:PF01336 F:PF00152 = OB-fold nucleic acid binding domain ~ tRNA synthetases class II (D, K and N)	AT3G11710	ATKRS-1	lysyl-tRNA synthetase 1	lysyl-tRNA synthetase 1 (ATKRS-1); FUNCTIONS IN: ATP binding, lysine-tRNA ligase activity; INVOLVED IN: lysyl-tRNA aminoacylation, translation, tRNA aminoacylation for protein translation; LOCATED IN: cytoplasm; EXPRESSED IN: 24 plant structures; EXPRESSED DURING: 14 growth stages; CONTAINS InterPro DOMAIN/s: Aminoacyl-tRNA synthetase, class II (D/K/N) (InterPro:IPR004364), Nucleic acid-binding, …
m01oak01120CC-t01.1	-0.251691	KOW = F:PF00467 = KOW motif	AT5G54600		Translation protein SH3-like family protein	Translation protein SH3-like family protein; FUNCTIONS IN: structural constituent of ribosome; INVOLVED IN: translation; LOCATED IN: chloroplast stroma, chloroplast, large ribosomal subunit; EXPRESSED IN: 22 plant structures; EXPRESSED DURING: 13 growth stages; CONTAINS InterPro DOMAIN/s: Translation protein SH3-like (InterPro:IPR008991), KOW (InterPro:IPR005824), Ribosomal protein L24 (InterPro:…
m01oak01121Cz-t01.1	0.167036	[no Pfam hits]
m01oak01122Cz-t01.1	0.241763	RAMP4 = F:PF06624 = Ribosome associated membrane protein RAMP4
m01oak01123Cz-t01.1	0.334632	DUF1070 = F:PF06376 = Protein of unknown function (DUF1070)	AT2G46330	AGP16	arabinogalactan protein 16	Encodes arabinogalactan protein (AGP16)
m01oak01124Cc-t01.1		[no Pfam hits]
m01oak01125cC-t01.1	-3.05425	2x:AT_hook 4x:RCC1 2x:RCC1_2 = m:PF02178 r:PF00415 r:PF13540 = AT hook motif ~ Regulator of chromosome condensation (RCC1) repeat ~ Regulator of chromosome condensation (RCC1) repeat	AT1G19880		Regulator of chromosome condensation (RCC1) family protein	Regulator of chromosome condensation (RCC1) family protein; CONTAINS InterPro DOMAIN/s: Regulator of chromosome condensation/beta-lactamase-inhibitor protein II (InterPro:IPR009091), Regulator of chromosome condensation, RCC1 (InterPro:IPR000408); BEST Arabidopsis thaliana protein match is: Regulator of chromosome condensation (RCC1) family protein (TAIR:AT5G63860.1); Has 17859 Blast hits to 6314…
m01oak01126cC-t01.1	-2.05418	TIM = D:PF00121 = Triosephosphate isomerase	AT2G21170	TIM	triosephosphate isomerase	Encodes a plastidic triose phosphate isomerase. Mutants with reduced pdTPI levels have difficulty transitioning from heterotrophic to autotrophic growth. The related phenotypes, such as chlorosis in light-grown seedlings may result from an accumulation of dihydroxyacetone phosphate (DHAP) and methylglyoxal (MG) in these mutants. Both splice variants appear to be expressed, but the At2g21170.2 var…
m01oak01127cf-t01.1	-2.2079	[no Pfam hits]
m01oak01128jC-t01.1	-1.04113	DUF4409 DUF239 = F:PF14365 F:PF03080 = Domain of unknown function (DUF4409) ~ Domain of unknown function (DUF239)
m01oak01129CF-t01.1		[no Pfam hits]
m01oak01131cC-t01.1	0.241763	Ribosomal_L7Ae = D:PF01248 = Ribosomal protein L7Ae/L30e/S12e/Gadd45 family
m01oak01132CT-t01.1	0.674051	Seryl_tRNA_N tRNA-synt_2b = D:PF02403 D:PF00587 = Seryl-tRNA synthetase N-terminal domain ~ tRNA synthetase class II core domain (G, H, P, S and T)	AT5G27470		seryl-tRNA synthetase / serine-tRNA ligase	seryl-tRNA synthetase / serine-tRNA ligase; FUNCTIONS IN: serine-tRNA ligase activity, aminoacyl-tRNA ligase activity, nucleotide binding, ATP binding; INVOLVED IN: response to cadmium ion, seryl-tRNA aminoacylation; LOCATED IN: cytosol; EXPRESSED IN: 24 plant structures; EXPRESSED DURING: 14 growth stages; CONTAINS InterPro DOMAIN/s: tRNA-binding arm (InterPro:IPR010978), Seryl-tRNA synthetase, …
m01oak01133cC-t01.1	0.368058	O-FucT = F:PF10250 = GDP-fucose protein O-fucosyltransferase
m01oak01134cC-t01.1	0.82686	Ubiquitin_2 ubiquitin = D:PF14560 D:PF00240 = Ubiquitin-like domain ~ Ubiquitin family
m01oak01135CC-t01.1	-3.31429	Usp = D:PF00582 = Universal stress protein family	AT3G53990		Adenine nucleotide alpha hydrolases-like superfamily protein	Adenine nucleotide alpha hydrolases-like superfamily protein; FUNCTIONS IN: molecular_function unknown; INVOLVED IN: response to cold, response to stress; LOCATED IN: cellular_component unknown; EXPRESSED IN: 23 plant structures; EXPRESSED DURING: 14 growth stages; CONTAINS InterPro DOMAIN/s: UspA (InterPro:IPR006016), Rossmann-like alpha/beta/alpha sandwich fold (InterPro:IPR014729), Universal s…
m01oak01136cC-t01.1	0.21004	PCI = F:PF01399 = PCI domain
m01oak01137cF-t01.1	-0.164838	E1_DerP2_DerF2 = D:PF02221 = ML domain
m01oak01138CC-t01.1	0.305032	IATP = F:PF04568 = Mitochondrial ATPase inhibitor, IATP
m01oak01139CC-t01.1	-1.00859	EF-hand_1 EF-hand_8 2x:EF-hand_5 2x:EF-hand_6 = D:PF00036 D:PF13833 D:PF13202 D:PF13405 = EF hand ~ EF-hand domain pair ~ EF hand ~ EF-hand domain
m01oak01140ci-t01.1	-0.542303	Asp = F:PF00026 = Eukaryotic aspartyl protease
m01oak01141cC-t01.1	-0.999822	Cation_ATPase_N Hydrolase_like2 HAD E1-E2_ATPase Hydrolase = D:PF00690 F:PF13246 F:PF12710 F:PF00122 D:PF00702 = Cation transporter/ATPase, N-terminus ~ Putative hydrolase of sodium-potassium ATPase alpha subunit ~ haloacid dehalogenase-like hydrolase ~ E1-E2 ATPase ~ haloacid dehalogenase-like hydrolase	AT1G17260	AHA10	autoinhibited H(+)-ATPase isoform 10	belongs to H+-APTase gene family, involved in proanthocyanidin biosynthesis, disturbs the vacuolar biogenesis and acidification process
m01oak01142cC-t01.1	0.639737	MIP = F:PF00230 = Major intrinsic protein
m01oak01143jC-t01.1	0.130959	2x:WD40 = r:PF00400 = WD domain, G-beta repeat
m01oak01144CT-t01.1	0.593418	[no Pfam hits]
m01oak01145cC-t01.1	0.548416	4x:KH_3 4x:KH_1 = D:PF13014 D:PF00013 = KH domain ~ KH domain	AT5G15270		RNA-binding KH domain-containing protein	RNA-binding KH domain-containing protein; FUNCTIONS IN: RNA binding, nucleic acid binding; INVOLVED IN: biological_process unknown; LOCATED IN: cellular_component unknown; CONTAINS InterPro DOMAIN/s: K Homology, type 1, subgroup (InterPro:IPR018111), K Homology (InterPro:IPR004087), K Homology, type 1 (InterPro:IPR004088); BEST Arabidopsis thaliana protein match is: RNA-binding KH domain-containi…
m01oak01146cF-t01.1	0.41993	Allene_ox_cyc = F:PF06351 = Allene oxide cyclase
m01oak01147CC-t01.1	-3.12713	2x:CBS = D:PF00571 = CBS domain	AT5G10860		Cystathionine beta-synthase (CBS) family protein	Cystathionine beta-synthase (CBS) family protein; FUNCTIONS IN: cobalt ion binding; INVOLVED IN: response to salt stress; LOCATED IN: mitochondrion; EXPRESSED IN: 24 plant structures; EXPRESSED DURING: 15 growth stages; CONTAINS InterPro DOMAIN/s: Cystathionine beta-synthase, core (InterPro:IPR000644); BEST Arabidopsis thaliana protein match is: Cystathionine beta-synthase (CBS) family protein (T…
m01oak01148Cz-t01.1		[no Pfam hits]	AT1G67785		unknown protein	unknown protein; Has 30 Blast hits to 30 proteins in 12 species: Archae - 0; Bacteria - 0; Metazoa - 0; Fungi - 0; Plants - 30; Viruses - 0; Other Eukaryotes - 0 (source: NCBI BLink)
m01oak01149CC-t01.1	-1.04529	DnaJ = D:PF00226 = DnaJ domain	AT1G56300		Chaperone DnaJ-domain superfamily protein	Chaperone DnaJ-domain superfamily protein; FUNCTIONS IN: heat shock protein binding; INVOLVED IN: protein folding, response to cyclopentenone; LOCATED IN: cellular_component unknown; EXPRESSED IN: 23 plant structures; EXPRESSED DURING: 15 growth stages; CONTAINS InterPro DOMAIN/s: Molecular chaperone, heat shock protein, Hsp40, DnaJ (InterPro:IPR015609), Heat shock protein DnaJ, N-terminal (Inter…
m01oak01150ct-t01.1		[no Pfam hits]
m01oak01151JC-t01.1	-2.60113	Ldh_1_C Ldh_1_N 3Beta_HSD = D:PF02866 F:PF00056 F:PF01073 = lactate/malate dehydrogenase, alpha/beta C-terminal domain ~ lactate/malate dehydrogenase, NAD binding domain ~ 3-beta hydroxysteroid dehydrogenase/isomerase family	AT3G47520	MDH	malate dehydrogenase	Encodes a protein with NAD-dependent malate dehydrogenase activity, located in chloroplasts
m01oak01153CC-t01.1	-2.34472	[no Pfam hits]	AT1G08480		unknown protein	unknown protein; FUNCTIONS IN: molecular_function unknown; INVOLVED IN: biological_process unknown; LOCATED IN: mitochondrion, plasma membrane, plastid, vacuole; EXPRESSED IN: 27 plant structures; EXPRESSED DURING: 15 growth stages; Has 39 Blast hits to 39 proteins in 13 species: Archae - 0; Bacteria - 0; Metazoa - 0; Fungi - 0; Plants - 39; Viruses - 0; Other Eukaryotes - 0 (source: NCBI BLink)
m01oak01154cF-t01.1	0.538869	5x:Ubiquitin_2 6x:Rad60-SLD 6x:ubiquitin = D:PF14560 F:PF11976 D:PF00240 = Ubiquitin-like domain ~ Ubiquitin-2 like Rad60 SUMO-like ~ Ubiquitin family
m01oak01155cC-t01.1	0.458057	CAAD = D:PF14159 = CAAD domains of cyanobacterial aminoacyl-tRNA synthetase
m01oak01156CC-t01.1	-0.0748163	HR_lesion = F:PF05514 = HR-like lesion-inducing
m01oak01157cF-t01.1	-1.84066	[no Pfam hits]
m01oak01158cC-t01.1	-1.27712	URO-D = D:PF01208 = Uroporphyrinogen decarboxylase (URO-D)	AT2G40490	HEME2	Uroporphyrinogen decarboxylase	HEME2; FUNCTIONS IN: uroporphyrinogen decarboxylase activity; INVOLVED IN: porphyrin biosynthetic process; LOCATED IN: chloroplast, chloroplast stroma, chloroplast envelope; EXPRESSED IN: 25 plant structures; EXPRESSED DURING: 14 growth stages; CONTAINS InterPro DOMAIN/s: Uroporphyrinogen decarboxylase HemE (InterPro:IPR006361), Uroporphyrinogen decarboxylase (URO-D) (InterPro:IPR000257); BEST Ar…
m01oak01159cf-t01.1	0.470022	Iso_dh = D:PF00180 = Isocitrate/isopropylmalate dehydrogenase	AT1G80560	IMD2	isopropylmalate dehydrogenase 2	The AtIMD2 is one out of 3 genes encoding the enzyme 3-isopropylmalate dehydrogenase involved in leucine biosynthesis in Arabidopsis. Its subcellular location has been targeted to plastids
m01oak01161CC-t01.1	0.415116	Biotin_lipoyl = D:PF00364 = Biotin-requiring enzyme	AT5G15530	BCCP2	biotin carboxyl carrier protein 2	biotin carboxyl carrier protein isoform 2 (BCCP2) mRNA
m01oak01162cT-t01.1	0.362344	2x:Telomere_Sde2 2x:Rad60-SLD_2 2x:Ubiquitin_2 3x:Rad60-SLD 3x:ubiquitin = D:PF13019 D:PF13881 D:PF14560 F:PF11976 D:PF00240 = Telomere stability and silencing ~ Ubiquitin-2 like Rad60 SUMO-like ~ Ubiquitin-like domain ~ Ubiquitin-2 like Rad60 SUMO-like ~ Ubiquitin family
m01oak01163cC-t01.1	0.824417	NTF2 RRM_6 RRM_1 = D:PF02136 D:PF14259 D:PF00076 = Nuclear transport factor 2 (NTF2) domain ~ RNA recognition motif (a.k.a. RRM, RBD, or RNP domain) ~ RNA recognition motif. (a.k.a. RRM, RBD, or RNP domain)	AT3G25150		Nuclear transport factor 2 (NTF2) family protein with RNA binding (RRM-RBD-RNP motifs) domain	Nuclear transport factor 2 (NTF2) family protein with RNA binding (RRM-RBD-RNP motifs) domain; FUNCTIONS IN: RNA binding, nucleotide binding, nucleic acid binding; INVOLVED IN: transport, nucleocytoplasmic transport; LOCATED IN: intracellular; EXPRESSED IN: 23 plant structures; EXPRESSED DURING: 13 growth stages; CONTAINS InterPro DOMAIN/s: Nuclear transport factor 2 (InterPro:IPR002075), Nuclear…
m01oak01164Jt-t01.1	0.683665	Auxin_resp AUX_IAA B3 = F:PF06507 F:PF02309 F:PF02362 = Auxin response factor ~ AUX/IAA family ~ B3 DNA binding domain	AT1G59750	ARF1	auxin response factor 1	Encodes a member of the auxin response factor family. ARFs bind to the cis element 5'-TGTCTC-3' ARFs mediate changes in gene expression in response to auxin. ARF's form heterodimers with IAA/AUX genes. ARF1 enhances mutant phenotypes of ARF2 and may act with ARF2 to control aspects of maturation and senescence. ARF1:LUC and 3xHA:ARF1 proteins have a half-life of ~3-4 hours and their degradation i…
m01oak01165CT-t01.1	0.572572	TLC = F:PF03219 = TLC ATP/ADP transporter
m01oak01166cF-t01.1	0.446849	Orn_Arg_deC_N Ala_racemase_N = D:PF02784 D:PF01168 = Pyridoxal-dependent decarboxylase, pyridoxal binding domain ~ Alanine racemase, N-terminal domain
m01oak01167cC-t01.1	0.573638	Cu_bind_like = D:PF02298 = Plastocyanin-like domain
m01oak01168cC-t01.1	-2.40309	bZIP_1 bZIP_2 = F:PF00170 F:PF07716 = bZIP transcription factor ~ Basic region leucine zipper
m01oak01169cC-t01.1	1.0535	NTP_transferase = F:PF00483 = Nucleotidyl transferase	AT5G48300	ADG1	ADP glucose pyrophosphorylase 1	Encodes the small subunit of ADP-glucose pyrophosphorylase. The small subunit is the catalytic isoform responsible for ADP-glucose pyrophosphorylase activity. The presence of the small subunit is required for large subunit stability. Two isoforms of the small subunit (ApS1 and ApS2) have been described. ApS1 is the major small subunit isoform present in all plant tissues tested
m01oak01170CC-t01.1	0.487353	[no Pfam hits]	AT3G07480		2Fe-2S ferredoxin-like superfamily protein	2Fe-2S ferredoxin-like superfamily protein; FUNCTIONS IN: electron carrier activity, iron-sulfur cluster binding; LOCATED IN: mitochondrion, chloroplast; EXPRESSED IN: 23 plant structures; EXPRESSED DURING: 15 growth stages; CONTAINS InterPro DOMAIN/s: Ferredoxin (InterPro:IPR001041), Beta-grasp fold, ferredoxin-type (InterPro:IPR012675); Has 1263 Blast hits to 1263 proteins in 213 species: Archa…
m01oak01171cF-t01.1		UDPGT = F:PF00201 = UDP-glucoronosyl and UDP-glucosyl transferase
m01oak01172CT-t01.1	-3.12323	[no Pfam hits]
m01oak01173cF-t01.1	-4.8096	Reticulon = F:PF02453 = Reticulon
m01oak01174cf-t01.1	-1.20997	Phi_1 = F:PF04674 = Phosphate-induced protein 1 conserved region
m01oak01176JT-t01.1	0.229375	[no Pfam hits]
m01oak01177cC-t01.1	0.205031	AUX_IAA = F:PF02309 = AUX/IAA family
m01oak01178CC-t01.1	0.0613928	DUF815 AAA_2 RuvB_N AAA_5 AAA = F:PF05673 D:PF07724 F:PF05496 D:PF07728 F:PF00004 = Protein of unknown function (DUF815) ~ AAA domain (Cdc48 subfamily) ~ Holliday junction DNA helicase ruvB N-terminus ~ AAA domain (dynein-related subfamily) ~ ATPase family associated with various cellular activities (AAA)	AT5G58290	RPT3	regulatory particle triple-A ATPase 3	26S proteasome AAA-ATPase subunit RPT3 (RPT3) mRNA
m01oak01179Cc-t01.1	-0.825264	Cullin_Nedd8 Cullin = D:PF10557 F:PF00888 = Cullin protein neddylation domain ~ Cullin family
m01oak01180jC-t01.1	-0.400456	Pkinase Pkinase_Tyr = D:PF00069 D:PF07714 = Protein kinase domain ~ Protein tyrosine kinase	AT2G30980	SKdZeta	SHAGGY-related protein kinase dZeta	Encodes a GSK3-like protein kinase. This protein can interact with the BZR1 protein involved in brassinosteroid-mediated signaling in a Y2H assay and promotes BZR1 phosphorylation in protoplasts
m01oak01181CT-t01.1		2x:Telomere_Sde2 2x:Rad60-SLD_2 3x:Ubiquitin_2 3x:Rad60-SLD 3x:ubiquitin = D:PF13019 D:PF13881 D:PF14560 F:PF11976 D:PF00240 = Telomere stability and silencing ~ Ubiquitin-2 like Rad60 SUMO-like ~ Ubiquitin-like domain ~ Ubiquitin-2 like Rad60 SUMO-like ~ Ubiquitin family
m01oak01182jM-t01.1	0.629895	DEAD = D:PF00270 = DEAD/DEAH box helicase
m01oak01182jM-t01.2	0.877854	Helicase_C = F:PF00271 = Helicase conserved C-terminal domain
m01oak01183cC-t01.1	0.513845	MAP65_ASE1 = F:PF03999 = Microtubule associated protein (MAP65/ASE1 family)	AT5G55230	MAP65-1	microtubule-associated proteins 65-1	Binds and bundles microtubules. Plays a role in stabilizing anti-parallel microtubules in the central spindle at anaphase to early cytokinesis but is not essential at the midline of the phragmoplast at later stages. The timing with which the MAP65-1 was targeted to the spindle appears to be regulated by a phosphorylation sensitive switch. Enhances microtubule polymerization, promotes nucleation a…
m01oak01184CT-t01.1	0.334632	[no Pfam hits]
m01oak01185cT-t01.1	0.223109	DUF382 PSP = F:PF04037 F:PF04046 = Domain of unknown function (DUF382) ~ PSP	AT4G21660		proline-rich spliceosome-associated (PSP) family protein	proline-rich spliceosome-associated (PSP) family protein; INVOLVED IN: mRNA processing; LOCATED IN: nucleus, chloroplast; CONTAINS InterPro DOMAIN/s: PSP, proline-rich (InterPro:IPR006568), Protein of unknown function DUF382 (InterPro:IPR007180); BEST Arabidopsis thaliana protein match is: pliceosome associated protein-related (TAIR:AT1G11520.1)
m01oak01187CF-t01.1	0.546506	Band_7 = F:PF01145 = SPFH domain / Band 7 family
m01oak01188Ct-t01.1	-0.43769	LEA_2 = F:PF03168 = Late embryogenesis abundant protein
m01oak01189Ct-t01.1	-0.512031	X8 = D:PF07983 = X8 domain
m01oak01190Cc-t01.1	0.349457	[no Pfam hits]
m01oak01191CC-t01.1	0.450272	PGM_PMM_IV PGM_PMM_III PGM_PMM_II PGM_PMM_I = F:PF00408 D:PF02880 D:PF02879 D:PF02878 = Phosphoglucomutase/phosphomannomutase, C-terminal domain ~ Phosphoglucomutase/phosphomannomutase, alpha/beta/alpha domain III ~ Phosphoglucomutase/phosphomannomutase, alpha/beta/alpha domain II ~ Phosphoglucomutase/phosphomannomutase, alpha/beta/alpha domain I
m01oak01192cC-t01.1	-0.929369	2x:Myb_DNA-bind_6 2x:Myb_DNA-binding = D:PF13921 D:PF00249 = Myb-like DNA-binding domain ~ Myb-like DNA-binding domain	AT2G37630	AS1	myb-like HTH transcriptional regulator family protein	Encodes a MYB-domain protein involved in specification of the leaf proximodistal axis. Mutation results in lobed and dissected leaves with a characteristic asymmetry. Homologous to the Antirrhinum PHANTASTICA (PHAN) and maize ROUGH SHEATH2 (RS2) genes Asymmetric placement of auxin response at the distal leaf tip precedes visible asymmetric leaf growth. Acts alongside AXR1 to exclude BP expression…
m01oak01193cC-t01.1		[no Pfam hits]
m01oak01194cC-t01.1	-1.25494	PK_C PK = D:PF02887 F:PF00224 = Pyruvate kinase, alpha/beta domain ~ Pyruvate kinase, barrel domain	AT5G08570		Pyruvate kinase family protein	Pyruvate kinase family protein; FUNCTIONS IN: pyruvate kinase activity, potassium ion binding, magnesium ion binding, catalytic activity; INVOLVED IN: glycolysis; LOCATED IN: cellular_component unknown; EXPRESSED IN: 22 plant structures; EXPRESSED DURING: 13 growth stages; CONTAINS InterPro DOMAIN/s: Pyruvate kinase, C-terminal-like (InterPro:IPR015795), Pyruvate kinase, active site (InterPro:IPR…
m01oak01195CT-t01.1	0.282208	H_PPase = F:PF03030 = Inorganic H+ pyrophosphatase
m01oak01196cf-t01.1	-0.941752	[no Pfam hits]
m01oak01197cF-t01.1	-0.809859	E1_dh = F:PF00676 = Dehydrogenase E1 component
m01oak01199CT-t01.1	-0.603712	Intron_maturas2 Aldo_ket_red = F:PF01348 D:PF00248 = Type II intron maturase ~ Aldo/keto reductase family
m01oak01200cC-t01.1	-3.5553	CTP_synth_N Peptidase_C26 GATase = F:PF06418 D:PF07722 D:PF00117 = CTP synthase N-terminus ~ Peptidase C26 ~ Glutamine amidotransferase class-I
m01oak01201cC-t01.1	0.672905	GCV_T_C GCV_T = D:PF08669 D:PF01571 = Glycine cleavage T-protein C-terminal barrel domain ~ Aminomethyltransferase folate-binding domain	AT1G11860		Glycine cleavage T-protein family	Glycine cleavage T-protein family; FUNCTIONS IN: aminomethyltransferase activity; INVOLVED IN: response to cadmium ion; LOCATED IN: in 6 components; EXPRESSED IN: 26 plant structures; EXPRESSED DURING: 15 growth stages; CONTAINS InterPro DOMAIN/s: Glycine cleavage system T protein (InterPro:IPR006223), Glycine cleavage T-protein, N-terminal (InterPro:IPR006222), Glycine cleavage T-protein, C-term…
m01oak01202CC-t01.1	-0.514704	2x:RRM_6 2x:RRM_1 = D:PF14259 D:PF00076 = RNA recognition motif (a.k.a. RRM, RBD, or RNP domain) ~ RNA recognition motif. (a.k.a. RRM, RBD, or RNP domain)
m01oak01203cC-t01.1	-0.266132	PALP = F:PF00291 = Pyridoxal-phosphate dependent enzyme
m01oak01204cC-t01.1	0.402626	zf-UDP Glyco_trans_2_3 Cellulose_synt = D:PF14569 D:PF13632 F:PF03552 = Zinc-binding RING-finger ~ Glycosyl transferase family group 2 ~ Cellulose synthase
m01oak01205CT-t01.1	0.115921	Ribosomal_S9 = F:PF00380 = Ribosomal protein S9/S16
m01oak01206cC-t01.1	0.791438	NUP50 Ran_BP1 = D:PF08911 F:PF00638 = NUP50 (Nucleoporin 50 kDa) ~ RanBP1 domain	AT1G52380		NUP50 (Nucleoporin 50 kDa) protein	NUP50 (Nucleoporin 50 kDa) protein; FUNCTIONS IN: molecular_function unknown; INVOLVED IN: intracellular transport; LOCATED IN: cytosol, nucleus; EXPRESSED IN: 25 plant structures; EXPRESSED DURING: 13 growth stages; CONTAINS InterPro DOMAIN/s: Ran binding protein 1 (InterPro:IPR000156), Pleckstrin homology-type (InterPro:IPR011993), Nuclear pore complex, NUP2/50/61 (InterPro:IPR015007); BEST Ara…
m01oak01207CC-t01.1	0.500912	[no Pfam hits]
m01oak01208CT-t01.1	0.597088	[no Pfam hits]
m01oak01209CT-t01.1		[no Pfam hits]
m01oak01210cF-t01.1	0.746907	TLC = F:PF03219 = TLC ATP/ADP transporter
m01oak01211cC-t01.1	0.942985	Glyoxalase_2 Glyoxalase = D:PF12681 D:PF00903 = Glyoxalase-like domain ~ Glyoxalase/Bleomycin resistance protein/Dioxygenase superfamily
m01oak01212CC-t01.1	0.548658	DegT_DnrJ_EryC1 Cys_Met_Meta_PP Beta_elim_lyase Aminotran_5 Aminotran_1_2 = D:PF01041 D:PF01053 F:PF01212 D:PF00266 D:PF00155 = DegT/DnrJ/EryC1/StrS aminotransferase family ~ Cys/Met metabolism PLP-dependent enzyme ~ Beta-eliminating lyase ~ Aminotransferase class-V ~ Aminotransferase class I and II	AT1G77670		Pyridoxal phosphate (PLP)-dependent transferases superfamily protein	Pyridoxal phosphate (PLP)-dependent transferases superfamily protein; FUNCTIONS IN: 1-amino-cyclopropane-1-carboxylate synthase activity, transferase activity, transferring nitrogenous groups, pyridoxal phosphate binding, transaminase activity, catalytic activity; INVOLVED IN: asparagine catabolic process, biosynthetic process, glutamate catabolic process to oxaloacetate, aspartate transamidation…
m01oak01213CC-t01.1	-0.681224	CIAPIN1 Methyltransf_11 = F:PF05093 D:PF08241 = Cytokine-induced anti-apoptosis inhibitor 1, Fe-S biogenesis ~ Methyltransferase domain	AT5G18400		Cytokine-induced anti-apoptosis inhibitor 1, Fe-S biogenesis	Cytokine-induced anti-apoptosis inhibitor 1, Fe-S biogenesis; CONTAINS InterPro DOMAIN/s: Protein of unknown function DUF689 (InterPro:IPR007785); BEST Arabidopsis thaliana protein match is: Cytokine-induced anti-apoptosis inhibitor 1, Fe-S biogenesis (TAIR:AT5G18362.1); Has 30201 Blast hits to 17322 proteins in 780 species: Archae - 12; Bacteria - 1396; Metazoa - 17338; Fungi - 3422; Plants - 50…
m01oak01214CT-t01.1	-5.28606	DKCLD TruB_N PUA = D:PF08068 F:PF01509 F:PF01472 = DKCLD (NUC011) domain ~ TruB family pseudouridylate synthase (N terminal domain) ~ PUA domain	AT3G57150	NAP57	homolog of NAP57	Encodes a putative pseudouridine synthase (NAP57)
m01oak01215cC-t01.1	0.0190308	Phi_1 = F:PF04674 = Phosphate-induced protein 1 conserved region	AT2G17230	EXL5	EXORDIUM like 5	EXORDIUM like 5 (EXL5); FUNCTIONS IN: molecular_function unknown; INVOLVED IN: biological_process unknown; LOCATED IN: endomembrane system; EXPRESSED IN: 22 plant structures; EXPRESSED DURING: 13 growth stages; CONTAINS InterPro DOMAIN/s: Phosphate-induced protein 1 (InterPro:IPR006766); BEST Arabidopsis thaliana protein match is: EXORDIUM like 1 (TAIR:AT2G35150.1); Has 402 Blast hits to 401 prot…
m01oak01216cf-t01.1	0.205031	RST = D:PF12174 = RCD1-SRO-TAF4 (RST) plant domain
m01oak01217Ct-t01.1		[no Pfam hits]
m01oak01218jC-t01.1	0.462237	4x:EF_TS 2x:S1 2x:UBA = F:PF00889 D:PF00575 D:PF00627 = Elongation factor TS ~ S1 RNA binding domain ~ UBA/TS-N domain	AT4G29060	emb2726	elongation factor Ts family protein	embryo defective 2726 (emb2726); FUNCTIONS IN: RNA binding, translation elongation factor activity; INVOLVED IN: translational elongation, response to cadmium ion, embryo development ending in seed dormancy; LOCATED IN: chloroplast stroma, chloroplast, chloroplast envelope; EXPRESSED IN: 24 plant structures; EXPRESSED DURING: 14 growth stages; CONTAINS InterPro DOMAIN/s: Nucleic acid-binding, OB-…
m01oak01219cC-t01.1	0.258157	DEAD Helicase_C = D:PF00270 F:PF00271 = DEAD/DEAH box helicase ~ Helicase conserved C-terminal domain
m01oak01220cC-t01.1	0.452756	polyprenyl_synt = D:PF00348 = Polyprenyl synthetase	AT5G47770	FPS1	farnesyl diphosphate synthase 1	Encodes a protein with farnesyl diphosphate synthase activity
m01oak01222CC-t01.1	-1.16393	TCP = F:PF03634 = TCP family transcription factor
m01oak01223cT-t01.1	0.681332	CS = D:PF04969 = CS domain	AT5G53400	BOB1	HSP20-like chaperones superfamily protein	Encodes BOBBER1 (BOB1), a non-canonical small heat shock protein required for both development and thermotolerance. BOB1 is cytoplasmic at basal temperatures but forms heat shock granules containing canonical small heat shock proteins at high temperatures
m01oak01224cC-t01.1	0.690504	[no Pfam hits]
m01oak01225cC-t01.1	0.531778	ATP-synt_ab_C ATP-synt_ab_N ATP-synt_ab = D:PF00306 D:PF02874 F:PF00006 = ATP synthase alpha/beta chain, C terminal domain ~ ATP synthase alpha/beta family, beta-barrel domain ~ ATP synthase alpha/beta family, nucleotide-binding domain	AT1G78900	VHA-A	vacuolar ATP synthase subunit A	Encodes catalytic subunit A of the vacuolar ATP synthase. Mutants are devoid of vacuolar ATPase activity as subunit A is encoded only by this gene and show strong defects in male gametophyte development and in Golgi stack morphology
m01oak01226cC-t01.1	-0.66294	ALAD = D:PF00490 = Delta-aminolevulinic acid dehydratase	AT1G69740	HEMB1	Aldolase superfamily protein	Encodes a putative 5-aminolevulinate dehydratase involved in chlorophyll biosynthesis
m01oak01227cC-t01.1	0.51307	COBRA = F:PF04833 = COBRA-like protein	AT5G60920	COB	COBRA-like extracellular glycosyl-phosphatidyl inositol-anchored protein family	Encodes a glycosylphosphatidylinositol-anchored protein localized primarily in the plasma membrane of the longitudinal sides of root cells. Necessary for oriented cell expansion in Arabidopsis. Cob mutants have abnormal roots that expand radially rather than longitudinally under certain growth conditions
m01oak01228cC-t01.1	0.95125	SOUL = F:PF04832 = SOUL heme-binding protein	AT1G17100		SOUL heme-binding family protein	SOUL heme-binding family protein; FUNCTIONS IN: binding; INVOLVED IN: biological_process unknown; LOCATED IN: plasma membrane, vacuole; EXPRESSED IN: 24 plant structures; EXPRESSED DURING: 14 growth stages; CONTAINS InterPro DOMAIN/s: SOUL haem-binding protein (InterPro:IPR006917); BEST Arabidopsis thaliana protein match is: SOUL heme-binding family protein (TAIR:AT1G78450.1); Has 1318 Blast hits…
m01oak01229cT-t01.1	-0.894324	DUF4057 = F:PF13266 = Protein of unknown function (DUF4057)	AT4G39860		unknown protein	unknown protein; BEST Arabidopsis thaliana protein match is: unknown protein (TAIR:AT2G22270.1); Has 152 Blast hits to 146 proteins in 19 species: Archae - 0; Bacteria - 0; Metazoa - 0; Fungi - 2; Plants - 146; Viruses - 0; Other Eukaryotes - 4 (source: NCBI BLink)
m01oak01230cC-t01.1	0.321165	Ribosomal_L19 = F:PF01245 = Ribosomal protein L19	AT4G17560		Ribosomal protein L19 family protein	Ribosomal protein L19 family protein; FUNCTIONS IN: structural constituent of ribosome; INVOLVED IN: translation, ribosome biogenesis; LOCATED IN: ribosome, chloroplast stroma, chloroplast, membrane, chloroplast envelope; EXPRESSED IN: 22 plant structures; EXPRESSED DURING: 13 growth stages; CONTAINS InterPro DOMAIN/s: Ribosomal protein L19 (InterPro:IPR001857); BEST Arabidopsis thaliana protein …
m01oak01231cF-t01.1	0.971581	PCI = F:PF01399 = PCI domain
m01oak01233CC-t01.1	0.766333	COX5B = D:PF01215 = Cytochrome c oxidase subunit Vb	AT1G80230		Rubredoxin-like superfamily protein	Rubredoxin-like superfamily protein; FUNCTIONS IN: cytochrome-c oxidase activity; LOCATED IN: mitochondrial envelope, mitochondrion; EXPRESSED IN: 24 plant structures; EXPRESSED DURING: 15 growth stages; CONTAINS InterPro DOMAIN/s: Cytochrome c oxidase, subunit Vb (InterPro:IPR002124); BEST Arabidopsis thaliana protein match is: Rubredoxin-like superfamily protein (TAIR:AT3G15640.1); Has 455 Blas…
m01oak01234cf-t01.1	0.167036	Bap31 = F:PF05529 = B-cell receptor-associated protein 31-like	AT5G42570		B-cell receptor-associated 31-like	B-cell receptor-associated 31-like; FUNCTIONS IN: molecular_function unknown; INVOLVED IN: intracellular protein transport; LOCATED IN: endoplasmic reticulum, plasma membrane; EXPRESSED IN: 26 plant structures; EXPRESSED DURING: 13 growth stages; CONTAINS InterPro DOMAIN/s: B-cell receptor-associated 31-like (InterPro:IPR008417); BEST Arabidopsis thaliana protein match is: B-cell receptor-associa…
m01oak01235jC-t01.1	-1.80951	Dev_Cell_Death = D:PF10539 = Development and cell death domain	AT3G27090		DCD (Development and Cell Death) domain protein	DCD (Development and Cell Death) domain protein; CONTAINS InterPro DOMAIN/s: Development/cell death domain (InterPro:IPR013989), Kelch related (InterPro:IPR013089); BEST Arabidopsis thaliana protein match is: DCD (Development and Cell Death) domain protein (TAIR:AT5G42050.1); Has 746 Blast hits to 671 proteins in 44 species: Archae - 0; Bacteria - 2; Metazoa - 6; Fungi - 0; Plants - 297; Viruses …
m01oak01236Cc-t01.1	-2.58278	2x:RRM_5 2x:RRM_6 2x:RRM_1 = D:PF13893 D:PF14259 D:PF00076 = RNA recognition motif. (a.k.a. RRM, RBD, or RNP domain) ~ RNA recognition motif (a.k.a. RRM, RBD, or RNP domain) ~ RNA recognition motif. (a.k.a. RRM, RBD, or RNP domain)	AT4G36690	ATU2AF65A	U2 snRNP auxilliary factor, large subunit, splicing factor	ATU2AF65A; FUNCTIONS IN: RNA binding, nucleotide binding, nucleic acid binding; INVOLVED IN: nuclear mRNA splicing, via spliceosome, defense response to bacterium; LOCATED IN: nucleus; EXPRESSED IN: 25 plant structures; EXPRESSED DURING: 15 growth stages; CONTAINS InterPro DOMAIN/s: RNA recognition motif, RNP-1 (InterPro:IPR000504), Nucleotide-binding, alpha-beta plait (InterPro:IPR012677), U2 sn…
m01oak01238cF-t01.1	-2.19429	DKCLD TruB_N PUA = D:PF08068 F:PF01509 F:PF01472 = DKCLD (NUC011) domain ~ TruB family pseudouridylate synthase (N terminal domain) ~ PUA domain
m01oak01239SC-t01.1	-1.03248	[no Pfam hits]
m01oak01240cF-t01.1	0.311496	Glyoxalase_2 Glyoxalase = D:PF12681 D:PF00903 = Glyoxalase-like domain ~ Glyoxalase/Bleomycin resistance protein/Dioxygenase superfamily	AT1G08110		lactoylglutathione lyase family protein / glyoxalase I family protein	lactoylglutathione lyase family protein / glyoxalase I family protein; FUNCTIONS IN: calmodulin binding, lactoylglutathione lyase activity; INVOLVED IN: response to cadmium ion, carbohydrate metabolic process; LOCATED IN: chloroplast; EXPRESSED IN: 25 plant structures; EXPRESSED DURING: 14 growth stages; CONTAINS InterPro DOMAIN/s: Glyoxalase I (InterPro:IPR004361), Glyoxalase I, conserved site (…
m01oak01241cf-t01.1	0.167036	[no Pfam hits]
m01oak01242CC-t01.1	0.334632	MRP-L47 = F:PF06984 = Mitochondrial 39-S ribosomal protein L47 (MRP-L47)	AT1G07830		ribosomal protein L29 family protein	ribosomal protein L29 family protein; FUNCTIONS IN: structural constituent of ribosome; INVOLVED IN: translation; LOCATED IN: mitochondrion, ribosome, mitochondrial ribosome, intracellular; EXPRESSED IN: 22 plant structures; EXPRESSED DURING: 13 growth stages; CONTAINS InterPro DOMAIN/s: Ribosomal protein L47, mitochondrial (InterPro:IPR010729), Ribosomal protein L29 (InterPro:IPR001854); Has 365…
m01oak01243CT-t01.1	-0.29183	EMP24_GP25L = D:PF01105 = emp24/gp25L/p24 family/GOLD	AT3G22845		emp24/gp25L/p24 family/GOLD family protein	emp24/gp25L/p24 family/GOLD family protein; INVOLVED IN: transport; LOCATED IN: vacuole; EXPRESSED IN: 24 plant structures; EXPRESSED DURING: 15 growth stages; CONTAINS InterPro DOMAIN/s: GOLD (InterPro:IPR009038), emp24/gp25L/p24 (InterPro:IPR000348); BEST Arabidopsis thaliana protein match is: emp24/gp25L/p24 family/GOLD family protein (TAIR:AT3G07680.1); Has 1821 Blast hits to 1821 proteins in…
m01oak01244CI-t01.1	0.955104	[no Pfam hits]	AT3G15000		cobalt ion binding	cobalt ion binding; FUNCTIONS IN: cobalt ion binding; LOCATED IN: mitochondrion; EXPRESSED IN: 23 plant structures; EXPRESSED DURING: 13 growth stages; BEST Arabidopsis thaliana protein match is: plastid developmental protein DAG, putative (TAIR:AT3G06790.2); Has 57621 Blast hits to 29750 proteins in 1231 species: Archae - 14; Bacteria - 7130; Metazoa - 26978; Fungi - 8402; Plants - 8184; Viruses…
m01oak01245cc-t01.1	-3.53959	Inhibitor_I9 PA Peptidase_S8 = D:PF05922 F:PF02225 D:PF00082 = Peptidase inhibitor I9 ~ PA domain ~ Subtilase family	AT2G05920		Subtilase family protein	Subtilase family protein; FUNCTIONS IN: identical protein binding, serine-type endopeptidase activity; INVOLVED IN: proteolysis, negative regulation of catalytic activity; LOCATED IN: cell wall, plant-type cell wall; EXPRESSED IN: 22 plant structures; EXPRESSED DURING: 13 growth stages; CONTAINS InterPro DOMAIN/s: Protease-associated PA (InterPro:IPR003137), Proteinase inhibitor, propeptide (Inte…
m01oak01246Cz-t01.1	0.236211	zf-CCHC = D:PF00098 = Zinc knuckle
m01oak01247cT-t01.1		[no Pfam hits]
m01oak01248CC-t01.1	-1.90553	Asparaginase_2 = D:PF01112 = Asparaginase	AT5G08100		N-terminal nucleophile aminohydrolases (Ntn hydrolases) superfamily protein	N-terminal nucleophile aminohydrolases (Ntn hydrolases) superfamily protein; CONTAINS InterPro DOMAIN/s: Peptidase T2, asparaginase 2 (InterPro:IPR000246); BEST Arabidopsis thaliana protein match is: N-terminal nucleophile aminohydrolases (Ntn hydrolases) superfamily protein (TAIR:AT3G16150.1); Has 3243 Blast hits to 3196 proteins in 873 species: Archae - 113; Bacteria - 1502; Metazoa - 516; Fung…
m01oak01249ct-t01.1	0.548757	IlvN 2-Hacid_dh 2-Hacid_dh_C ACT = F:PF07991 D:PF00389 D:PF02826 D:PF01842 = Acetohydroxy acid isomeroreductase, catalytic domain ~ D-isomer specific 2-hydroxyacid dehydrogenase, catalytic domain ~ D-isomer specific 2-hydroxyacid dehydrogenase, NAD binding domain ~ ACT domain	AT1G17745		D-3-phosphoglycerate dehydrogenase	encodes a 3-Phosphoglycerate dehydrogenase
m01oak01251CC-t01.1	0.649833	DUF1118 = F:PF06549 = Protein of unknown function (DUF1118)	AT5G08050		Protein of unknown function (DUF1118)	FUNCTIONS IN: molecular_function unknown; INVOLVED IN: response to karrikin; LOCATED IN: thylakoid, chloroplast thylakoid membrane, chloroplast; EXPRESSED IN: 21 plant structures; EXPRESSED DURING: 13 growth stages; CONTAINS InterPro DOMAIN/s: Protein of unknown function DUF1118 (InterPro:IPR009500), Uncharacterised conserved protein UCP022207 (InterPro:IPR016801); Has 78 Blast hits to 78 protein…
m01oak01252Cc-t01.1	-2.90775	[no Pfam hits]
m01oak01253cf-t01.1	-1.5856	LisH 4x:WD40 = D:PF08513 r:PF00400 = LisH ~ WD domain, G-beta repeat	AT4G32551	LUG	LisH dimerisation motif; WD40/YVTN repeat-like-containing domain	LEUNIG regulates floral organ identity, gynoecium and ovule development. Negatively regulates AGAMOUS. Encodes a glutamine-rich protein with seven WD repeats similar to transcriptional corepressors
m01oak01254cC-t01.1	0.603039	[no Pfam hits]	AT4G20150		unknown protein	unknown protein; FUNCTIONS IN: molecular_function unknown; INVOLVED IN: biological_process unknown; LOCATED IN: mitochondrion, plasma membrane, mitochondrial respiratory chain complex I, respiratory chain complex I; EXPRESSED IN: 24 plant structures; EXPRESSED DURING: 15 growth stages; Has 30201 Blast hits to 17322 proteins in 780 species: Archae - 12; Bacteria - 1396; Metazoa - 17338; Fungi - 34…
m01oak01255CC-t01.1	-1.38247	[no Pfam hits]
m01oak01256cC-t01.1	-0.914286	[no Pfam hits]	AT4G28190	ULT1	Developmental regulator, ULTRAPETALA	Encodes a novel Cys-rich protein with a B-box like domain that acts as a negative regulator of meristem cell accumulation in inflorescence and floral meristems as loss-of-function ult1 mutations cause inflorescence meristem enlargement, the production of extra flowers and floral organs, and a decrease in floral meristem determinacy. Acts opposite to CLF which represses AG, but preventing depositi…
m01oak01257CC-t01.1	0.793359	FA_desaturase_2 = F:PF03405 = Fatty acid desaturase	AT2G43710	SSI2	Plant stearoyl-acyl-carrier-protein desaturase family protein	Encodes a stearoyl-ACP desaturase, involved in fatty acid desaturation. The ssi2 mutants have increased 18:0 and reduced 18:1 fatty acids. Exogenous application of glycerol to wild type plants mimics the ssi2 mutant phenotype. The altered 18:1 fatty acid content in the ssi2 mutants has an impact on SA- and JA-mediated defense signaling. ssi2 mutants resulted in hyper-resistance to green peach aph…
m01oak01258CC-t01.1	-2.44245	PK_C PK = D:PF02887 F:PF00224 = Pyruvate kinase, alpha/beta domain ~ Pyruvate kinase, barrel domain	AT3G52990		Pyruvate kinase family protein	Pyruvate kinase family protein; FUNCTIONS IN: pyruvate kinase activity, potassium ion binding, magnesium ion binding, catalytic activity; INVOLVED IN: response to cadmium ion, glycolysis; LOCATED IN: membrane; EXPRESSED IN: guard cell, cultured cell, leaf; EXPRESSED DURING: seedling growth; CONTAINS InterPro DOMAIN/s: Pyruvate/Phosphoenolpyruvate kinase, catalytic core (InterPro:IPR015813), Pyruv…
m01oak01259cC-t01.1	-2.15013	Proteasome_A_N Proteasome = D:PF10584 D:PF00227 = Proteasome subunit A N-terminal signature ~ Proteasome subunit	AT5G66140	PAD2	proteasome alpha subunit D2	Encodes alpha5 subunit of 20S proteosome complex involved in protein degradation
m01oak01260CC-t01.1	-2.96447	Sterile NAD_binding_4 Epimerase = F:PF03015 F:PF07993 F:PF01370 = Male sterility protein ~ Male sterility protein ~ NAD dependent epimerase/dehydratase family	AT4G33790	CER4	Jojoba acyl CoA reductase-related male sterility protein	Encodes an alcohol-forming fatty acyl-CoA reductase, involved in cuticular wax biosynthesis. Lines carrying recessive mutations are deficient in primary alcohol and have glossy stem surfaces
m01oak01261cC-t01.1	0.167036	NAF Kinase-like Pkinase Pkinase_Tyr = D:PF03822 F:PF14531 D:PF00069 D:PF07714 = NAF domain ~ Kinase-like ~ Protein kinase domain ~ Protein tyrosine kinase	AT5G57630	CIPK21	CBL-interacting protein kinase 21	CBL-interacting protein kinase
m01oak01262ct-t01.1	0.776596	AdoHcyase_NAD IlvN 2-Hacid_dh 2-Hacid_dh_C ACT = D:PF00670 F:PF07991 D:PF00389 D:PF02826 D:PF01842 = S-adenosyl-L-homocysteine hydrolase, NAD binding domain ~ Acetohydroxy acid isomeroreductase, catalytic domain ~ D-isomer specific 2-hydroxyacid dehydrogenase, catalytic domain ~ D-isomer specific 2-hydroxyacid dehydrogenase, NAD binding domain ~ ACT domain
m01oak01263cC-t01.1	0.747551	PP-binding = D:PF00550 = Phosphopantetheine attachment site	AT2G44620	MTACP-1	mitochondrial acyl carrier protein 1	Encodes a member of the mitochondrial acyl carrier protein (ACP) family. As part of the mitochondrial matrix, it is likely to be involved in fatty acid or lipoic acid biogenesis. Its acylated form is predominantly present in the mitochondrial membrane while the non-acylated form is soluble
m01oak01265CC-t01.1	0.383475	ADH_N ADH_zinc_N = D:PF08240 F:PF00107 = Alcohol dehydrogenase GroES-like domain ~ Zinc-binding dehydrogenase
m01oak01267cC-t01.1	-0.264905	STT3 = F:PF02516 = Oligosaccharyl transferase STT3 subunit	AT5G19690	STT3A	staurosporin and temperature sensitive 3-like A	encodes an oligosaccharyl transferase involved response to high salt. Mutants are hypersensitive to high salt conditions
m01oak01268cF-t01.1	-3.17357	COesterase Abhydrolase_3 = D:PF00135 D:PF07859 = Carboxylesterase family ~ alpha/beta hydrolase fold
m01oak01269cC-t01.1		Transferase = F:PF02458 = Transferase family	AT4G29250		HXXXD-type acyl-transferase family protein	HXXXD-type acyl-transferase family protein; FUNCTIONS IN: transferase activity, transferring acyl groups other than amino-acyl groups, transferase activity; INVOLVED IN: biological_process unknown; LOCATED IN: cellular_component unknown; EXPRESSED IN: leaf whorl, sepal, flower; EXPRESSED DURING: petal differentiation and expansion stage; CONTAINS InterPro DOMAIN/s: Transferase (InterPro:IPR003480…
m01oak01270cC-t01.1	0.576929	NOGCT = D:PF08155 = NOGCT (NUC087) domain	AT1G50920		Nucleolar GTP-binding protein	Nucleolar GTP-binding protein; FUNCTIONS IN: GTP binding, nucleotide binding; LOCATED IN: membrane; EXPRESSED IN: 22 plant structures; EXPRESSED DURING: 13 growth stages; CONTAINS InterPro DOMAIN/s: GTP1/OBG (InterPro:IPR006073), Nucleolar GTP-binding 1 (InterPro:IPR010674), NOG, C-terminal (InterPro:IPR012973); BEST Arabidopsis thaliana protein match is: Nucleolar GTP-binding protein (TAIR:AT1G1…
m01oak01271Cz-t01.1		SLIDE = D:PF09111 = SLIDE
m01oak01272CC-t01.1	0.429001	Ubie_methyltran Methyltransf_12 Methyltransf_25 Methyltransf_23 Methyltransf_18 Methyltransf_31 Methyltransf_11 = F:PF01209 D:PF08242 D:PF13649 D:PF13489 D:PF12847 D:PF13847 D:PF08241 = ubiE/COQ5 methyltransferase family ~ Methyltransferase domain ~ Methyltransferase domain ~ Methyltransferase domain ~ Methyltransferase domain ~ Methyltransferase domain ~ Methyltransferase domain	AT3G63410	APG1	S-adenosyl-L-methionine-dependent methyltransferases superfamily protein	Encodes a MPBQ/MSBQ methyltransferase located in the chloroplast inner envelope membrane. Mutant plants lack plastoquinone (PQ), suggesting that the APG1 protein is involved in the methylation step of PQ biosynthesis. The gene product is also involved in tocopherol (vitamin E) biosynthesis
m01oak01273CC-t01.1	0.483526	[no Pfam hits]	AT5G47570		unknown protein	unknown protein; Has 30201 Blast hits to 17322 proteins in 780 species: Archae - 12; Bacteria - 1396; Metazoa - 17338; Fungi - 3422; Plants - 5037; Viruses - 0; Other Eukaryotes - 2996 (source: NCBI BLink)
m01oak01275CT-t01.1	-1.14947	Cu_bind_like = D:PF02298 = Plastocyanin-like domain	AT1G72230		Cupredoxin superfamily protein	Cupredoxin superfamily protein; FUNCTIONS IN: electron carrier activity, copper ion binding; LOCATED IN: anchored to membrane; EXPRESSED IN: 17 plant structures; EXPRESSED DURING: 9 growth stages; CONTAINS InterPro DOMAIN/s: Plastocyanin-like (InterPro:IPR003245), Cupredoxin (InterPro:IPR008972), Blue (type 1) copper domain (InterPro:IPR000923); BEST Arabidopsis thaliana protein match is: Cupredo…
m01oak01276CC-t01.1	-1.67925	Usp = D:PF00582 = Universal stress protein family	AT3G11930		Adenine nucleotide alpha hydrolases-like superfamily protein	Adenine nucleotide alpha hydrolases-like superfamily protein; FUNCTIONS IN: molecular_function unknown; INVOLVED IN: response to stress; LOCATED IN: cellular_component unknown; EXPRESSED IN: 18 plant structures; EXPRESSED DURING: 9 growth stages; CONTAINS InterPro DOMAIN/s: UspA (InterPro:IPR006016), Rossmann-like alpha/beta/alpha sandwich fold (InterPro:IPR014729), Universal stress protein A (In…
m01oak01277ct-t01.1	-0.446895	4x:MA3 = F:PF02847 = MA3 domain	AT5G63190		MA3 domain-containing protein	MA3 domain-containing protein; CONTAINS InterPro DOMAIN/s: Initiation factor eIF-4 gamma, MA3 (InterPro:IPR003891); BEST Arabidopsis thaliana protein match is: MA3 domain-containing protein (TAIR:AT3G48390.1); Has 1948 Blast hits to 791 proteins in 110 species: Archae - 0; Bacteria - 0; Metazoa - 1230; Fungi - 12; Plants - 571; Viruses - 0; Other Eukaryotes - 135 (source: NCBI BLink)
m01oak01278cT-t01.1	-1.36917	Cu-oxidase_2 = D:PF07731 = Multicopper oxidase
m01oak01279CC-t01.1	-1.89391	[no Pfam hits]
m01oak01280cF-t01.1	0.399534	zf-UDP Glyco_trans_2_3 Cellulose_synt = D:PF14569 D:PF13632 F:PF03552 = Zinc-binding RING-finger ~ Glycosyl transferase family group 2 ~ Cellulose synthase	AT4G32410	CESA1	cellulose synthase 1	Encodes a cellulose synthase isomer. CESA1 mutants have cellulose defect in the primary cell wall. Multiple lines of evidence suggest that CESA1, along with CESA3 and CESA6 are present in the same plasma membrane complex for cellulose biosynthesis. lasma membrane complex for cellulose biosynthesis. As inferred from the null role of secondary wall-type CesAs, included in a set of five primary wall…
m01oak01282Ci-t01.1	0.384563	Fer4_20 Pyr_redox Amino_oxidase Pyr_redox_2 NAD_binding_8 = D:PF14691 D:PF00070 D:PF01593 D:PF07992 D:PF13450 = Dihydroprymidine dehydrogenase domain II, 4Fe-4S cluster ~ Pyridine nucleotide-disulphide oxidoreductase ~ Flavin containing amine oxidoreductase ~ Pyridine nucleotide-disulphide oxidoreductase ~ NAD(P)-binding Rossmann-like domain
m01oak01283cC-t01.1	-3.12453	EMP70 = F:PF02990 = Endomembrane protein 70
m01oak01284cC-t01.1	0.45788	Clathrin_H_link Clathrin-link 2x:Clathrin_propel 7x:Clathrin = D:PF13838 D:PF09268 r:PF01394 F:PF00637 = Clathrin-H-link ~ Clathrin, heavy-chain linker ~ Clathrin propeller repeat ~ Region in Clathrin and VPS
m01oak01285cC-t01.1	-1.2204	Tryp_alpha_amyl LTP_2 = F:PF00234 F:PF14368 = Protease inhibitor/seed storage/LTP family ~ Probable lipid transfer	AT3G43720		Bifunctional inhibitor/lipid-transfer protein/seed storage 2S albumin superfamily protein	Bifunctional inhibitor/lipid-transfer protein/seed storage 2S albumin superfamily protein; CONTAINS InterPro DOMAIN/s: Bifunctional inhibitor/plant lipid transfer protein/seed storage (InterPro:IPR016140), Plant lipid transfer protein/seed storage/trypsin-alpha amylase inhibitor (InterPro:IPR003612); BEST Arabidopsis thaliana protein match is: Bifunctional inhibitor/lipid-transfer protein/seed st…
m01oak01286cC-t01.1	-0.459767	RNA_pol_Rpb4 = F:PF03874 = RNA polymerase Rpb4	AT5G09920	NRPB4	RNA polymerase II, Rpb4, core protein	Non-catalytic subunit specific to DNA-dependent RNA polymerase II; the ortholog of budding yeast RPB4)
m01oak01287ct-t01.1	-1.63642	Ribosomal_L10 = F:PF00466 = Ribosomal protein L10	AT5G13510		Ribosomal protein L10 family protein	Ribosomal protein L10 family protein; FUNCTIONS IN: structural constituent of ribosome; INVOLVED IN: translation, ribosome biogenesis; LOCATED IN: cytosolic ribosome, ribosome, chloroplast, chloroplast stroma; EXPRESSED IN: 23 plant structures; EXPRESSED DURING: 14 growth stages; CONTAINS InterPro DOMAIN/s: Ribosomal protein L10 (InterPro:IPR001790); BEST Arabidopsis thaliana protein match is: Ri…
m01oak01288CC-t01.1	0.374468	DUF1685 = F:PF07939 = Protein of unknown function (DUF1685)	AT1G05870		Protein of unknown function (DUF1685)	Protein of unknown function (DUF1685); FUNCTIONS IN: molecular_function unknown; INVOLVED IN: N-terminal protein myristoylation; LOCATED IN: cellular_component unknown; CONTAINS InterPro DOMAIN/s: Protein of unknown function DUF1685 (InterPro:IPR012881); BEST Arabidopsis thaliana protein match is: Protein of unknown function (DUF1685) (TAIR:AT2G31560.2); Has 270 Blast hits to 270 proteins in 15 s…
m01oak01289CF-t01.1	0.11014	Ribophorin_II = F:PF05817 = Oligosaccharyltransferase subunit Ribophorin II	AT4G21150	HAP6	ribophorin II (RPN2) family protein	HAPLESS 6 (HAP6); FUNCTIONS IN: dolichyl-diphosphooligosaccharide-protein glycotransferase activity; INVOLVED IN: response to cold, protein amino acid terminal N-glycosylation; LOCATED IN: in 6 components; EXPRESSED IN: 25 plant structures; EXPRESSED DURING: 14 growth stages; CONTAINS InterPro DOMAIN/s: Ribophorin II (InterPro:IPR008814); Has 30201 Blast hits to 17322 proteins in 780 species: Arc…
m01oak01291cC-t01.1	0.321049	Ribosomal_L16 = F:PF00252 = Ribosomal protein L16p/L10e
m01oak01292cF-t01.1	-0.555696	DEAD Helicase_C = D:PF00270 F:PF00271 = DEAD/DEAH box helicase ~ Helicase conserved C-terminal domain	AT3G22330	PMH2	putative mitochondrial RNA helicase 2	DEAD-box protein required for efficient group II intron splicing in mitochondria
m01oak01293Cf-t01.1	-1.36709	DUF791 MFS_1 = F:PF05631 F:PF07690 = Protein of unknown function (DUF791) ~ Major Facilitator Superfamily
m01oak01294cC-t01.1	0.663158	Ribosomal_L31e = F:PF01198 = Ribosomal protein L31e
m01oak01295cF-t01.1	0.433263	Peptidase_S24 = D:PF00717 = Peptidase S24-like	AT2G31140		Peptidase S24/S26A/S26B/S26C family protein	Peptidase S24/S26A/S26B/S26C family protein; FUNCTIONS IN: molecular_function unknown; INVOLVED IN: biological_process unknown; LOCATED IN: plasma membrane; EXPRESSED IN: cultured cell; CONTAINS InterPro DOMAIN/s: Peptidase S24/S26A/S26B/S26C, beta-ribbon domain (InterPro:IPR011056), Peptidase S24/S26A/S26B/S26C (InterPro:IPR015927); BEST Arabidopsis thaliana protein match is: Peptidase S24/S26A/…
m01oak01296CC-t01.1	0.958328	ETC_C1_NDUFA4 = F:PF04800 = ETC complex I subunit conserved region	AT5G67590	FRO1	NADH-ubiquinone oxidoreductase-related	Mutant leaves have a reduced capacity for cold acclimation, appear water-soaked, leak electrolytes, and accumulate reactive oxygen species constitutively. Encode a protein with high similarity to the 18-kD Fe-S subunit of complex I (NADH dehydrogenase, EC 1.6.5.3) in the mitochondrial electron transfer chain
m01oak01297cF-t01.1	-1.38115	Cation_ATPase_N HAD E1-E2_ATPase Hydrolase = D:PF00690 F:PF12710 F:PF00122 D:PF00702 = Cation transporter/ATPase, N-terminus ~ haloacid dehalogenase-like hydrolase ~ E1-E2 ATPase ~ haloacid dehalogenase-like hydrolase
m01oak01299cC-t01.1		Ribosomal_S27e = F:PF01667 = Ribosomal protein S27	AT3G61110	RS27A	ribosomal protein S27	Arabidopsis ribosomal protein
m01oak01300cC-t01.1	-0.23062	GED Dynamin_M Dynamin_N = F:PF02212 F:PF01031 F:PF00350 = Dynamin GTPase effector domain ~ Dynamin central region ~ Dynamin family	AT5G42080	DL1	dynamin-like protein	Encodes a dynamin-like protein related to phragmoplastin. Mutations in this gene, in combination with mutation in ADL1E, result in defects in embryogenesis, cell plate formation and trichome branching. Also controls vascular patterning in combination with VAN3 and GNOM. DRP2B and DRP1A participate together in clathrin-coated vesicle formation during endocytosis
m01oak01301CC-t01.1	0.124667	Longin Synaptobrevin = D:PF13774 F:PF00957 = Regulated-SNARE-like domain ~ Synaptobrevin
m01oak01302CC-t01.1	-1.3862	RicinB_lectin_2 = D:PF14200 = Ricin-type beta-trefoil lectin domain-like	AT2G39050		hydroxyproline-rich glycoprotein family protein	hydroxyproline-rich glycoprotein family protein; CONTAINS InterPro DOMAIN/s: Ricin B-related lectin (InterPro:IPR008997), Ricin B lectin (InterPro:IPR000772); Has 1708 Blast hits to 1449 proteins in 222 species: Archae - 0; Bacteria - 47; Metazoa - 514; Fungi - 386; Plants - 615; Viruses - 5; Other Eukaryotes - 141 (source: NCBI BLink)
m01oak01304cC-t01.1	0.580516	DUF1077 = F:PF06417 = Protein of unknown function (DUF1077)	AT5G10780		unknown protein	FUNCTIONS IN: molecular_function unknown; INVOLVED IN: biological_process unknown; LOCATED IN: cellular_component unknown; EXPRESSED IN: 22 plant structures; EXPRESSED DURING: 14 growth stages; CONTAINS InterPro DOMAIN/s: Uncharacterised conserved protein UCP017207, transmembrane protein 85 (InterPro:IPR016687), Protein of unknown function DUF1077 (InterPro:IPR009445); Has 395 Blast hits to 395 p…
m01oak01305cC-t01.1	0.964728	2x:RRM_5 2x:RRM_6 2x:RRM_1 = D:PF13893 D:PF14259 D:PF00076 = RNA recognition motif. (a.k.a. RRM, RBD, or RNP domain) ~ RNA recognition motif (a.k.a. RRM, RBD, or RNP domain) ~ RNA recognition motif. (a.k.a. RRM, RBD, or RNP domain)	AT5G40490		RNA-binding (RRM/RBD/RNP motifs) family protein	RNA-binding (RRM/RBD/RNP motifs) family protein; FUNCTIONS IN: RNA binding, nucleotide binding, nucleic acid binding; INVOLVED IN: biological_process unknown; LOCATED IN: cellular_component unknown; EXPRESSED IN: 21 plant structures; EXPRESSED DURING: 13 growth stages; CONTAINS InterPro DOMAIN/s: RNA recognition motif, RNP-1 (InterPro:IPR000504), Nucleotide-binding, alpha-beta plait (InterPro:IPR…
m01oak01306CC-t01.1	-0.158363	LRR_1 = r:PF00560 = Leucine Rich Repeat
m01oak01307CI-t01.1	0.884795	MIP = F:PF00230 = Major intrinsic protein
m01oak01310cF-t01.1	-0.782062	p450 = D:PF00067 = Cytochrome P450
m01oak01311CC-t01.1	-5.77048	Myb_DNA-binding = D:PF00249 = Myb-like DNA-binding domain	AT5G47390		myb-like transcription factor family protein	myb-like transcription factor family protein; CONTAINS InterPro DOMAIN/s: SANT, DNA-binding (InterPro:IPR001005), Homeodomain-like (InterPro:IPR009057), Myb, DNA-binding (InterPro:IPR014778), Zinc finger, CCHC-type (InterPro:IPR001878), HTH transcriptional regulator, Myb-type, DNA-binding (InterPro:IPR017930), Myb-like DNA-binding domain, SHAQKYF class (InterPro:IPR006447); BEST Arabidopsis thali…
m01oak01312CC-t01.1	-0.880224	Ribosomal_L30_N Ribosomal_L30 = D:PF08079 D:PF00327 = Ribosomal L30 N-terminal domain ~ Ribosomal protein L30p/L7e	AT1G80750		Ribosomal protein L30/L7 family protein	Ribosomal protein L30/L7 family protein; FUNCTIONS IN: structural constituent of ribosome, transcription regulator activity; INVOLVED IN: translation; LOCATED IN: cytosolic large ribosomal subunit, nucleolus, large ribosomal subunit; EXPRESSED IN: 22 plant structures; EXPRESSED DURING: 13 growth stages; CONTAINS InterPro DOMAIN/s: Ribosomal protein L30, N-terminal (InterPro:IPR012988), Ribosomal …
m01oak01313CC-t01.1	0.0143314	Ribosomal_L40e Ubiquitin_2 Rad60-SLD ubiquitin = F:PF01020 D:PF14560 F:PF11976 D:PF00240 = Ribosomal L40e family ~ Ubiquitin-like domain ~ Ubiquitin-2 like Rad60 SUMO-like ~ Ubiquitin family
m01oak01314CC-t01.1	-0.431755	MBD = D:PF01429 = Methyl-CpG binding domain	AT1G15340	MBD10	methyl-CPG-binding domain 10	Protein containing methyl-CpG-binding domain. Has sequence similarity to human MBD proteins
m01oak01316Ci-t01.1	0.494857	zf-XS XS = D:PF03470 D:PF03468 = XS zinc finger domain ~ XS domain	AT5G23570	SGS3	XS domain-containing protein / XS zinc finger domain-containing protein-related	Required for posttranscriptional gene silencing and natural virus resistance. SGS3 is a member of an 'unknown' protein family. Members of this family have predicted coiled coiled domains suggesting oligomerization and a potential zinc finger domain. Involved in the production of trans-acting siRNAs, through direct or indirect stabilization of cleavage fragments of the primary ta-siRNA transcript.…
m01oak01318cf-t01.1	0.414696	[no Pfam hits]
m01oak01321Ct-t01.1	0.615821	PP2C_2 PP2C = F:PF13672 F:PF00481 = Protein phosphatase 2C ~ Protein phosphatase 2C	AT4G31750	WIN2	HOPW1-1-interacting 2	Encodes HopW1-1-Interacting protein 2 (WIN2). Interacts with the P. syringae effector HopW1-1. WIN2 has protein phosphatase activity. Modulates plant defenses against bacteria. Three WIN proteins are identified so far (WIN1: AT1G80600; WIN2: AT4G31750; WIN3: AT5G13320)
m01oak01322cC-t01.1		BURP = F:PF03181 = BURP domain
m01oak01323cC-t01.1	-1.64318	EFG_II EFG_IV EFG_C GTP_EFTU_D2 GTP_EFTU = D:PF14492 D:PF03764 D:PF00679 D:PF03144 D:PF00009 = Elongation Factor G, domain II ~ Elongation factor G, domain IV ~ Elongation factor G C-terminus ~ Elongation factor Tu domain 2 ~ Elongation factor Tu GTP binding domain	AT1G62750	SCO1	Translation elongation factor EFG/EF2 protein	Nuclear encoded protein consists of the five domains conserved in EF-G proteins, with two GTP-binding sites in the first domain, and an additional transit peptide at the N-terminus. Localized in chloroplasts. Point mutation results in a delay in the onset of germination. At early developmental stage embryos still contain undifferentiated proplastids. The greening of cotyledons is severely impaire…
m01oak01324Ct-t01.1	-0.33554	Phi_1 = F:PF04674 = Phosphate-induced protein 1 conserved region
m01oak01325CC-t01.1	-3.81428	HMG_box HMG_box_2 = D:PF00505 D:PF09011 = HMG (high mobility group) box ~ HMG-box domain
m01oak01327cC-t01.1	0.440966	Gtr1_RagA GTP_EFTU Ras Miro Arf MMR_HSR1 = F:PF04670 D:PF00009 D:PF00071 F:PF08477 D:PF00025 F:PF01926 = Gtr1/RagA G protein conserved region ~ Elongation factor Tu GTP binding domain ~ Ras family ~ Miro-like protein ~ ADP-ribosylation factor family ~ 50S ribosome-binding GTPase	AT3G53610	RAB8	RAB GTPase homolog 8	GTPase AtRAB8 (atrab8)
m01oak01328CC-t01.1	0.285421	Methyltransf_6 = F:PF03737 = Demethylmenaquinone methyltransferase
m01oak01329CC-t01.1	0.832599	Prp19 U-box 5x:WD40 = D:PF08606 D:PF04564 r:PF00400 = Prp19/Pso4-like ~ U-box domain ~ WD domain, G-beta repeat
m01oak01330CF-t01.1	-2.63928	SHMT Beta_elim_lyase = D:PF00464 F:PF01212 = Serine hydroxymethyltransferase ~ Beta-eliminating lyase	AT4G32520	SHM3	serine hydroxymethyltransferase 3	Encodes a serine hydroxymethyltransferase SHMT3 located in the plastid
m01oak01331cT-t01.1	0.689362	DEK_C = D:PF08766 = DEK C terminal domain
m01oak01332cC-t01.1	-0.616249	SUZ R3H = D:PF12752 D:PF01424 = SUZ domain ~ R3H domain	AT3G56680		Single-stranded nucleic acid binding R3H protein	Single-stranded nucleic acid binding R3H protein; FUNCTIONS IN: nucleic acid binding; INVOLVED IN: biological_process unknown; LOCATED IN: cellular_component unknown; EXPRESSED IN: 24 plant structures; EXPRESSED DURING: 15 growth stages; CONTAINS InterPro DOMAIN/s: Single-stranded nucleic acid binding R3H (InterPro:IPR001374); BEST Arabidopsis thaliana protein match is: Single-stranded nucleic ac…
m01oak01333cT-t01.1	-0.795137	[no Pfam hits]
m01oak01335CC-t01.1	0.369548	CTDII DnaJ = D:PF01556 D:PF00226 = DnaJ C terminal domain ~ DnaJ domain	AT3G62600	ATERDJ3B	DNAJ heat shock family protein	J domain protein localized in ER lumen. Can partially compensate for the growth defect in jem1 scj1 mutant yeast. Forms a complex SDF2-ERdj3B-BiP that is required for the proper accumulation of the surface-exposed leucine-rich repeat receptor kinases EFR. EFR is involved in PAMP (pathogen associated molecular patterns) triggered immunity
m01oak01336cC-t01.1	0.124667	bZIP_1 bZIP_2 = F:PF00170 F:PF07716 = bZIP transcription factor ~ Basic region leucine zipper	AT3G62420	BZIP53	basic region/leucine zipper motif 53	Encodes a group-S bZIP transcription factor. Forms heterodimers with group-C bZIP transcription factors. The heterodimers bind to the ACTCAT cis-element of proline dehydrogenase gene
m01oak01338sC-t01.1	-4.88505	SCP2 = F:PF02036 = SCP-2 sterol transfer family	AT5G42890	SCP2	sterol carrier protein 2	sterol carrier protein 2 (SCP2); FUNCTIONS IN: oxidoreductase activity, sterol binding; INVOLVED IN: glyoxylate metabolic process, intracellular lipid transport, fatty acid beta-oxidation, seed germination; LOCATED IN: peroxisome; EXPRESSED IN: 32 plant structures; EXPRESSED DURING: 16 growth stages; CONTAINS InterPro DOMAIN/s: SCP2 sterol-binding domain (InterPro:IPR003033), Short-chain dehydrog…
m01oak01339Ct-t01.1		[no Pfam hits]
m01oak01340jC-t01.1	0.499868	TAXi_N TAXi_C Asp = D:PF14543 D:PF14541 F:PF00026 = Xylanase inhibitor N-terminal ~ Xylanase inhibitor C-terminal ~ Eukaryotic aspartyl protease	AT5G07030		Eukaryotic aspartyl protease family protein	Eukaryotic aspartyl protease family protein; FUNCTIONS IN: aspartic-type endopeptidase activity; INVOLVED IN: proteolysis; LOCATED IN: cell wall, plant-type cell wall; EXPRESSED IN: 23 plant structures; EXPRESSED DURING: 13 growth stages; CONTAINS InterPro DOMAIN/s: Peptidase aspartic, catalytic (InterPro:IPR009007), Peptidase aspartic (InterPro:IPR021109), Peptidase A1 (InterPro:IPR001461); BEST…
m01oak01341CT-t01.1	-0.24594	6x:Ubiquitin_2 6x:Rad60-SLD 6x:ubiquitin = D:PF14560 F:PF11976 D:PF00240 = Ubiquitin-like domain ~ Ubiquitin-2 like Rad60 SUMO-like ~ Ubiquitin family
m01oak01342CC-t01.1	-0.0207484	Pollen_allerg_1 DPBB_1 = D:PF01357 D:PF03330 = Pollen allergen ~ Rare lipoprotein A (RlpA)-like double-psi beta-barrel
m01oak01343CT-t01.1	-0.0500186	[no Pfam hits]	AT1G01060	LHY	Homeodomain-like superfamily protein	LHY encodes a myb-related putative transcription factor involved in circadian rhythm along with another myb transcription factor CCA1
m01oak01344CC-t01.1	-0.39198	Transketolase_C Transket_pyr = D:PF02780 D:PF02779 = Transketolase, C-terminal domain ~ Transketolase, pyrimidine binding domain	AT2G34590		Transketolase family protein	Transketolase family protein; FUNCTIONS IN: pyruvate dehydrogenase (acetyl-transferring) activity, zinc ion binding, transketolase activity; INVOLVED IN: pollen tube development; LOCATED IN: chloroplast, chloroplast envelope; EXPRESSED IN: 22 plant structures; EXPRESSED DURING: 14 growth stages; CONTAINS InterPro DOMAIN/s: Transketolase, C-terminal (InterPro:IPR005476), Transketolase-like, C-term…
m01oak01347cC-t01.1	0.65638	Ribonuclease_T2 = D:PF00445 = Ribonuclease T2 family	AT2G39780	RNS2	ribonuclease 2	S-like ribonuclease
m01oak01348cC-t01.1	0.445333	Pollen_Ole_e_I = F:PF01190 = Pollen proteins Ole e I like	AT3G16660		Pollen Ole e 1 allergen and extensin family protein	Pollen Ole e 1 allergen and extensin family protein; FUNCTIONS IN: molecular_function unknown; INVOLVED IN: biological_process unknown; LOCATED IN: endomembrane system; CONTAINS InterPro DOMAIN/s: Pollen Ole e 1 allergen/extensin (InterPro:IPR006041); BEST Arabidopsis thaliana protein match is: Pollen Ole e 1 allergen and extensin family protein (TAIR:AT3G16670.1); Has 273 Blast hits to 210 prote…
m01oak01350ci-t01.1	0.0964864	Pectate_lyase_3 Glyco_hydro_28 = F:PF12708 D:PF00295 = Pectate lyase superfamily protein ~ Glycosyl hydrolases family 28	AT3G61490		Pectin lyase-like superfamily protein	Pectin lyase-like superfamily protein; FUNCTIONS IN: polygalacturonase activity; INVOLVED IN: carbohydrate metabolic process; LOCATED IN: endomembrane system; EXPRESSED IN: 22 plant structures; EXPRESSED DURING: 14 growth stages; CONTAINS InterPro DOMAIN/s: Pectin lyase fold/virulence factor (InterPro:IPR011050), Glycoside hydrolase, family 28 (InterPro:IPR000743), Pectin lyase fold (InterPro:IPR…
m01oak01352cC-t01.1	-0.844687	2x:Fasciclin = F:PF02469 = Fasciclin domain	AT2G45470	FLA8	FASCICLIN-like arabinogalactan protein 8	FASCICLIN-like arabinogalactan protein 8 (FLA8); LOCATED IN: anchored to plasma membrane, apoplast, plasma membrane, anchored to membrane, plant-type cell wall; EXPRESSED IN: 24 plant structures; EXPRESSED DURING: 14 growth stages; CONTAINS InterPro DOMAIN/s: FAS1 domain (InterPro:IPR000782); BEST Arabidopsis thaliana protein match is: FASCICLIN-like arabinogalactan-protein 10 (TAIR:AT3G60900.1);…
m01oak01353CT-t01.1	-0.733489	ATP-synt_G = F:PF04718 = Mitochondrial ATP synthase g subunit	AT4G26210		Mitochondrial ATP synthase subunit G protein	Mitochondrial ATP synthase subunit G protein; FUNCTIONS IN: hydrogen ion transmembrane transporter activity; INVOLVED IN: proton transport, ATP synthesis coupled proton transport; LOCATED IN: mitochondrial proton-transporting ATP synthase complex, coupling factor F(o); EXPRESSED IN: 22 plant structures; EXPRESSED DURING: 13 growth stages; CONTAINS InterPro DOMAIN/s: ATPase, F0 complex, subunit G,…
m01oak01354CT-t01.1	0.294772	PCI_Csn8 SAC3_GANP = F:PF10075 F:PF03399 = COP9 signalosome, subunit CSN8 ~ SAC3/GANP/Nin1/mts3/eIF-3 p25 family	AT4G33250	EIF3K	eukaryotic translation initiation factor 3K	Encodes initiation factor 3k (EIF3k)
m01oak01355CC-t01.1		p450 = D:PF00067 = Cytochrome P450	AT1G01280	CYP703A2	cytochrome P450, family 703, subfamily A, polypeptide 2	member of CYP703A CYP703A2 is expressed specifically in anthers of land plants, catalyzing the in-chain hydroxylation at the C-7 position of medium-chain saturated fatty acids (lauric acid in-chain hydroxylase) which is involved in pollen development (sporopollenin synthesis)
m01oak01356CC-t01.1	-1.18275	dsDNA_bind = F:PF01984 = Double-stranded DNA-binding domain	AT1G29850		double-stranded DNA-binding family protein	double-stranded DNA-binding family protein; FUNCTIONS IN: double-stranded DNA binding, DNA binding; INVOLVED IN: biological_process unknown; LOCATED IN: cellular_component unknown; EXPRESSED IN: 24 plant structures; EXPRESSED DURING: 15 growth stages; CONTAINS InterPro DOMAIN/s: DNA-binding TFAR19-related protein (InterPro:IPR002836); Has 679 Blast hits to 679 proteins in 318 species: Archae - 25…
m01oak01357cF-t01.1	-0.841241	3HCDH 3HCDH_N ECH = D:PF00725 D:PF02737 F:PF00378 = 3-hydroxyacyl-CoA dehydrogenase, C-terminal domain ~ 3-hydroxyacyl-CoA dehydrogenase, NAD binding domain ~ Enoyl-CoA hydratase/isomerase family	AT3G06860	MFP2	multifunctional protein 2	Encodes a multifunctional protein. Involved in peroxisomal fatty acid beta oxidation. Loss-of-function mutant lacks hydroxyacyl-CoA dehydrogenase activity and have reduced levels of long-chain enoyl-CoA hydratase activity. The mutant has fewer but larger peroxisomes
m01oak01358Cz-t01.1		S-AdoMet_synt_N = D:PF00438 = S-adenosylmethionine synthetase, N-terminal domain
m01oak01359CF-t01.1	0.552357	adh_short_C2 KR adh_short = D:PF13561 F:PF08659 D:PF00106 = Enoyl-(Acyl carrier protein) reductase ~ KR domain ~ short chain dehydrogenase
m01oak01360cC-t01.1	-4.50583	DUF581 = F:PF04570 = Protein of unknown function (DUF581)
m01oak01361CC-t01.1	-1.06002	Cation_ATPase_N HAD E1-E2_ATPase Hydrolase = D:PF00690 F:PF12710 F:PF00122 D:PF00702 = Cation transporter/ATPase, N-terminus ~ haloacid dehalogenase-like hydrolase ~ E1-E2 ATPase ~ haloacid dehalogenase-like hydrolase
m01oak01362JC-t01.1	-0.305347	CRAL_TRIO_2 CRAL_TRIO_N CRAL_TRIO = D:PF13716 D:PF03765 D:PF00650 = Divergent CRAL/TRIO domain ~ CRAL/TRIO, N-terminal domain ~ CRAL/TRIO domain	AT2G21520		Sec14p-like phosphatidylinositol transfer family protein	Sec14p-like phosphatidylinositol transfer family protein; FUNCTIONS IN: transporter activity; INVOLVED IN: transport; LOCATED IN: intracellular; EXPRESSED IN: 23 plant structures; EXPRESSED DURING: 15 growth stages; CONTAINS InterPro DOMAIN/s: Cellular retinaldehyde-binding/triple function, C-terminal (InterPro:IPR001251), Cellular retinaldehyde-binding/triple function, N-terminal (InterPro:IPR00…
m01oak01363CC-t01.1	-0.0239909	3x:Mito_carr = F:PF00153 = Mitochondrial carrier protein	AT4G24570	DIC2	dicarboxylate carrier 2	Encodes one of the mitochondrial dicarboxylate carriers (DIC): DIC1 (AT2G22500), DIC2 (AT4G24570), DIC3 (AT5G09470)
m01oak01364CT-t01.1	-1.05194	2x:Surf_Ag_VNR Bac_surface_Ag = F:PF07244 F:PF01103 = Surface antigen variable number repeat ~ Surface antigen	AT3G46740	TOC75-III	translocon at the outer envelope membrane of chloroplasts 75-III	Component of the translocon outer membrane (TOC) complex. Forms the outer envelope translocation channel (beta-barrel). Plays a role in preprotein conductance. Imported into chloroplast. Expressed in young dividing photosynthetic tissues. Knockout mutants are embryo lethal with arrested development at the two-cell stage. Knockout mutants have abnormal etioplasts
m01oak01365CC-t01.1	0.49661	NmrA NAD_binding_10 3Beta_HSD Epimerase = F:PF05368 D:PF13460 F:PF01073 F:PF01370 = NmrA-like family ~ NADH(P)-binding ~ 3-beta hydroxysteroid dehydrogenase/isomerase family ~ NAD dependent epimerase/dehydratase family	AT2G20360		NAD(P)-binding Rossmann-fold superfamily protein	NAD(P)-binding Rossmann-fold superfamily protein; FUNCTIONS IN: coenzyme binding, binding, catalytic activity; INVOLVED IN: response to salt stress; LOCATED IN: mitochondrion, respiratory chain complex I, membrane; EXPRESSED IN: 27 plant structures; EXPRESSED DURING: 16 growth stages; CONTAINS InterPro DOMAIN/s: NAD-dependent epimerase/dehydratase (InterPro:IPR001509), NAD(P)-binding domain (Inte…
m01oak01366cC-t01.1	0.124667	Glyco_trans_2_3 Cellulose_synt = D:PF13632 F:PF03552 = Glycosyl transferase family group 2 ~ Cellulose synthase
m01oak01367cf-t01.1		FAE1_CUT1_RppA = F:PF08392 = FAE1/Type III polyketide synthase-like protein
m01oak01368cC-t01.1	0.379426	NTF2 = D:PF02136 = Nuclear transport factor 2 (NTF2) domain	AT1G27970	NTF2B	nuclear transport factor 2B	Encodes an ortholog of yeast NTF2, a nuclear envelop transport protein that functions as the nuclear import receptor for RanGDP, an essential player in nucleocytoplasmic transport
m01oak01369CC-t01.1	-1.10015	ArfGap = D:PF01412 = Putative GTPase activating protein for Arf	AT5G46750	AGD9	ARF-GAP domain 9	A member of ARF GAP domain (AGD), A thaliana has 15 members, grouped into four classes
m01oak01370CT-t01.1	0.722339	Aminotran_5 = D:PF00266 = Aminotransferase class-V	AT4G35630	PSAT	phosphoserine aminotransferase	Encodes a phosphoserine aminotransferase which is involved in serine biosynthesis in the chloroplast which operates via the phosphorylated pathway
m01oak01371cC-t01.1	0.486814	MAM33 = D:PF02330 = Mitochondrial glycoprotein	AT5G02050		Mitochondrial glycoprotein family protein	Mitochondrial glycoprotein family protein; INVOLVED IN: biological_process unknown; LOCATED IN: chloroplast, mitochondrial matrix; EXPRESSED IN: 23 plant structures; EXPRESSED DURING: 13 growth stages; CONTAINS InterPro DOMAIN/s: Mitochondrial glycoprotein (InterPro:IPR003428); BEST Arabidopsis thaliana protein match is: Mitochondrial glycoprotein family protein (TAIR:AT3G55605.1); Has 498 Blast …
m01oak01372CC-t01.1	0.167036	Ribosomal_L31 = F:PF01197 = Ribosomal protein L31	AT1G75350	emb2184	Ribosomal protein L31	embryo defective 2184 (emb2184); FUNCTIONS IN: structural constituent of ribosome; INVOLVED IN: translation, ribosome biogenesis, embryo development ending in seed dormancy; LOCATED IN: ribosome, chloroplast, chloroplast stroma, chloroplast envelope; EXPRESSED IN: 23 plant structures; EXPRESSED DURING: 14 growth stages; CONTAINS InterPro DOMAIN/s: Ribosomal protein L31 (InterPro:IPR002150); Has 1…
m01oak01373CC-t01.1	0.459562	RmlD_sub_bind Epimerase = D:PF04321 F:PF01370 = RmlD substrate binding domain ~ NAD dependent epimerase/dehydratase family
m01oak01374CC-t01.1	0.348671	Abhydrolase_2 DLH Abhydrolase_5 = D:PF02230 D:PF01738 D:PF12695 = Phospholipase/Carboxylesterase ~ Dienelactone hydrolase family ~ Alpha/beta hydrolase family	AT2G32520		alpha/beta-Hydrolases superfamily protein	alpha/beta-Hydrolases superfamily protein; FUNCTIONS IN: hydrolase activity, transferase activity, transferring acyl groups other than amino-acyl groups; INVOLVED IN: response to zinc ion; LOCATED IN: chloroplast; EXPRESSED IN: 24 plant structures; EXPRESSED DURING: 13 growth stages; CONTAINS InterPro DOMAIN/s: Thiolase, active site (InterPro:IPR020610), Dienelactone hydrolase (InterPro:IPR002925…
m01oak01375cC-t01.1	-0.256156	[no Pfam hits]	AT2G42320		nucleolar protein gar2-related	nucleolar protein gar2-related; BEST Arabidopsis thaliana protein match is: unknown protein (TAIR:AT3G57780.1); Has 15829 Blast hits to 1361 proteins in 222 species: Archae - 4; Bacteria - 14530; Metazoa - 601; Fungi - 195; Plants - 122; Viruses - 6; Other Eukaryotes - 371 (source: NCBI BLink)
m01oak01376cC-t01.1	0.364462	2x:zf-B_box CCT = D:PF00643 m:PF06203 = B-box zinc finger ~ CCT motif	AT5G57660	COL5	CONSTANS-like 5	CONSTANS-like 5 (COL5); FUNCTIONS IN: sequence-specific DNA binding transcription factor activity, zinc ion binding; INVOLVED IN: regulation of transcription; LOCATED IN: intracellular; EXPRESSED IN: 23 plant structures; EXPRESSED DURING: 13 growth stages; CONTAINS InterPro DOMAIN/s: CCT domain (InterPro:IPR010402), Zinc finger, B-box (InterPro:IPR000315); BEST Arabidopsis thaliana protein match …
m01oak01377cC-t01.1	0.518217	NmrA = F:PF05368 = NmrA-like family
m01oak01378Ci-t01.1		[no Pfam hits]
m01oak01379cT-t01.1	-3.17369	HECT = D:PF00632 = HECT-domain (ubiquitin-transferase)
m01oak01380cC-t01.1	-0.083032	PCI = F:PF01399 = PCI domain	AT1G29150	ATS9	non-ATPase subunit 9	specifically interacts with FUS6/COP11 via the C-terminal domain of FUS6/COP11 and associates with an ATPase subunit of the 19S proteasome regulatory complex, AtS6A
m01oak01381Ct-t01.1	0.237345	SPC25 = F:PF06703 = Microsomal signal peptidase 25 kDa subunit (SPC25)	AT2G39960		Microsomal signal peptidase 25 kDa subunit (SPC25)	Microsomal signal peptidase 25 kDa subunit (SPC25); FUNCTIONS IN: peptidase activity; INVOLVED IN: signal peptide processing; LOCATED IN: endoplasmic reticulum; EXPRESSED IN: male gametophyte, callus; CONTAINS InterPro DOMAIN/s: Signal peptidase complex subunit 2 (InterPro:IPR009582); BEST Arabidopsis thaliana protein match is: Microsomal signal peptidase 25 kDa subunit (SPC25) (TAIR:AT4G04200.1)…
m01oak01382cC-t01.1	0.499077	[no Pfam hits]	AT4G27500	PPI1	proton pump interactor 1	interacts with H+-ATPase, and regulates its activity
m01oak01383CF-t01.1	-2.82323	7x:Ubiquitin_2 7x:Rad60-SLD 7x:ubiquitin = D:PF14560 F:PF11976 D:PF00240 = Ubiquitin-like domain ~ Ubiquitin-2 like Rad60 SUMO-like ~ Ubiquitin family
m01oak01384cC-t01.1	0.431797	ZF-HD_dimer = F:PF04770 = ZF-HD protein dimerisation region	AT3G28920	HB34	homeobox protein 34	homeobox protein 34 (HB34); FUNCTIONS IN: DNA binding, sequence-specific DNA binding transcription factor activity; INVOLVED IN: regulation of transcription; EXPRESSED IN: 22 plant structures; EXPRESSED DURING: 13 growth stages; CONTAINS InterPro DOMAIN/s: Homeobox domain, ZF-HD class (InterPro:IPR006455), ZF-HD homeobox protein, Cys/His-rich dimerisation domain (InterPro:IPR006456), Homeodomain-…
m01oak01385cC-t01.1	1.03959	Redoxin AhpC-TSA = D:PF08534 D:PF00578 = Redoxin ~ AhpC/TSA family	AT3G26060	ATPRX Q	Thioredoxin superfamily protein	encodes periredoxin Q which decomposes peroxides and plays a role in the protection of the photosynthetic apparatus
m01oak01386CC-t01.1	0.639229	[no Pfam hits]	AT1G76440		HSP20-like chaperones superfamily protein	HSP20-like chaperones superfamily protein; CONTAINS InterPro DOMAIN/s: Heat shock protein Hsp20 (InterPro:IPR002068), HSP20-like chaperone (InterPro:IPR008978); BEST Arabidopsis thaliana protein match is: HSP20-like chaperones superfamily protein (TAIR:AT1G20870.1); Has 70 Blast hits to 70 proteins in 11 species: Archae - 0; Bacteria - 0; Metazoa - 0; Fungi - 0; Plants - 70; Viruses - 0; Other Eu…
m01oak01387cC-t01.1	0.735843	U5_2-snRNA_bdg PRP8_domainIV U6-snRNA_bdg PROCT RRM_4 PROCN JAB = D:PF10597 D:PF12134 D:PF10596 D:PF08084 D:PF10598 D:PF08083 F:PF01398 = U5-snRNA binding site 2 of PrP8 ~ PRP8 domain IV core ~ U6-snRNA interacting domain of PrP8 ~ PROCT (NUC072) domain ~ RNA recognition motif of the spliceosomal PrP8 ~ PROCN (NUC071) domain ~ JAB1/Mov34/MPN/PAD-1 ubiquitin protease	AT1G80070	SUS2	Pre-mRNA-processing-splicing factor	a genetic locus involved in embryogenesis. Mutations in this locus result in an abnormal suspensor and embryo lethality
m01oak01388ct-t01.1	0.41993	PNRC = F:PF15365 = Proline-rich nuclear receptor coactivator
m01oak01389cC-t01.1		[no Pfam hits]
m01oak01389cC-t01.2	-4.36956	CaATP_NAI Hydrolase_3 Cation_ATPase_C Cation_ATPase_N Hydrolase_like2 HAD E1-E2_ATPase Hydrolase = F:PF12515 D:PF08282 F:PF00689 D:PF00690 F:PF13246 F:PF12710 F:PF00122 D:PF00702 = Ca2+-ATPase N terminal autoinhibitory domain ~ haloacid dehalogenase-like hydrolase ~ Cation transporting ATPase, C-terminus ~ Cation transporter/ATPase, N-terminus ~ Putative hydrolase of sodium-potassium ATPase alpha…	AT1G27770	ACA1	autoinhibited Ca2+-ATPase 1	Encodes a chloroplast envelope Ca2+-ATPase with an N-terminal autoinhibitor
m01oak01390cC-t01.1	-2.26176	eIF2_C GTP_EFTU_D2 GTP_EFTU = D:PF09173 D:PF03144 D:PF00009 = Initiation factor eIF2 gamma, C terminal ~ Elongation factor Tu domain 2 ~ Elongation factor Tu GTP binding domain	AT1G04170	EIF2 GAMMA	eukaryotic translation initiation factor 2 gamma subunit	protein synthesis initiation factor eIF2 gamma
m01oak01391cC-t01.1	-1.87326	[no Pfam hits]	AT5G17870	PSRP6	plastid-specific 50S ribosomal protein 6	plastid-specific ribosomal protein 6 precursor (Psrp-6)-like
m01oak01393cC-t01.1	0.480204	Ribonuc_red_sm = D:PF00268 = Ribonucleotide reductase, small chain	AT3G27060	TSO2	Ferritin/ribonucleotide reductase-like family protein	Encodes one of the 3 ribonucleotide reductase (RNR) small subunit genes. TSO2 transcription occurs predominantly at the S-phase of the cell cycle and its expression pattern is consistent with its role in dNDP biosynthesis during DNA replication in actively dividing cells. Critical for cell cycle progression, DNA damage repair and plant development
m01oak01394cF-t01.1	-3.75507	DNA_methylase BAH Chromo = D:PF00145 D:PF01426 D:PF00385 = C-5 cytosine-specific DNA methylase ~ BAH domain ~ Chromo (CHRromatin Organisation MOdifier) domain	AT1G69770	CMT3	chromomethylase 3	Encodes a chromomethylase involved in methylating cytosine residues at non-CG sites. Involved in preferentially methylating transposon-related sequences, reducing their mobility. CMT3 interacts with an Arabidopsis homolog of HP1 (heterochromatin protein 1), which in turn interacts with methylated histones. Involved in gene silencing
m01oak01395CF-t01.1	0.821886	DnaJ_CXXCXGXG CTDII DnaJ = D:PF00684 D:PF01556 D:PF00226 = DnaJ central domain ~ DnaJ C terminal domain ~ DnaJ domain
m01oak01396cf-t01.1	0.334632	[no Pfam hits]
m01oak01397CT-t01.1	0.610519	[no Pfam hits]
m01oak01398Cf-t01.1	0.0899749	HMG-CoA_red = F:PF00368 = Hydroxymethylglutaryl-coenzyme A reductase
m01oak01399CC-t01.1	0.99051	Aldo_ket_red = D:PF00248 = Aldo/keto reductase family
m01oak01401cC-t01.1	0.456191	eIF3_p135 CLU_N 2x:TPR_10 2x:TPR_12 TPR_2 = F:PF12807 F:PF15044 r:PF13374 r:PF13424 r:PF07719 = Translation initiation factor eIF3 subunit 135 ~ Mitochondrial function, CLU-N-term ~ Tetratricopeptide repeat ~ Tetratricopeptide repeat ~ Tetratricopeptide repeat	AT1G15290		Tetratricopeptide repeat (TPR)-like superfamily protein	Tetratricopeptide repeat (TPR)-like superfamily protein; FUNCTIONS IN: binding; INVOLVED IN: biological_process unknown; LOCATED IN: cellular_component unknown; EXPRESSED IN: 24 plant structures; EXPRESSED DURING: 13 growth stages; CONTAINS InterPro DOMAIN/s: Tetratricopeptide-like helical (InterPro:IPR011990), Tetratricopeptide repeat-containing (InterPro:IPR013026), Tetratricopeptide repeat (In…
m01oak01402CC-t01.1	0.555085	Lyase_aromatic = F:PF00221 = Aromatic amino acid lyase	AT3G53260	PAL2	phenylalanine ammonia-lyase 2	Encodes phenylalanine lyase. Arabidopsis has four PALs: AT2G37040 (PAL1), AT3G53260 (PAL2), AT5G04230 (PAL3) and AT3G10340 (PAL4)
m01oak01403cC-t01.1	-0.565735	[no Pfam hits]	AT5G43150		unknown protein	unknown protein; FUNCTIONS IN: molecular_function unknown; INVOLVED IN: biological_process unknown; LOCATED IN: mitochondrion; EXPRESSED IN: 22 plant structures; EXPRESSED DURING: 13 growth stages; Has 1807 Blast hits to 1807 proteins in 277 species: Archae - 0; Bacteria - 0; Metazoa - 736; Fungi - 347; Plants - 385; Viruses - 0; Other Eukaryotes - 339 (source: NCBI BLink)
m01oak01404CC-t01.1	-1.57769	OTU = F:PF02338 = OTU-like cysteine protease	AT2G27350		OTU-like cysteine protease family protein	OTU-like cysteine protease family protein; FUNCTIONS IN: cysteine-type peptidase activity; INVOLVED IN: biological_process unknown; LOCATED IN: chloroplast; EXPRESSED IN: 24 plant structures; EXPRESSED DURING: 15 growth stages; CONTAINS InterPro DOMAIN/s: Ubiquitin-associated/translation elongation factor EF1B, N-terminal, eukaryote (InterPro:IPR015940), Ovarian tumour, otubain (InterPro:IPR00332…
m01oak01405cC-t01.1	0.881459	GST_N GST_C_2 GST_N_2 GST_N_3 GST_C = D:PF02798 D:PF13410 D:PF13409 D:PF13417 D:PF00043 = Glutathione S-transferase, N-terminal domain ~ Glutathione S-transferase, C-terminal domain ~ Glutathione S-transferase, N-terminal domain ~ Glutathione S-transferase, N-terminal domain ~ Glutathione S-transferase, C-terminal domain	AT2G47730	GSTF8	glutathione S-transferase phi 8	Encodes glutathione transferase belonging to the phi class of GSTs. Naming convention according to Wagner et al. (2002)
m01oak01406CT-t01.1		adh_short_C2 = D:PF13561 = Enoyl-(Acyl carrier protein) reductase
m01oak01407CC-t01.1	-0.443089	Proteasome = D:PF00227 = Proteasome subunit	AT3G22630	PBD1	20S proteasome beta subunit D1	Encodes 20S proteasome beta subunit PBD1 (PBD1)
m01oak01409CC-t01.1	-0.010379	Glyco_hydro_3_C Glyco_hydro_3 = D:PF01915 F:PF00933 = Glycosyl hydrolase family 3 C-terminal domain ~ Glycosyl hydrolase family 3 N terminal domain	AT5G20950		Glycosyl hydrolase family protein	Glycosyl hydrolase family protein; FUNCTIONS IN: hydrolase activity, hydrolyzing O-glycosyl compounds; INVOLVED IN: carbohydrate metabolic process; LOCATED IN: cell wall, membrane, plant-type cell wall; EXPRESSED IN: 25 plant structures; EXPRESSED DURING: 13 growth stages; CONTAINS InterPro DOMAIN/s: Glycoside hydrolase, family 3, N-terminal (InterPro:IPR001764), Glycoside hydrolase, family 3, C-…
m01oak01410CC-t01.1	-3.77937	DUF3594 PHD = F:PF12165 D:PF00628 = Domain of unknown function (DUF3594) ~ PHD-finger
m01oak01411jC-t01.1	0.50466	YchF-GTPase_C FeoB_N MMR_HSR1 = D:PF06071 F:PF02421 F:PF01926 = Protein of unknown function (DUF933) ~ Ferrous iron transport protein B ~ 50S ribosome-binding GTPase	AT1G30580		GTP binding	GTP binding; FUNCTIONS IN: GTP binding; INVOLVED IN: response to cadmium ion; LOCATED IN: intracellular; EXPRESSED IN: 24 plant structures; EXPRESSED DURING: 15 growth stages; CONTAINS InterPro DOMAIN/s: Protein of unknown function DUF933 (InterPro:IPR013029), TGS-like (InterPro:IPR012676), GTP1/OBG (InterPro:IPR006073), Conserved hypothetical protein CHP00092 (InterPro:IPR004396), GTP-binding pr…
m01oak01412cC-t01.1	0.608338	EMG1 = F:PF03587 = EMG1/NEP1 methyltransferase
m01oak01413CC-t01.1	0.412158	LSM = D:PF01423 = LSM domain	AT5G27720	emb1644	Small nuclear ribonucleoprotein family protein	embryo defective 1644 (emb1644); CONTAINS InterPro DOMAIN/s: Like-Sm ribonucleoprotein (LSM) domain (InterPro:IPR001163), Like-Sm ribonucleoprotein (LSM)-related domain (InterPro:IPR010920), Like-Sm ribonucleoprotein (LSM) domain, eukaryotic/archaea-type (InterPro:IPR006649); BEST Arabidopsis thaliana protein match is: snRNP core protein SMD3 (TAIR:AT1G76300.1); Has 1807 Blast hits to 1807 protei…
m01oak01414cC-t01.1	0.364421	[no Pfam hits]
m01oak01415cC-t01.1	0.617629	[no Pfam hits]	AT1G70780		unknown protein	unknown protein; FUNCTIONS IN: molecular_function unknown; INVOLVED IN: biological_process unknown; LOCATED IN: mitochondrion; EXPRESSED IN: sperm cell, male gametophyte, pollen tube; EXPRESSED DURING: L mature pollen stage, M germinated pollen stage; BEST Arabidopsis thaliana protein match is: unknown protein (TAIR:AT1G23150.1); Has 143 Blast hits to 143 proteins in 17 species: Archae - 0; Bacte…
m01oak01416CC-t01.1	0.534402	2x:HEAT HEAT_EZ HEAT_2 = r:PF02985 r:PF13513 F:PF13646 = HEAT repeat ~ HEAT-like repeat ~ HEAT repeats
m01oak01417cC-t01.1	-1.05957	FAD_binding_6 NAD_binding_1 = D:PF00970 D:PF00175 = Oxidoreductase FAD-binding domain ~ Oxidoreductase NAD-binding domain	AT1G20020	FNR2	ferredoxin-NADP(+)-oxidoreductase 2	Encodes a leaf-type ferredoxin:NADP(H) oxidoreductase. It is present in both chloroplast stroma and thylakoid membranes but is more abundant in the stroma
m01oak01418CC-t01.1	-2.40309	YABBY HMG_box_2 = F:PF04690 D:PF09011 = YABBY protein ~ HMG-box domain	AT1G08465	YAB2	Plant-specific transcription factor YABBY family protein	Member of the YABBY family of Arabidopsis proteins involved in the abaxial cell fate specification in lateral organs
m01oak01420cC-t01.1	0.236211	Cpn60_TCP1 = F:PF00118 = TCP-1/cpn60 chaperonin family
m01oak01421CT-t01.1		[no Pfam hits]
m01oak01422cT-t01.1	0.52068	[no Pfam hits]	AT5G62390	BAG7	BCL-2-associated athanogene 7	A member of Arabidopsis BAG (Bcl-2-associated athanogene) proteins, plant homologs of mammalian regulators of apoptosis. Plant BAG proteins are multi-functional and remarkably similar to their animal counterparts, as they regulate apoptotic-like processes ranging from pathogen attack, to abiotic stress, to plant development. Localized to the ER. Necessary for the proper maintenance of the unfolde…
m01oak01423cC-t01.1	-4.42352	CAAD = D:PF14159 = CAAD domains of cyanobacterial aminoacyl-tRNA synthetase	AT4G38100		unknown protein	unknown protein; LOCATED IN: chloroplast thylakoid membrane; EXPRESSED IN: 23 plant structures; EXPRESSED DURING: 13 growth stages; BEST Arabidopsis thaliana protein match is: unknown protein (TAIR:AT4G01150.1); Has 30201 Blast hits to 17322 proteins in 780 species: Archae - 12; Bacteria - 1396; Metazoa - 17338; Fungi - 3422; Plants - 5037; Viruses - 0; Other Eukaryotes - 2996 (source: NCBI BLink)
m01oak01424cC-t01.1	0.618827	Glyco_trans_2_3 Cellulose_synt = D:PF13632 F:PF03552 = Glycosyl transferase family group 2 ~ Cellulose synthase	AT5G05170	CEV1	Cellulose synthase family protein	Encodes a cellulose synthase isomer. CESA3 mutants have cellulose defect in the primary cell wall. Multiple lines of evidence suggest that CESA3, along with CESA1 and CESA6 are present in the same plasma membrane complex for cellulose biosynthesis. As inferred from the null role of secondary wall-type CesAs, included in a set of five primary wall-type CesAs that may support trichome cell wall thi…
m01oak01425CF-t01.1	-4.17989	DEAD Helicase_C = D:PF00270 F:PF00271 = DEAD/DEAH box helicase ~ Helicase conserved C-terminal domain	AT3G19760	EIF4A-III	eukaryotic initiation factor 4A-III	Encodes an RNA helicase that may be a component of the Exon Junction Complex. Subcellular localization is modulated by stress. Under normal conditions it is localized to the nuceloplasm but under hyopoxic conditions it localizes to the nucleolus and splicing speckles
m01oak01426CC-t01.1	-1.80768	VQ = m:PF05678 = VQ motif	AT3G56880		VQ motif-containing protein	VQ motif-containing protein; CONTAINS InterPro DOMAIN/s: VQ (InterPro:IPR008889); BEST Arabidopsis thaliana protein match is: calmodulin (CAM)-binding protein of 25 kDa (TAIR:AT2G41010.1); Has 109 Blast hits to 109 proteins in 12 species: Archae - 0; Bacteria - 0; Metazoa - 0; Fungi - 3; Plants - 106; Viruses - 0; Other Eukaryotes - 0 (source: NCBI BLink)
m01oak01427cC-t01.1	0.58167	2x:DUF642 = D:PF04862 = Protein of unknown function (DUF642)	AT3G08030		Protein of unknown function, DUF642	Protein of unknown function, DUF642; FUNCTIONS IN: molecular_function unknown; INVOLVED IN: biological_process unknown; LOCATED IN: cell wall; EXPRESSED IN: 22 plant structures; EXPRESSED DURING: 14 growth stages; CONTAINS InterPro DOMAIN/s: Protein of unknown function DUF642 (InterPro:IPR006946); BEST Arabidopsis thaliana protein match is: Protein of unknown function, DUF642 (TAIR:AT2G41800.1); …
m01oak01428CC-t01.1	-1.79095	NDUF_B7 = F:PF05676 = NADH-ubiquinone oxidoreductase B18 subunit (NDUFB7)	AT2G02050		NADH-ubiquinone oxidoreductase B18 subunit, putative	NADH-ubiquinone oxidoreductase B18 subunit, putative; FUNCTIONS IN: NADH dehydrogenase activity, NADH dehydrogenase (ubiquinone) activity; INVOLVED IN: mitochondrial electron transport, NADH to ubiquinone, photorespiration; LOCATED IN: mitochondrion, mitochondrial membrane, mitochondrial respiratory chain complex I, respiratory chain complex I; EXPRESSED IN: 25 plant structures; EXPRESSED DURING:…
m01oak01429cC-t01.1	0.167036	LSM = D:PF01423 = LSM domain
m01oak01430cc-t01.1		EF1G GST_C = D:PF00647 D:PF00043 = Elongation factor 1 gamma, conserved domain ~ Glutathione S-transferase, C-terminal domain
m01oak01431CC-t01.1	-0.549366	Asn_synthase GATase_6 DUF3700 GATase_7 = D:PF00733 D:PF13522 D:PF12481 D:PF13537 = Asparagine synthase ~ Glutamine amidotransferase domain ~ Aluminium induced protein ~ Glutamine amidotransferase domain	AT3G47340	ASN1	glutamine-dependent asparagine synthase 1	encodes a glutamine-dependent asparagine synthetase, the predicted ASN1 peptide contains a purF-type glutamine-binding domain, and is expressed predominantly in shoot tissues, where light has a negative effect on its mRNA accumulation. Expression is induced within 3 hours of dark treatment, in senescing leaves and treatment with exogenous photosynthesis inhibitor. Induction of gene expression was…
m01oak01432cC-t01.1		RALF = F:PF05498 = Rapid ALkalinization Factor (RALF)	AT5G67070	RALFL34	ralf-like 34	Member of a diversely expressed predicted peptide family showing sequence similarity to tobacco Rapid Alkalinization Factor (RALF), and is believed to play an essential role in the physiology of Arabidopsis. Consists of a single exon and is characterized by a conserved C-terminal motif and N-terminal signal peptide
m01oak01433cf-t01.1		[no Pfam hits]
m01oak01434Jt-t01.1	0.27736	Calreticulin = F:PF00262 = Calreticulin family
m01oak01435Cm-t01.1		Tubulin_C = D:PF03953 = Tubulin C-terminal domain
m01oak01435Cm-t01.2		[no Pfam hits]
m01oak01436cC-t01.1	-1.73813	Kinesin = D:PF00225 = Kinesin motor domain	AT3G16630	KINESIN-13A	P-loop containing nucleoside triphosphate hydrolases superfamily protein	Kinesin-13A localized to entire Golgi stacks. Involved in trichome development
m01oak01437cC-t01.1	-0.430965	Pkinase Pkinase_Tyr = D:PF00069 D:PF07714 = Protein kinase domain ~ Protein tyrosine kinase	AT4G18710	BIN2	Protein kinase superfamily protein	ATSK (shaggy-like kinase) family member that encodes an AtSK protein involved in the cross-talk between auxin and brassinosteroid signaling pathways. BR-INSENSITIVE 2 mutant indicated that the BR-insensitive dwarf phenotype was due to a semidominant mutation in the BIN2. BIN2 is not allelic to BRI1. BIN2-mediated phosphorylation appears to promote BZR1 export from the nucleus
m01oak01438CT-t01.1	-1.38953	CRAL_TRIO = D:PF00650 = CRAL/TRIO domain	AT3G51670		SEC14 cytosolic factor family protein / phosphoglyceride transfer family protein	SEC14 cytosolic factor family protein / phosphoglyceride transfer family protein; FUNCTIONS IN: transporter activity; INVOLVED IN: transport; LOCATED IN: plasma membrane; EXPRESSED IN: 23 plant structures; EXPRESSED DURING: 13 growth stages; CONTAINS InterPro DOMAIN/s: Cellular retinaldehyde-binding/triple function, C-terminal (InterPro:IPR001251), Cellular retinaldehyde-binding/triple function, …
m01oak01439CC-t01.1	0.521738	Cpn60_TCP1 = F:PF00118 = TCP-1/cpn60 chaperonin family	AT3G20050	TCP-1	T-complex protein 1 alpha subunit	Encodes a putative cytoplasmic chaperonin that is similar to mouse Tcp-1 (t complex polypeptide 1)
m01oak01440jC-t01.1		RVT_3 = D:PF13456 = Reverse transcriptase-like
m01oak01441CC-t01.1	0.595383	Pro_isomerase = D:PF00160 = Cyclophilin type peptidyl-prolyl cis-trans isomerase/CLD	AT3G56070	ROC2	rotamase cyclophilin 2	rotamase cyclophilin 2 (ROC2) exhibiting peptidyl-prolyl cis-trans isomerase activity involved in signal transduction
m01oak01442Ct-t01.1	-4.97699	Gal_Lectin Glyco_hydro_42 Glyco_hydro_35 = F:PF02140 F:PF02449 F:PF01301 = Galactose binding lectin domain ~ Beta-galactosidase ~ Glycosyl hydrolases family 35	AT4G36360	BGAL3	beta-galactosidase 3	putative beta-galactosidase (BGAL3 gene)
m01oak01443jf-t01.1	-0.563667	Response_reg = D:PF00072 = Response regulator receiver domain
m01oak01444CT-t01.1	0.252752	AAA = F:PF00004 = ATPase family associated with various cellular activities (AAA)
m01oak01445CC-t01.1	0.549366	CAAD = D:PF14159 = CAAD domains of cyanobacterial aminoacyl-tRNA synthetase	AT1G52220		unknown protein	FUNCTIONS IN: molecular_function unknown; INVOLVED IN: biological_process unknown; LOCATED IN: chloroplast thylakoid membrane, chloroplast; EXPRESSED IN: 23 plant structures; EXPRESSED DURING: 13 growth stages; BEST Arabidopsis thaliana protein match is: photosystem I P subunit (TAIR:AT2G46820.2); Has 291 Blast hits to 291 proteins in 50 species: Archae - 0; Bacteria - 90; Metazoa - 0; Fungi - 0;…
m01oak01447CC-t01.1	0.659739	[no Pfam hits]	AT3G24506		unknown protein	unknown protein; FUNCTIONS IN: molecular_function unknown; INVOLVED IN: biological_process unknown; LOCATED IN: chloroplast; EXPRESSED IN: 22 plant structures; EXPRESSED DURING: 14 growth stages; BEST Arabidopsis thaliana protein match is: unknown protein (TAIR:AT2G17240.1); Has 4864 Blast hits to 709 proteins in 125 species: Archae - 0; Bacteria - 592; Metazoa - 786; Fungi - 33; Plants - 410; Vi…
m01oak01448cC-t01.1		Cofilin_ADF = D:PF00241 = Cofilin/tropomyosin-type actin-binding protein
m01oak01449cC-t01.1	0.649579	TRAPP = F:PF04051 = Transport protein particle (TRAPP) component	AT5G54750		Transport protein particle (TRAPP) component	Transport protein particle (TRAPP) component; FUNCTIONS IN: molecular_function unknown; INVOLVED IN: ER to Golgi vesicle-mediated transport; LOCATED IN: cellular_component unknown; EXPRESSED IN: 24 plant structures; EXPRESSED DURING: 15 growth stages; CONTAINS InterPro DOMAIN/s: Transport protein particle (TRAPP) component (InterPro:IPR007194), TRAPP I complex, Bet3 (InterPro:IPR016721)
m01oak01450CC-t01.1	0.31649	Pkinase Pkinase_Tyr = D:PF00069 D:PF07714 = Protein kinase domain ~ Protein tyrosine kinase	AT1G20930	CDKB2;2	cyclin-dependent kinase B2;2	Cyclin-dependent kinase, expressed in flowers and suspension cell culture, expression peaks during M phase in synchronized cultures. Required for proper organization of the shoot apical meristem and for hormone signaling. Expressed in the shoot apical meristem. Involved in regulation of the G2/M transition of the mitotic cell cycle
m01oak01451cf-t01.1	-5.16314	Pyrophosphatase = D:PF00719 = Inorganic pyrophosphatase	AT5G09650	PPa6	pyrophosphorylase 6	Encodes a protein with inorganic pyrophosphatase activity
m01oak01452cC-t01.1	0.365425	2x:UPF0016 = F:PF01169 = Uncharacterized protein family UPF0016
m01oak01453cf-t01.1	-0.552682	U1snRNP70_N = F:PF12220 = U1 small nuclear ribonucleoprotein of 70kDa MW N terminal	AT3G50670	U1-70K	U1 small nuclear ribonucleoprotein-70K	Encodes U1 snRNP 70K
m01oak01454cC-t01.1	-1.84363	Oxidored_q6 = F:PF01058 = NADH ubiquinone oxidoreductase, 20 Kd subunit	AT5G11770		NADH-ubiquinone oxidoreductase 20 kDa subunit, mitochondrial	NADH-ubiquinone oxidoreductase 20 kDa subunit, mitochondrial; FUNCTIONS IN: NADH dehydrogenase (ubiquinone) activity, zinc ion binding; INVOLVED IN: oxidation reduction, mitochondrial electron transport, NADH to ubiquinone; LOCATED IN: mitochondrion, respiratory chain complex I; EXPRESSED IN: 25 plant structures; EXPRESSED DURING: 15 growth stages; CONTAINS InterPro DOMAIN/s: NADH:ubiquinone oxid…
m01oak01455CC-t01.1	-1.04131	peroxidase = F:PF00141 = Peroxidase
m01oak01456cC-t01.1		SUI1 = D:PF01253 = Translation initiation factor SUI1
m01oak01457cC-t01.1	-1.02819	[no Pfam hits]	AT5G56120		unknown protein	unknown protein; BEST Arabidopsis thaliana protein match is: unknown protein (TAIR:AT3G12870.1); Has 77 Blast hits to 75 proteins in 12 species: Archae - 0; Bacteria - 0; Metazoa - 0; Fungi - 0; Plants - 77; Viruses - 0; Other Eukaryotes - 0 (source: NCBI BLink)
m01oak01458cC-t01.1	0.759381	Peptidase_S24 = D:PF00717 = Peptidase S24-like
m01oak01460cC-t01.1	-0.0103378	DnaJ_CXXCXGXG CTDII DnaJ = D:PF00684 D:PF01556 D:PF00226 = DnaJ central domain ~ DnaJ C terminal domain ~ DnaJ domain
m01oak01462CC-t01.1	-0.249001	ACCA Carboxyl_trans = F:PF03255 F:PF01039 = Acetyl co-enzyme A carboxylase carboxyltransferase alpha subunit ~ Carboxyl transferase domain	AT2G38040	CAC3	acetyl Co-enzyme a carboxylase carboxyltransferase alpha subunit	encodes the carboxyltransferase alpha subunit of acetyl-CoA carboxylase, involved in de novo fatty acid biosynthesis
m01oak01463jC-t01.1	-1.07156	Glyco_hydro_100 = D:PF12899 = Alkaline and neutral invertase	AT4G09510	CINV2	cytosolic invertase 2	CINV2 appears to function as a neutral invertase based on the phenotype of a cinv1 (AT1G35580)/cinv2 double mutant. It is predicted to be a cytosolic enzyme. CINV1, CINV2, and possibly other cytosolic invertases may play an important role in supplying carbon from sucrose to non-photosynthetic tissues
m01oak01464Ct-t01.1	0.390114	Glutaredoxin = D:PF00462 = Glutaredoxin	AT5G20500		Glutaredoxin family protein	Glutaredoxin family protein; FUNCTIONS IN: electron carrier activity, arsenate reductase (glutaredoxin) activity, protein disulfide oxidoreductase activity; INVOLVED IN: cell redox homeostasis; LOCATED IN: endomembrane system; EXPRESSED IN: 24 plant structures; EXPRESSED DURING: 15 growth stages; CONTAINS InterPro DOMAIN/s: Glutaredoxin (InterPro:IPR002109), Glutaredoxin active site (InterPro:IPR…
m01oak01465sC-t01.1	-0.59207	Pectate_lyase_3 Glyco_hydro_28 = F:PF12708 D:PF00295 = Pectate lyase superfamily protein ~ Glycosyl hydrolases family 28	AT4G23820		Pectin lyase-like superfamily protein	Pectin lyase-like superfamily protein; FUNCTIONS IN: polygalacturonase activity; INVOLVED IN: carbohydrate metabolic process; LOCATED IN: endomembrane system; EXPRESSED IN: 22 plant structures; EXPRESSED DURING: 13 growth stages; CONTAINS InterPro DOMAIN/s: Pectin lyase fold/virulence factor (InterPro:IPR011050), Glycoside hydrolase, family 28 (InterPro:IPR000743), Pectin lyase fold (InterPro:IPR…
m01oak01466JF-t01.1	0.639895	RPE65 = F:PF03055 = Retinal pigment epithelial membrane protein	AT3G63520	CCD1	carotenoid cleavage dioxygenase 1	Encodes a protein with 9-cis-epoxycarotenoid dioxygenase activity. The enzyme was shown to act on a variety of carotenoid including beta-carotene, lutein, zeaxanthin, and all-trans-violaxanthin. When those compounds are used as substrates, the major reaction product detected is a C14 dialdehyde: 4,9-dimethyldodeca-2,4,6,8,10-pentaene-1,12-dial. The enzyme did not cleave as efficiently carotenoids…
m01oak01467JT-t01.1	-0.259152	Glyco_hydro_31 = F:PF01055 = Glycosyl hydrolases family 31	AT1G68560	XYL1	alpha-xylosidase 1	Encodes a bifunctional alpha-l-arabinofuranosidase/beta-d-xylosidase that belongs to family 3 of glycoside hydrolases
m01oak01469CC-t01.1	0.276184	2x:PC_rep HEAT_2 = r:PF01851 F:PF13646 = Proteasome/cyclosome repeat ~ HEAT repeats	AT2G32730		26S proteasome regulatory complex, non-ATPase subcomplex, Rpn2/Psmd1 subunit	26S proteasome regulatory complex, non-ATPase subcomplex, Rpn2/Psmd1 subunit; FUNCTIONS IN: enzyme regulator activity, binding; INVOLVED IN: ubiquitin-dependent protein catabolic process; LOCATED IN: cytosol, proteasome regulatory particle, base subcomplex, proteasome complex; EXPRESSED IN: 25 plant structures; EXPRESSED DURING: 13 growth stages; CONTAINS InterPro DOMAIN/s: Armadillo-like helical…
m01oak01470cC-t01.1	-4.96491	Cu-oxidase_2 Cu-oxidase_3 Cu-oxidase = D:PF07731 D:PF07732 D:PF00394 = Multicopper oxidase ~ Multicopper oxidase ~ Multicopper oxidase
m01oak01471CC-t01.1	0.269183	PLAC8 = F:PF04749 = PLAC8 family	AT2G37110		PLAC8 family protein	PLAC8 family protein; CONTAINS InterPro DOMAIN/s: Protein of unknown function Cys-rich (InterPro:IPR006461); BEST Arabidopsis thaliana protein match is: PLAC8 family protein (TAIR:AT2G40935.1); Has 380 Blast hits to 379 proteins in 46 species: Archae - 0; Bacteria - 0; Metazoa - 10; Fungi - 19; Plants - 350; Viruses - 0; Other Eukaryotes - 1 (source: NCBI BLink)
m01oak01472cC-t01.1	-6.05697	Glu_syn_central GXGXG GATase_2 Glu_synthase = D:PF04898 F:PF01493 D:PF00310 F:PF01645 = Glutamate synthase central domain ~ GXGXG motif ~ Glutamine amidotransferases class-II ~ Conserved region in glutamate synthase	AT5G04140	GLU1	glutamate synthase 1	Encodes a gene whose sequence is similar to ferredoxin dependent glutamate synthase (Fd-GOGAT). Expression in leaves is induced by light and sucrose. Proposed to be involved in photorespiration and nitrogen assimilation
m01oak01473cC-t01.1	0.511981	SapB_1 SapB_2 Asp = D:PF05184 F:PF03489 F:PF00026 = Saposin-like type B, region 1 ~ Saposin-like type B, region 2 ~ Eukaryotic aspartyl protease
m01oak01474cC-t01.1	-0.715617	Med26 = D:PF08711 = TFIIS helical bundle-like domain	AT1G32130	IWS1	Transcription elongation factor (TFIIS) family protein	The C-terminal portion of this protein has high homology to the C-termini of the IWS1 (Interacts With Spt6) proteins found in yeast and humans. Interacts with transcription factor BES1. Involved in brassinosteroid-regulated gene expression
m01oak01476cC-t01.1		UPF0197 = F:PF05251 = Uncharacterised protein family (UPF0197)	AT4G29735		unknown protein	unknown protein; FUNCTIONS IN: molecular_function unknown; INVOLVED IN: biological_process unknown; LOCATED IN: endomembrane system; EXPRESSED IN: 23 plant structures; EXPRESSED DURING: 15 growth stages; CONTAINS InterPro DOMAIN/s: Uncharacterised protein family UPF0197 (InterPro:IPR007915); Has 190 Blast hits to 190 proteins in 72 species: Archae - 0; Bacteria - 0; Metazoa - 133; Fungi - 0; Plan…
m01oak01477cC-t01.1		4F5 = F:PF04419 = 4F5 protein family	AT3G24100		Uncharacterised protein family SERF	Uncharacterised protein family SERF; CONTAINS InterPro DOMAIN/s: Uncharacterised protein family SERF (InterPro:IPR007513); Has 256 Blast hits to 256 proteins in 71 species: Archae - 0; Bacteria - 0; Metazoa - 163; Fungi - 18; Plants - 70; Viruses - 0; Other Eukaryotes - 5 (source: NCBI BLink)
m01oak01478cT-t01.1	0.124667	[no Pfam hits]
m01oak01481cC-t01.1	0.843872	Gtr1_RagA GTP_EFTU Ras Miro Arf MMR_HSR1 = F:PF04670 D:PF00009 D:PF00071 F:PF08477 D:PF00025 F:PF01926 = Gtr1/RagA G protein conserved region ~ Elongation factor Tu GTP binding domain ~ Ras family ~ Miro-like protein ~ ADP-ribosylation factor family ~ 50S ribosome-binding GTPase	AT3G18820	RAB7B	RAB GTPase homolog G3F	RAB GTPase homolog G3F (RAB7B); FUNCTIONS IN: GTP binding; INVOLVED IN: protein transport, small GTPase mediated signal transduction; LOCATED IN: plasma membrane, nucleus; EXPRESSED IN: 26 plant structures; EXPRESSED DURING: 13 growth stages; CONTAINS InterPro DOMAIN/s: Ras GTPase (InterPro:IPR001806), Small GTP-binding protein (InterPro:IPR005225), Small GTPase (InterPro:IPR020851), Ras (InterPr…
m01oak01482cC-t01.1	-1.63252	RWD UQ_con = D:PF05773 D:PF00179 = RWD domain ~ Ubiquitin-conjugating enzyme
m01oak01483cC-t01.1	-4.18063	Complex1_LYR_1 Complex1_LYR = D:PF13232 F:PF05347 = Complex1_LYR-like ~ Complex 1 protein (LYR family)	AT4G34700		LYR family of Fe/S cluster biogenesis protein	LYR family of Fe/S cluster biogenesis protein; FUNCTIONS IN: catalytic activity; INVOLVED IN: photorespiration; LOCATED IN: mitochondrial membrane, plasma membrane, respiratory chain complex I; EXPRESSED IN: 25 plant structures; EXPRESSED DURING: 15 growth stages; Has 30201 Blast hits to 17322 proteins in 780 species: Archae - 12; Bacteria - 1396; Metazoa - 17338; Fungi - 3422; Plants - 5037; Vir…
m01oak01484CC-t01.1		2x:WD40 = r:PF00400 = WD domain, G-beta repeat
m01oak01485CC-t01.1	0.795833	NDK = D:PF00334 = Nucleoside diphosphate kinase
m01oak01486cC-t01.1	0.209552	PSII_BNR = D:PF14870 = Photosynthesis system II assembly factor YCF48	AT5G23120	HCF136	photosystem II stability/assembly factor, chloroplast (HCF136)	encodes a stability and/or assembly factor of photosystem II
m01oak01487cC-t01.1	0.236211	DUF3456 = F:PF11938 = TLR4 regulator and MIR-interacting MSAP	AT4G29520		unknown protein	LOCATED IN: endoplasmic reticulum, plasma membrane; EXPRESSED IN: 23 plant structures; EXPRESSED DURING: 14 growth stages; CONTAINS InterPro DOMAIN/s: Saposin B (InterPro:IPR008139); Has 137 Blast hits to 137 proteins in 50 species: Archae - 2; Bacteria - 0; Metazoa - 41; Fungi - 10; Plants - 36; Viruses - 0; Other Eukaryotes - 48 (source: NCBI BLink)
m01oak01488jC-t01.1	-0.228724	zf-CCCH RRM_6 RRM_1 = F:PF00642 D:PF14259 D:PF00076 = Zinc finger C-x8-C-x5-C-x3-H type (and similar) ~ RNA recognition motif (a.k.a. RRM, RBD, or RNP domain) ~ RNA recognition motif. (a.k.a. RRM, RBD, or RNP domain)
m01oak01489CT-t01.1	-0.628656	UQ_con = D:PF00179 = Ubiquitin-conjugating enzyme	AT3G17000	UBC32	ubiquitin-conjugating enzyme 32	ubiquitin-conjugating enzyme 32 (UBC32); CONTAINS InterPro DOMAIN/s: Ubiquitin-conjugating enzyme/RWD-like (InterPro:IPR016135), Ubiquitin-conjugating enzyme, E2 (InterPro:IPR000608); BEST Arabidopsis thaliana protein match is: ubiquitin-conjugating enzyme 34 (TAIR:AT1G17280.2); Has 7916 Blast hits to 7914 proteins in 379 species: Archae - 0; Bacteria - 0; Metazoa - 3544; Fungi - 1602; Plants - 1…
m01oak01490cf-t01.1	-0.167577	tRNA_anti-codon tRNA-synt_2 = D:PF01336 F:PF00152 = OB-fold nucleic acid binding domain ~ tRNA synthetases class II (D, K and N)	AT4G31180		Class II aminoacyl-tRNA and biotin synthetases superfamily protein	Class II aminoacyl-tRNA and biotin synthetases superfamily protein; FUNCTIONS IN: aspartate-tRNA ligase activity, nucleotide binding, aminoacyl-tRNA ligase activity, nucleic acid binding, ATP binding; INVOLVED IN: response to cadmium ion, aspartyl-tRNA aminoacylation; LOCATED IN: chloroplast, cytoplasm; EXPRESSED IN: 25 plant structures; EXPRESSED DURING: 14 growth stages; CONTAINS InterPro DOMAI…
m01oak01491Ct-t01.1	-1.01398	CP12 = F:PF02672 = CP12 domain	AT1G76560	CP12-3	CP12 domain-containing protein 3	CP12 domain-containing protein 3 (CP12-3); FUNCTIONS IN: molecular_function unknown; INVOLVED IN: negative regulation of reductive pentose-phosphate cycle; LOCATED IN: chloroplast; EXPRESSED IN: 20 plant structures; EXPRESSED DURING: 13 growth stages; CONTAINS InterPro DOMAIN/s: Protein of unknown function CP12 (InterPro:IPR003823); BEST Arabidopsis thaliana protein match is: CP12 domain-containi…
m01oak01492cC-t01.1	0.77772	MitMem_reg JAB = F:PF13012 F:PF01398 = Maintenance of mitochondrial structure and function ~ JAB1/Mov34/MPN/PAD-1 ubiquitin protease
m01oak01493cf-t01.1	0.413619	HMG_CoA_synt_C HMG_CoA_synt_N = F:PF08540 F:PF01154 = Hydroxymethylglutaryl-coenzyme A synthase C terminal ~ Hydroxymethylglutaryl-coenzyme A synthase N terminal	AT4G11820	MVA1	hydroxymethylglutaryl-CoA synthase / HMG-CoA synthase / 3-hydroxy-3-methylglutaryl coenzyme A synthase	Encodes a protein with hydroxymethylglutaryl-CoA synthase activity which was characterized by phenotypical complementation of the S. cerevisiae mutant
m01oak01494ct-t01.1		PCNA_N = D:PF00705 = Proliferating cell nuclear antigen, N-terminal domain
m01oak01495cC-t01.1	-0.106821	NDUFA12 = F:PF05071 = NADH ubiquinone oxidoreductase subunit NDUFA12	AT3G03100		NADH:ubiquinone oxidoreductase, 17.2kDa subunit	NADH:ubiquinone oxidoreductase, 17.2kDa subunit; CONTAINS InterPro DOMAIN/s: NADH:ubiquinone oxidoreductase, 17.2kDa subunit (InterPro:IPR007763); Has 1526 Blast hits to 1526 proteins in 350 species: Archae - 0; Bacteria - 415; Metazoa - 153; Fungi - 83; Plants - 51; Viruses - 0; Other Eukaryotes - 824 (source: NCBI BLink)
m01oak01496cC-t01.1	-0.848596	XPC-binding 2x:UBA Rad60-SLD ubiquitin = D:PF09280 D:PF00627 F:PF11976 D:PF00240 = XPC-binding domain ~ UBA/TS-N domain ~ Ubiquitin-2 like Rad60 SUMO-like ~ Ubiquitin family	AT1G79650	RAD23B	Rad23 UV excision repair protein family	Encodes a member of the RADIATION SENSITIVE23 (RAD23) family: AT1G16190 (RAD23A), AT1G79650 (RAD23B), AT3G02540 (RAD23C), AT5G38470 (RAD23D). RAD23 proteins play an essential role in the cell cycle, morphology, and fertility of plants through their delivery of UPS (ubiquitin/26S proteasome system) substrates to the 26S proteasome
m01oak01497CC-t01.1	-2.11387	DHHA1 tRNA_SAD tRNA-synt_2c = F:PF02272 D:PF07973 F:PF01411 = DHHA1 domain ~ Threonyl and Alanyl tRNA synthetase second additional domain ~ tRNA synthetases class II (A)	AT1G50200	ALATS	Alanyl-tRNA synthetase	Alanyl-tRNA synthetase (ALATS); FUNCTIONS IN: alanine-tRNA ligase activity, ligase activity, forming aminoacyl-tRNA and related compounds, nucleotide binding, nucleic acid binding, ATP binding; INVOLVED IN: alanyl-tRNA aminoacylation, response to cadmium ion; LOCATED IN: mitochondrion, chloroplast; EXPRESSED IN: 25 plant structures; EXPRESSED DURING: 13 growth stages; CONTAINS InterPro DOMAIN/s: …
m01oak01498cC-t01.1	-2.10341	MEKHLA = D:PF08670 = MEKHLA domain
m01oak01499Cz-t01.1	0.124667	YABBY = F:PF04690 = YABBY protein
m01oak01500cC-t01.1	-1.6292	START Homeobox = D:PF01852 D:PF00046 = START domain ~ Homeobox domain	AT1G79840	GL2	HD-ZIP IV family of homeobox-leucine zipper protein with lipid-binding START domain	Glabra 2, a homeodomain protein affects epidermal cell identity including trichomes, root hairs, and seed coat. It also down-regulates seed oil content. Expressed in atrichoblasts and required to suppress root hair development. Also expressed abundantly during early seed development. Directly regulated by WER
m01oak01501cT-t01.1	0.258157	MIP = F:PF00230 = Major intrinsic protein
m01oak01502CC-t01.1	-0.318355	DUF4228 = F:PF14009 = Domain of unknown function (DUF4228)
m01oak01503CC-t01.1	-3.56199	2-Hacid_dh NAD_binding_2 2-Hacid_dh_C = D:PF00389 D:PF03446 D:PF02826 = D-isomer specific 2-hydroxyacid dehydrogenase, catalytic domain ~ NAD binding domain of 6-phosphogluconate dehydrogenase ~ D-isomer specific 2-hydroxyacid dehydrogenase, NAD binding domain	AT1G68010	HPR	hydroxypyruvate reductase	Encodes hydroxypyruvate reductase
m01oak01505cC-t01.1	-0.870517	Ribophorin_I = F:PF04597 = Ribophorin I	AT2G01720		Ribophorin I	Ribophorin I; FUNCTIONS IN: oligosaccharyl transferase activity, dolichyl-diphosphooligosaccharide-protein glycotransferase activity; INVOLVED IN: protein amino acid glycosylation; LOCATED IN: endoplasmic reticulum, plasma membrane, plant-type cell wall; EXPRESSED IN: 25 plant structures; EXPRESSED DURING: 13 growth stages; CONTAINS InterPro DOMAIN/s: Ribophorin I (InterPro:IPR007676); BEST Arabi…
m01oak01506CC-t01.1	1.15002	SHMT Beta_elim_lyase = D:PF00464 F:PF01212 = Serine hydroxymethyltransferase ~ Beta-eliminating lyase	AT4G37930	SHM1	serine transhydroxymethyltransferase 1	Encodes a protein with mitochondrial serine hydroxymethyltransferase activity, which functions in the photorespiratory pathway, catalyzes the conversion of serine and tetrahydrofolate to glycine and 5,10-methylene tetrahydrofolate. Involved in controlling cell damage caused by abiotic stress, such as high light and salt and the hypersensitive defense response of plants
m01oak01507cC-t01.1	0.508288	THOC7 = F:PF05615 = Tho complex subunit 7
m01oak01508Ct-t01.1	0.900676	Porphobil_deamC Porphobil_deam = D:PF03900 D:PF01379 = Porphobilinogen deaminase, C-terminal domain ~ Porphobilinogen deaminase, dipyromethane cofactor binding domain	AT5G08280	HEMC	hydroxymethylbilane synthase	Encodes a protein with porphobilinogen deaminase activity. This protein is targeted to the chloroplast
m01oak01509CF-t01.1	0.76663	PRMT5 PrmA MTS Methyltransf_26 Methyltransf_18 Methyltransf_31 Methyltransf_11 = F:PF05185 F:PF06325 D:PF05175 D:PF13659 D:PF12847 D:PF13847 D:PF08241 = PRMT5 arginine-N-methyltransferase ~ Ribosomal protein L11 methyltransferase (PrmA) ~ Methyltransferase small domain ~ Methyltransferase domain ~ Methyltransferase domain ~ Methyltransferase domain ~ Methyltransferase domain	AT4G29510	PRMT11	arginine methyltransferase 11	Has arginine N-methyltransferase activity. Modifies AtMBD7
m01oak01510CC-t01.1	0.304232	LSM = D:PF01423 = LSM domain	AT2G43810		Small nuclear ribonucleoprotein family protein	Small nuclear ribonucleoprotein family protein; CONTAINS InterPro DOMAIN/s: Like-Sm ribonucleoprotein (LSM) domain (InterPro:IPR001163), Like-Sm ribonucleoprotein (LSM) domain, eukaryotic/archaea-type (InterPro:IPR006649), Like-Sm ribonucleoprotein (LSM)-related domain (InterPro:IPR010920); BEST Arabidopsis thaliana protein match is: Small nuclear ribonucleoprotein family protein (TAIR:AT3G59810.…
m01oak01511CC-t01.1	-0.361094	Beta_helix Pec_lyase_C = F:PF13229 D:PF00544 = Right handed beta helix region ~ Pectate lyase
m01oak01512CC-t01.1	0.668301	ATP-synt_F = F:PF01990 = ATP synthase (F/14-kDa) subunit	AT4G02620		vacuolar ATPase subunit F family protein	vacuolar ATPase subunit F family protein; FUNCTIONS IN: hydrogen ion transporting ATP synthase activity, rotational mechanism, proton-transporting ATPase activity, rotational mechanism; INVOLVED IN: ATP synthesis coupled proton transport; LOCATED IN: plasma membrane, vacuole; EXPRESSED IN: 25 plant structures; EXPRESSED DURING: 15 growth stages; CONTAINS InterPro DOMAIN/s: ATPase, V1 complex, sub…
m01oak01513CC-t01.1	0.291793	WRKY = D:PF03106 = WRKY DNA -binding domain
m01oak01514Ci-t01.1		[no Pfam hits]
m01oak01515cC-t01.1	-1.42911	NAD_binding_10 Epimerase = D:PF13460 F:PF01370 = NADH(P)-binding ~ NAD dependent epimerase/dehydratase family	AT1G32220		NAD(P)-binding Rossmann-fold superfamily protein	NAD(P)-binding Rossmann-fold superfamily protein; FUNCTIONS IN: coenzyme binding, binding, catalytic activity; INVOLVED IN: response to oxidative stress; LOCATED IN: thylakoid, chloroplast, plastoglobule; EXPRESSED IN: 24 plant structures; EXPRESSED DURING: 15 growth stages; CONTAINS InterPro DOMAIN/s: NAD-dependent epimerase/dehydratase (InterPro:IPR001509), NAD(P)-binding domain (InterPro:IPR01…
m01oak01516CC-t01.1	-0.657731	DUF1664 = F:PF07889 = Protein of unknown function (DUF1664)
m01oak01517cF-t01.1		DUF4094 Galactosyl_T = F:PF13334 F:PF01762 = Domain of unknown function (DUF4094) ~ Galactosyltransferase
m01oak01518Ct-t01.1		[no Pfam hits]
m01oak01519ci-t01.1	0.66647	RRM_5 RRM_6 RRM_1 = D:PF13893 D:PF14259 D:PF00076 = RNA recognition motif. (a.k.a. RRM, RBD, or RNP domain) ~ RNA recognition motif (a.k.a. RRM, RBD, or RNP domain) ~ RNA recognition motif. (a.k.a. RRM, RBD, or RNP domain)	AT1G16610	SR45	arginine/serine-rich 45	Encodes SR45, a member of the highly conserved family of serine/arginine-rich (SR) proteins, which play key roles in pre-mRNA splicing and other aspects of RNA metabolism. SR45 is a spliceosome protein, interacts with SR33 and the U1-70K protein of the U1 snRNP. Also involved in plant sugar response. sr45-1 mutation confers hypersensitivity to glucose during early seedling growth
m01oak01520cf-t01.1	-1.68875	Pollen_allerg_1 DPBB_1 = D:PF01357 D:PF03330 = Pollen allergen ~ Rare lipoprotein A (RlpA)-like double-psi beta-barrel	AT3G29030	EXPA5	expansin A5	Encodes an expansin. Naming convention from the Expansin Working Group (Kende et al, 2004. Plant Mol Bio)
m01oak01521CC-t01.1	0.241763	COX16 = F:PF14138 = Cytochrome c oxidase assembly protein COX16	AT4G14145		unknown protein	unknown protein; FUNCTIONS IN: molecular_function unknown; INVOLVED IN: biological_process unknown; LOCATED IN: chloroplast; Has 30201 Blast hits to 17322 proteins in 780 species: Archae - 12; Bacteria - 1396; Metazoa - 17338; Fungi - 3422; Plants - 5037; Viruses - 0; Other Eukaryotes - 2996 (source: NCBI BLink)
m01oak01522ct-t01.1	0.642648	PEX11 = F:PF05648 = Peroxisomal biogenesis factor 11 (PEX11)	AT1G01820	PEX11C	peroxin 11c	member of the peroxin11 (PEX11) gene family, integral to peroxisome membrane, controls peroxisome proliferation
m01oak01523cc-t01.1		AMP-binding_C AMP-binding = D:PF13193 F:PF00501 = AMP-binding enzyme C-terminal domain ~ AMP-binding enzyme	AT1G62940	ACOS5	acyl-CoA synthetase 5	encodes an acyl-CoA synthetase, has in vitro activity towards medium- to long-chain fatty acids and their hydroxylated derivatives. Expressed in the tapetum. Involved in pollen wall exine formation. Null mutants were devoid of pollen grains at anther maturity and were completely male sterile
m01oak01524cC-t01.1	-2.40309	SSrecog Rtt106 HMG_box HMG_box_2 = D:PF03531 D:PF08512 D:PF00505 D:PF09011 = Structure-specific recognition protein (SSRP1) ~ Histone chaperone Rttp106-like ~ HMG (high mobility group) box ~ HMG-box domain	AT3G28730	HMG	high mobility group	encodes a component of the FAcilitates Chromatin Transcription (FACT) complex, SSRP1. Along with STP16 binds to the promoter of FLC
m01oak01525CC-t01.1	-1.47193	AP_endonuc_2 = D:PF01261 = Xylose isomerase-like TIM barrel	AT5G57655		xylose isomerase family protein	xylose isomerase family protein; FUNCTIONS IN: xylose isomerase activity; INVOLVED IN: carbohydrate metabolic process; LOCATED IN: endoplasmic reticulum, plasma membrane, vacuole; EXPRESSED IN: 25 plant structures; EXPRESSED DURING: 14 growth stages; CONTAINS InterPro DOMAIN/s: Xylose isomerase-like, TIM barrel domain (InterPro:IPR013022), Xylose isomerase, bacterial type (InterPro:IPR013452), Xy…
m01oak01526CC-t01.1	-1.26105	Ribosomal_L11_N Ribosomal_L11 = D:PF03946 D:PF00298 = Ribosomal protein L11, N-terminal domain ~ Ribosomal protein L11, RNA binding domain	AT1G32990	PRPL11	plastid ribosomal protein l11	mutant has Decreased effective quantum yield of photosystem II; Pale green plants; Reduced growth rate; Plastid Ribosomal Protein L11
m01oak01527CC-t01.1	0.280027	Auxin_resp AUX_IAA B3 = F:PF06507 F:PF02309 F:PF02362 = Auxin response factor ~ AUX/IAA family ~ B3 DNA binding domain	AT1G30330	ARF6	auxin response factor 6	Encodes a member of the auxin response factor family. Mediates auxin response via expression of auxin regulated genes. Acts redundantly with ARF8 to control stamen elongation and flower maturation. Expression of ARF6 is controlled by miR167
m01oak01528CC-t01.1		[no Pfam hits]
m01oak01530cC-t01.1	-2.17267	Pribosyltran = D:PF00156 = Phosphoribosyl transferase domain	AT1G27450	APT1	adenine phosphoribosyl transferase 1	Adenosine phosphoribosyl transferase (EC:2.4.2.7), involved in the one-step salvage of adenine to AMP
m01oak01531Ct-t01.1	-3.43608	DUF4005 2x:IQ = F:PF13178 m:PF00612 = Protein of unknown function (DUF4005) ~ IQ calmodulin-binding motif	AT1G74690	IQD31	IQ-domain 31	IQ-domain 31 (IQD31); FUNCTIONS IN: calmodulin binding; INVOLVED IN: biological_process unknown; LOCATED IN: cytosol, plasma membrane; EXPRESSED IN: 23 plant structures; EXPRESSED DURING: 13 growth stages; CONTAINS InterPro DOMAIN/s: IQ calmodulin-binding region (InterPro:IPR000048); BEST Arabidopsis thaliana protein match is: IQ-domain 30 (TAIR:AT1G18840.2); Has 8498 Blast hits to 6418 proteins …
m01oak01532cC-t01.1	-1.86817	[no Pfam hits]
m01oak01534Cz-t01.1		GST_C_2 GST_C = D:PF13410 D:PF00043 = Glutathione S-transferase, C-terminal domain ~ Glutathione S-transferase, C-terminal domain
m01oak01536cT-t01.1	-0.654958	VHP = D:PF02209 = Villin headpiece domain
m01oak01537CF-t01.1	0.3703	CLP_protease = D:PF00574 = Clp protease
m01oak01538CC-t01.1	0.631218	Na_sulph_symp = F:PF00939 = Sodium:sulfate symporter transmembrane region	AT5G12860	DiT1	dicarboxylate transporter 1	dicarboxylate transporter 1 (DiT1); FUNCTIONS IN: oxoglutarate:malate antiporter activity; INVOLVED IN: N-terminal protein myristoylation, malate transport, response to nematode; LOCATED IN: mitochondrion, chloroplast, plastid, membrane, chloroplast envelope; EXPRESSED IN: 24 plant structures; EXPRESSED DURING: 13 growth stages; CONTAINS InterPro DOMAIN/s: Sodium/sulphate symporter (InterPro:IPR0…
m01oak01539cC-t01.1	0.400008	SUI1 = D:PF01253 = Translation initiation factor SUI1	AT5G11900		Translation initiation factor SUI1 family protein	Translation initiation factor SUI1 family protein; FUNCTIONS IN: translation initiation factor activity; INVOLVED IN: translational initiation; LOCATED IN: cellular_component unknown; EXPRESSED IN: 23 plant structures; EXPRESSED DURING: 13 growth stages; CONTAINS InterPro DOMAIN/s: Translation initiation factor SUI1 (InterPro:IPR001950), Density-regulated protein DRP1 (InterPro:IPR005873); Has 30…
m01oak01540cC-t01.1	-3.05769	Epimerase = F:PF01370 = NAD dependent epimerase/dehydratase family	AT4G33030	SQD1	sulfoquinovosyldiacylglycerol 1	involved in sulfolipid biosynthesis
m01oak01541CC-t01.1	0.608037	SCAMP = F:PF04144 = SCAMP family	AT1G32050		SCAMP family protein	SCAMP family protein; FUNCTIONS IN: transmembrane transporter activity; INVOLVED IN: protein transport; LOCATED IN: mitochondrion, plasma membrane; EXPRESSED IN: 23 plant structures; EXPRESSED DURING: 14 growth stages; CONTAINS InterPro DOMAIN/s: SCAMP (InterPro:IPR007273); BEST Arabidopsis thaliana protein match is: secretory carrier 3 (TAIR:AT1G61250.1); Has 679 Blast hits to 677 proteins in 10…
m01oak01542jC-t01.1	0.815413	LYTB = F:PF02401 = LytB protein	AT4G34350	HDR	4-hydroxy-3-methylbut-2-enyl diphosphate reductase	Arabidopsis ISPH is involved in the plastid nonmevalonate pathway of isoprenoid biosynthesis. It was shown to complement the lethal phenotype of E. coli ispH mutant and is therefore most likely encodes a protein with 4-hydroxy-3-methylbut-2-en-1-yl diphosphate reductase activity involved in the last step of mevalonate-independent isopentenyl biosynthesis. Mutant has Albino seedling
m01oak01543cF-t01.1	-0.207825	4x:Annexin = F:PF00191 = Annexin
m01oak01544Cz-t01.1		Tubulin_C = D:PF03953 = Tubulin C-terminal domain
m01oak01545cC-t01.1	-0.19458	IBB HEAT 2x:HEAT_EZ HEAT_2 8x:Arm = F:PF01749 r:PF02985 r:PF13513 F:PF13646 r:PF00514 = Importin beta binding domain ~ HEAT repeat ~ HEAT-like repeat ~ HEAT repeats ~ Armadillo/beta-catenin-like repeat
m01oak01546cC-t01.1	0.27234	AMP-binding = F:PF00501 = AMP-binding enzyme	AT2G47240	LACS1	AMP-dependent synthetase and ligase family protein	Encodes an acyl-CoA synthetase that acts on long-chain and very-long-chain fatty acids, involved in cuticular wax and cutin biosynthesis
m01oak01547cC-t01.1	-0.369751	EB1 CH = F:PF03271 D:PF00307 = EB1-like C-terminal motif ~ Calponin homology (CH) domain	AT5G67270	EB1C	end binding protein 1C	encodes a homolog of animal microtubule-end-binding protein. There are two other members of this family. EB1 forms foci at regions where the minus ends of microtubules are gathered during mitosis and early cytokinesis
m01oak01549CC-t01.1	0.557189	[no Pfam hits]	AT1G08580		unknown protein	unknown protein; Has 39 Blast hits to 39 proteins in 15 species: Archae - 0; Bacteria - 0; Metazoa - 0; Fungi - 0; Plants - 35; Viruses - 0; Other Eukaryotes - 4 (source: NCBI BLink)
m01oak01551Cc-t01.1		Glyco_hydro_14 = D:PF01373 = Glycosyl hydrolase family 14
m01oak01552CC-t01.1	-1.31333	Fe-ADH DHQ_synthase Fe-ADH_2 = F:PF00465 D:PF01761 F:PF13685 = Iron-containing alcohol dehydrogenase ~ 3-dehydroquinate synthase ~ Iron-containing alcohol dehydrogenase	AT5G66120		3-dehydroquinate synthase, putative	3-dehydroquinate synthase, putative; FUNCTIONS IN: 3-dehydroquinate synthase activity; INVOLVED IN: aromatic amino acid family biosynthetic process; LOCATED IN: chloroplast; EXPRESSED IN: 23 plant structures; EXPRESSED DURING: 14 growth stages; CONTAINS InterPro DOMAIN/s: 3-dehydroquinate synthase AroB, subgroup (InterPro:IPR016037), 3-dehydroquinate synthase AroB (InterPro:IPR002658); Has 30201 …
m01oak01553cT-t01.1	1.09262	FAA_hydrolase_N FAA_hydrolase = D:PF09298 F:PF01557 = Fumarylacetoacetase N-terminal ~ Fumarylacetoacetate (FAA) hydrolase family	AT1G12050		fumarylacetoacetase, putative	fumarylacetoacetase, putative; FUNCTIONS IN: fumarylacetoacetase activity, catalytic activity; INVOLVED IN: aromatic amino acid family metabolic process, metabolic process; LOCATED IN: cellular_component unknown; EXPRESSED IN: 23 plant structures; EXPRESSED DURING: 13 growth stages; CONTAINS InterPro DOMAIN/s: Fumarylacetoacetase, C-terminal-like (InterPro:IPR002529), Fumarylacetoacetase, C-termi…
m01oak01554CC-t01.1	0.169073	CRAL_TRIO_N CRAL_TRIO = D:PF03765 D:PF00650 = CRAL/TRIO, N-terminal domain ~ CRAL/TRIO domain
m01oak01555Cz-t01.1	-0.448838	Thioredoxin_7 Thioredoxin_8 Redoxin Thioredoxin_2 Thioredoxin = D:PF13899 D:PF13905 D:PF08534 D:PF13098 D:PF00085 = Thioredoxin-like ~ Thioredoxin-like ~ Redoxin ~ Thioredoxin-like domain ~ Thioredoxin	AT1G76760	TY1	thioredoxin Y1	Encodes a y-type thioredoxin (Trx-y1) localized in chloroplast stroma
m01oak01556Ct-t01.1		[no Pfam hits]
m01oak01557CC-t01.1		Dabb = D:PF07876 = Stress responsive A/B Barrel Domain	AT3G17210	HS1	heat stable protein 1	Encodes a heat stable protein with antimicrobial and antifungal activity
m01oak01558CC-t01.1	-2.90631	Esterase Peptidase_S9 Abhydrolase_5 = F:PF00756 F:PF00326 D:PF12695 = Putative esterase ~ Prolyl oligopeptidase family ~ Alpha/beta hydrolase family	AT2G41530	SFGH	S-formylglutathione hydrolase	Encodes a protein with S-formylglutathione hydrolase activity
m01oak01559cC-t01.1	0.0964728	Topo_C_assoc Topoisom_I_N Topoisom_I = F:PF14370 F:PF02919 D:PF01028 = C-terminal topoisomerase domain ~ Eukaryotic DNA topoisomerase I, DNA binding fragment ~ Eukaryotic DNA topoisomerase I, catalytic core
m01oak01560cC-t01.1	-6.24278	Hydrolase_like HAD_2 Hydrolase = D:PF13242 F:PF13419 D:PF00702 = HAD-hyrolase-like ~ Haloacid dehalogenase-like hydrolase ~ haloacid dehalogenase-like hydrolase	AT2G41250		Haloacid dehalogenase-like hydrolase (HAD) superfamily protein	Haloacid dehalogenase-like hydrolase (HAD) superfamily protein; FUNCTIONS IN: hydrolase activity, catalytic activity, phosphoglycolate phosphatase activity; INVOLVED IN: metabolic process; LOCATED IN: mitochondrion; EXPRESSED IN: 24 plant structures; EXPRESSED DURING: 15 growth stages; CONTAINS InterPro DOMAIN/s: Haloacid dehalogenase-like hydrolase (InterPro:IPR005834), Haloacid dehydrogenase/ep…
m01oak01561CC-t01.1	0.318436	EFG_C GTP_EFTU_D2 GTP_EFTU MMR_HSR1 = D:PF00679 D:PF03144 D:PF00009 F:PF01926 = Elongation factor G C-terminus ~ Elongation factor Tu domain 2 ~ Elongation factor Tu GTP binding domain ~ 50S ribosome-binding GTPase	AT5G13650		elongation factor family protein	elongation factor family protein; FUNCTIONS IN: GTP binding, translation elongation factor activity, GTPase activity; LOCATED IN: chloroplast; EXPRESSED IN: 22 plant structures; EXPRESSED DURING: 13 growth stages; CONTAINS InterPro DOMAIN/s: Small GTP-binding protein (InterPro:IPR005225), Translation elongation factor EFTu/EF1A, domain 2 (InterPro:IPR004161), Translation elongation factor EFG/EF2…
m01oak01562CC-t01.1	-0.342857	Sec61_beta = F:PF03911 = Sec61beta family
m01oak01563Cf-t01.1	-0.0996834	Pollen_allerg_1 DPBB_1 = D:PF01357 D:PF03330 = Pollen allergen ~ Rare lipoprotein A (RlpA)-like double-psi beta-barrel
m01oak01564cC-t01.1	0.654103	CLP_protease = D:PF00574 = Clp protease	AT1G12410	CLP2	CLP protease proteolytic subunit 2	Encodes a ClpP-related sequence. Though similar to ClpP proteins, this does not contains the highly conserved catalytic triad of Ser-type proteases (Ser-His-Asp). The name reflects nomenclature described in Adam et. al (2001)
m01oak01565cC-t01.1	-0.104052	Acetyltransf_10 Acetyltransf_7 FR47 Acetyltransf_1 = D:PF13673 D:PF13508 F:PF08445 F:PF00583 = Acetyltransferase (GNAT) domain ~ Acetyltransferase (GNAT) domain ~ FR47-like protein ~ Acetyltransferase (GNAT) family	AT5G13780		Acyl-CoA N-acyltransferases (NAT) superfamily protein	Acyl-CoA N-acyltransferases (NAT) superfamily protein; FUNCTIONS IN: N-acetyltransferase activity; INVOLVED IN: metabolic process; LOCATED IN: endomembrane system; EXPRESSED IN: 22 plant structures; EXPRESSED DURING: 13 growth stages; CONTAINS InterPro DOMAIN/s: GCN5-related N-acetyltransferase, C-terminal (InterPro:IPR022610), GCN5-related N-acetyltransferase (InterPro:IPR000182), Acyl-CoA N-acy…
m01oak01566CT-t01.1	0.797141	4x:WD40 = r:PF00400 = WD domain, G-beta repeat
m01oak01567JC-t01.1	-0.795321	Adap_comp_sub = F:PF00928 = Adaptor complexes medium subunit family	AT5G05010		clathrin adaptor complexes medium subunit family protein	clathrin adaptor complexes medium subunit family protein; INVOLVED IN: intracellular protein transport, transport, vesicle-mediated transport; LOCATED IN: membrane; EXPRESSED IN: 24 plant structures; EXPRESSED DURING: 14 growth stages; CONTAINS InterPro DOMAIN/s: Clathrin adaptor, mu subunit, C-terminal (InterPro:IPR008968), Longin-like (InterPro:IPR011012); Has 30201 Blast hits to 17322 proteins…
m01oak01568cC-t01.1	0.483128	EPSP_synthase = F:PF00275 = EPSP synthase (3-phosphoshikimate 1-carboxyvinyltransferase)	AT2G45300		RNA 3'-terminal phosphate cyclase/enolpyruvate transferase, alpha/beta	encodes 3-phosphoshikimate 1-carboxyvinyltransferase / 5-enolpyruvylshikimate-3-phosphate / EPSP synthase involved in chorismate biosynthesis
m01oak01569cC-t01.1	1.21061	2x:NIR_SIR_ferr 2x:NIR_SIR = r:PF03460 F:PF01077 = Nitrite/Sulfite reductase ferredoxin-like half domain ~ Nitrite and sulphite reductase 4Fe-4S domain	AT5G04590	SIR	sulfite reductase	A. thaliana gene encoding sulfite reductase
m01oak01570cC-t01.1		Prok-E2_B RWD UQ_con = F:PF14461 D:PF05773 D:PF00179 = Prokaryotic E2 family B ~ RWD domain ~ Ubiquitin-conjugating enzyme
m01oak01571cC-t01.1	0.348103	FA_desaturase Cyt-b5 = D:PF00487 D:PF00173 = Fatty acid desaturase ~ Cytochrome b5-like Heme/Steroid binding domain	AT2G46210		Fatty acid/sphingolipid desaturase	Fatty acid/sphingolipid desaturase; FUNCTIONS IN: oxidoreductase activity, oxidoreductase activity, acting on paired donors, with oxidation of a pair of donors resulting in the reduction of molecular oxygen to two molecules of water, iron ion binding, heme binding; INVOLVED IN: oxidation reduction, fatty acid biosynthetic process, lipid metabolic process; EXPRESSED IN: 23 plant structures; EXPRES…
m01oak01573cC-t01.1	0.236211	Prefoldin = F:PF02996 = Prefoldin subunit	AT5G23290	PFD5	prefoldin 5	prefoldin 5 (PFD5); FUNCTIONS IN: unfolded protein binding; INVOLVED IN: protein folding; LOCATED IN: prefoldin complex; EXPRESSED IN: 22 plant structures; EXPRESSED DURING: 13 growth stages; CONTAINS InterPro DOMAIN/s: Prefoldin alpha-like (InterPro:IPR004127), Prefoldin (InterPro:IPR009053), Prefoldin alpha subunit (InterPro:IPR011599); Has 1807 Blast hits to 1807 proteins in 277 species: Archa…
m01oak01574cC-t01.1	0.732131	PCI_Csn8 SAC3_GANP = F:PF10075 F:PF03399 = COP9 signalosome, subunit CSN8 ~ SAC3/GANP/Nin1/mts3/eIF-3 p25 family	AT1G64520	RPN12a	regulatory particle non-ATPase 12A	regulatory particle non-ATPase 12A (RPN12a); FUNCTIONS IN: peptidase activity; INVOLVED IN: in 14 processes; LOCATED IN: proteasome complex, nucleus, proteasome regulatory particle, lid subcomplex, chloroplast envelope; EXPRESSED IN: 23 plant structures; EXPRESSED DURING: 15 growth stages; CONTAINS InterPro DOMAIN/s: 26S proteasome non-ATPase regulatory subunit Rpn12 (InterPro:IPR006746), SAC3/GA…
m01oak01575jC-t01.1	0.199327	Agenet BAH = D:PF05641 D:PF01426 = Agenet domain ~ BAH domain	AT1G68580		agenet domain-containing protein / bromo-adjacent homology (BAH) domain-containing protein	agenet domain-containing protein / bromo-adjacent homology (BAH) domain-containing protein; FUNCTIONS IN: RNA binding, DNA binding; INVOLVED IN: biological_process unknown; LOCATED IN: cellular_component unknown; EXPRESSED IN: 24 plant structures; EXPRESSED DURING: 15 growth stages; CONTAINS InterPro DOMAIN/s: Tudor-like, plant (InterPro:IPR014002), Agenet (InterPro:IPR008395), Bromo adjacent hom…
m01oak01576CC-t01.1	0.54022	UBA_e1_C UBA_e1_thiolCys 2x:UBACT 2x:ThiF = D:PF09358 D:PF10585 F:PF02134 F:PF00899 = Ubiquitin-activating enzyme e1 C-terminal domain ~ Ubiquitin-activating enzyme active site ~ Repeat in ubiquitin-activating (UBA) protein ~ ThiF family	AT2G30110	UBA1	ubiquitin-activating enzyme 1	Encodes a ubiquitin-activating enzyme (E1), involved in the first step in conjugating multiple ubiquitins to proteins targeted for degradation. Gene is expressed in most tissues examined. Mutant is able to revert the constitutive defense responses phenotype of snc1, which indicates the gene is involved in defense response. It also indicates that ubiquitination plays a role in plant defense signal…
m01oak01577Ct-t01.1		Ribosomal_L7Ae = D:PF01248 = Ribosomal protein L7Ae/L30e/S12e/Gadd45 family
m01oak01578cC-t01.1		[no Pfam hits]
m01oak01580CT-t01.1	0.289223	2x:eIF-4B = F:PF06273 = Plant specific eukaryotic initiation factor 4B	AT4G38710		glycine-rich protein	glycine-rich protein; FUNCTIONS IN: translation initiation factor activity; INVOLVED IN: biological_process unknown; LOCATED IN: cellular_component unknown; EXPRESSED IN: 23 plant structures; EXPRESSED DURING: 14 growth stages; CONTAINS InterPro DOMAIN/s: Plant specific eukaryotic initiation factor 4B (InterPro:IPR010433); BEST Arabidopsis thaliana protein match is: eukaryotic translation initiat…
m01oak01582cC-t01.1	0.949948	EMP70 = F:PF02990 = Endomembrane protein 70	AT3G13772	TMN7	transmembrane nine 7	Encodes an Arabidopsis Transmembrane nine (TMN) protein. Transmembrane nine (TM9) proteins are localized in the secretory pathway of eukaryotic cells and are involved in cell adhesion and phagocytosis. Overexpression of this protein in yeast alters copper and zinc homeostasis
m01oak01583CC-t01.1	0.0413841	3x:UIM VWA_2 = m:PF02809 D:PF13519 = Ubiquitin interaction motif ~ von Willebrand factor type A domain
m01oak01584cC-t01.1	-3.04823	[no Pfam hits]	AT4G17720		RNA-binding (RRM/RBD/RNP motifs) family protein	RNA-binding (RRM/RBD/RNP motifs) family protein; FUNCTIONS IN: oxidoreductase activity, nucleotide binding, nucleic acid binding; INVOLVED IN: oxidation reduction; EXPRESSED IN: 24 plant structures; EXPRESSED DURING: 15 growth stages; CONTAINS InterPro DOMAIN/s: Aldo/keto reductase (InterPro:IPR001395), RNA recognition motif, RNP-1 (InterPro:IPR000504), Nucleotide-binding, alpha-beta plait (Inter…
m01oak01585sC-t01.1	0.527437	Cwf_Cwc_15 = F:PF04889 = Cwf15/Cwc15 cell cycle control protein	AT3G13200	EMB2769	Cwf15 / Cwc15 cell cycle control family protein	EMBRYO DEFECTIVE 2769 (EMB2769); FUNCTIONS IN: molecular_function unknown; INVOLVED IN: nuclear mRNA splicing, via spliceosome; LOCATED IN: spliceosomal complex; EXPRESSED IN: 24 plant structures; EXPRESSED DURING: 15 growth stages; CONTAINS InterPro DOMAIN/s: Cwf15/Cwc15 cell cycle control protein (InterPro:IPR006973); Has 4871 Blast hits to 3670 proteins in 321 species: Archae - 3; Bacteria - 1…
m01oak01586cC-t01.1	0.765998	Porin_3 = F:PF01459 = Eukaryotic porin	AT5G57490	VDAC4	voltage dependent anion channel 4	Encodes a voltage-dependent anion channel (VDAC: AT3G01280/VDAC1, AT5G67500/VDAC2, AT5G15090/VDAC3, AT5G57490/VDAC4, AT5G15090/VDAC5). VDACs are reported to be porin-type, beta-barrel diffusion pores. They are prominently localized in the outer mitochondrial membrane and are involved in metabolite exchange between the organelle and the cytosol
m01oak01587cT-t01.1	0.178547	[no Pfam hits]
m01oak01588cC-t01.1	0.788523	Keratin_assoc = F:PF09775 = Keratinocyte-associated protein 2	AT1G77350		unknown protein	unknown protein; FUNCTIONS IN: molecular_function unknown; INVOLVED IN: biological_process unknown; LOCATED IN: endomembrane system; EXPRESSED IN: 23 plant structures; EXPRESSED DURING: 13 growth stages; CONTAINS InterPro DOMAIN/s: Protein of unknown function KRTCAP2 (InterPro:IPR018614); Has 141 Blast hits to 141 proteins in 57 species: Archae - 0; Bacteria - 0; Metazoa - 96; Fungi - 0; Plants -…
m01oak01589jC-t01.1	-0.582949	UQ_con = D:PF00179 = Ubiquitin-conjugating enzyme	AT3G20060	UBC19	ubiquitin-conjugating enzyme19	Encodes one of two ubiquitin-conjugating enzymes belonging to the E2-C gene family (the other being UBC19). Transcript is always found in dividing cells, but also in other non-dividing cells. Protein is localized to the cytoplasm as well as to the nucleus
m01oak01590cf-t01.1	-8.92757	Pro_CA = D:PF00484 = Carbonic anhydrase
m01oak01591cC-t01.1	-0.45852	RRM_3 La RRM_5 RRM_6 2x:RRM_1 = D:PF08777 D:PF05383 D:PF13893 D:PF14259 D:PF00076 = RNA binding motif ~ La domain ~ RNA recognition motif. (a.k.a. RRM, RBD, or RNP domain) ~ RNA recognition motif (a.k.a. RRM, RBD, or RNP domain) ~ RNA recognition motif. (a.k.a. RRM, RBD, or RNP domain)	AT4G32720	La1	La protein 1	Encodes AtLa1, a member of the highly abundant phosphoprotein La proteins. Predominantly localized to the nucleoplasm and was also detected in the nucleolar cavity. Has RNA binding activity. Required for normal ribosome biogenesis and embryogenesis
m01oak01593cC-t01.1	0.252957	IF4E = D:PF01652 = Eukaryotic initiation factor 4E	AT4G18040	EIF4E	eukaryotic translation initiation factor 4E	eIF4E protein. The cum1 mutation affects the local spreading of CMV within the inoculated leaf, delaying accumulation of cucumber mosaic virus coat protein
m01oak01594CT-t01.1	-1.71864	MIR = D:PF02815 = MIR domain	AT2G25110	SDF2	stromal cell-derived factor 2-like protein precursor	Encodes an endoplasmic reticulum protein SDF2 (stromal-derived factor-2). Forms a complex SDF2-ERdj3B-BiP that is required for the proper accumulation of the surface-exposed leucine-rich repeat receptor kinases EFR. EFR is involved in PAMP (pathogen associated molecular patterns) triggered immunity
m01oak01595CC-t01.1	1.06172	Brix = D:PF04427 = Brix domain	AT3G23620		Ribosomal RNA processing Brix domain protein	Ribosomal RNA processing Brix domain protein; FUNCTIONS IN: molecular_function unknown; INVOLVED IN: biological_process unknown; LOCATED IN: nucleolus; EXPRESSED IN: 23 plant structures; EXPRESSED DURING: 13 growth stages; CONTAINS InterPro DOMAIN/s: Brix domain (InterPro:IPR007109); Has 435 Blast hits to 425 proteins in 212 species: Archae - 0; Bacteria - 0; Metazoa - 152; Fungi - 138; Plants - …
m01oak01596cC-t01.1		3x:LRR_6 = r:PF13516 = Leucine Rich repeat
m01oak01597cf-t01.1	0.0835181	[no Pfam hits]
m01oak01598cF-t01.1	0.627161	HSP70 = F:PF00012 = Hsp70 protein
m01oak01599cC-t01.1	0.505111	Pkinase Pkinase_Tyr = D:PF00069 D:PF07714 = Protein kinase domain ~ Protein tyrosine kinase	AT3G48750	CDC2	cell division control 2	A-type cyclin-dependent kinase. Together with its specific inhibitor, the Kip-related protein, KRP2 they regulate the mitosis-to-endocycle transition during leaf development. Dominant negative mutations abolish cell division. Loss of function phenotype has reduced fertility with failure to transmit via pollen. Pollen development is arrested at the second mitotic division. Expression is regulated …
m01oak01600CC-t01.1	0.124667	Band_7 = F:PF01145 = SPFH domain / Band 7 family
m01oak01601CC-t01.1	-2.13481	zf-CCCH RRM_5 RRM_1 = F:PF00642 D:PF13893 D:PF00076 = Zinc finger C-x8-C-x5-C-x3-H type (and similar) ~ RNA recognition motif. (a.k.a. RRM, RBD, or RNP domain) ~ RNA recognition motif. (a.k.a. RRM, RBD, or RNP domain)
m01oak01602cC-t01.1	0.440756	Pro_isomerase = D:PF00160 = Cyclophilin type peptidyl-prolyl cis-trans isomerase/CLD	AT4G32420		Cyclophilin-like peptidyl-prolyl cis-trans isomerase family protein	Cyclophilin-like peptidyl-prolyl cis-trans isomerase family protein; FUNCTIONS IN: peptidyl-prolyl cis-trans isomerase activity; INVOLVED IN: protein folding; EXPRESSED IN: 23 plant structures; EXPRESSED DURING: 13 growth stages; CONTAINS InterPro DOMAIN/s: Cyclophilin-like (InterPro:IPR015891), Peptidyl-prolyl cis-trans isomerase, cyclophilin-type (InterPro:IPR002130); BEST Arabidopsis thaliana …
m01oak01603cC-t01.1	0.400649	2x:RRM_5 RRM_6 RRM_1 = D:PF13893 D:PF14259 D:PF00076 = RNA recognition motif. (a.k.a. RRM, RBD, or RNP domain) ~ RNA recognition motif (a.k.a. RRM, RBD, or RNP domain) ~ RNA recognition motif. (a.k.a. RRM, RBD, or RNP domain)	AT2G16940		Splicing factor, CC1-like	Splicing factor, CC1-like; FUNCTIONS IN: RNA binding, nucleotide binding, nucleic acid binding; INVOLVED IN: mRNA processing; LOCATED IN: nucleus; EXPRESSED IN: 23 plant structures; EXPRESSED DURING: 13 growth stages; CONTAINS InterPro DOMAIN/s: RNA recognition motif, RNP-1 (InterPro:IPR000504), Splicing factor, CC1-like (InterPro:IPR006509), Nucleotide-binding, alpha-beta plait (InterPro:IPR0126…
m01oak01604cC-t01.1	0.3914	zf-Di19 Di19_C = D:PF05605 F:PF14571 = Drought induced 19 protein (Di19), zinc-binding ~ Stress-induced protein Di19, C-terminal	AT3G05700		Drought-responsive family protein	Drought-responsive family protein; CONTAINS InterPro DOMAIN/s: Drought induced 19 / RING finger protein 114 (InterPro:IPR008598); BEST Arabidopsis thaliana protein match is: Drought-responsive family protein (TAIR:AT5G26990.1); Has 30201 Blast hits to 17322 proteins in 780 species: Archae - 12; Bacteria - 1396; Metazoa - 17338; Fungi - 3422; Plants - 5037; Viruses - 0; Other Eukaryotes - 2996 (so…
m01oak01605cC-t01.1	-0.778115	EMP70 = F:PF02990 = Endomembrane protein 70
m01oak01606CC-t01.1	0.294942	E3_binding 2-oxoacid_dh Biotin_lipoyl = F:PF02817 D:PF00198 D:PF00364 = e3 binding domain ~ 2-oxoacid dehydrogenases acyltransferase (catalytic domain) ~ Biotin-requiring enzyme	AT3G13930		Dihydrolipoamide acetyltransferase, long form protein	Dihydrolipoamide acetyltransferase, long form protein; FUNCTIONS IN: dihydrolipoyllysine-residue acetyltransferase activity, copper ion binding; INVOLVED IN: pyruvate metabolic process, metabolic process; LOCATED IN: mitochondrion, chloroplast, chloroplast envelope; EXPRESSED IN: 25 plant structures; EXPRESSED DURING: 13 growth stages; CONTAINS InterPro DOMAIN/s: 2-oxo acid dehydrogenase, lipoyl-…
m01oak01607cC-t01.1	0.406146	UDPG_MGDP_dh_C UDPG_MGDP_dh UDPG_MGDP_dh_N = D:PF03720 D:PF00984 D:PF03721 = UDP-glucose/GDP-mannose dehydrogenase family, UDP binding domain ~ UDP-glucose/GDP-mannose dehydrogenase family, central domain ~ UDP-glucose/GDP-mannose dehydrogenase family, NAD binding domain	AT5G15490		UDP-glucose 6-dehydrogenase family protein	UDP-glucose 6-dehydrogenase family protein; FUNCTIONS IN: in 7 functions; INVOLVED IN: oxidation reduction, metabolic process; LOCATED IN: cytosol, cell wall, nucleus; EXPRESSED IN: 24 plant structures; EXPRESSED DURING: 13 growth stages; CONTAINS InterPro DOMAIN/s: UDP-glucose/GDP-mannose dehydrogenase, N-terminal (InterPro:IPR001732), 6-phosphogluconate dehydrogenase, C-terminal-like (InterPro:…
m01oak01608CC-t01.1	0.569051	CN_hydrolase = F:PF00795 = Carbon-nitrogen hydrolase	AT5G12040		Nitrilase/cyanide hydratase and apolipoprotein N-acyltransferase family protein	Nitrilase/cyanide hydratase and apolipoprotein N-acyltransferase family protein; FUNCTIONS IN: hydrolase activity, acting on carbon-nitrogen (but not peptide) bonds, zinc ion binding; INVOLVED IN: nitrogen compound metabolic process; LOCATED IN: chloroplast; EXPRESSED IN: 23 plant structures; EXPRESSED DURING: 13 growth stages; CONTAINS InterPro DOMAIN/s: Nitrilase/cyanide hydratase and apolipopr…
m01oak01609CC-t01.1	0.830903	Acyl-CoA_ox_N ACOX Acyl-CoA_dh_M = D:PF14749 F:PF01756 D:PF02770 = Acyl-coenzyme A oxidase N-terminal ~ Acyl-CoA oxidase ~ Acyl-CoA dehydrogenase, middle domain	AT4G16760	ACX1	acyl-CoA oxidase 1	Encodes a medium to long-chain acyl-CoA oxidase. Catalyzes the first step of fatty acid beta-oxidation. Involved in jasmonate biosynthesis. Gene expression is induced by wounding, drought stress, abscisic acid, and jasmonate
m01oak01610Ct-t01.1	0.252957	DUF2012 = F:PF09430 = Protein of unknown function (DUF2012)	AT2G25310		Protein of unknown function (DUF2012)	FUNCTIONS IN: carbohydrate binding; INVOLVED IN: biological_process unknown; LOCATED IN: endomembrane system; EXPRESSED IN: 22 plant structures; EXPRESSED DURING: 13 growth stages; CONTAINS InterPro DOMAIN/s: Carbohydrate-binding-like fold (InterPro:IPR013784), Protein of unknown function DUF2012 (InterPro:IPR019008); BEST Arabidopsis thaliana protein match is: Protein of unknown function (DUF201…
m01oak01612CC-t01.1	-1.41194	3x:RRM_5 3x:RRM_6 3x:RRM_1 = D:PF13893 D:PF14259 D:PF00076 = RNA recognition motif. (a.k.a. RRM, RBD, or RNP domain) ~ RNA recognition motif (a.k.a. RRM, RBD, or RNP domain) ~ RNA recognition motif. (a.k.a. RRM, RBD, or RNP domain)
m01oak01613cC-t01.1	-0.344374	AUX_IAA = F:PF02309 = AUX/IAA family	AT4G29080	PAP2	phytochrome-associated protein 2	phytochrome-associated protein 2 (PAP2)
m01oak01614jC-t01.1	0.41782	2x:C2 = D:PF00168 = C2 domain
m01oak01615ji-t01.1	0.521312	DUF4463 RSN1_TM DUF221 = D:PF14703 F:PF13967 F:PF02714 = Domain of unknown function (DUF4463) ~ Late exocytosis, associated with Golgi transport ~ Domain of unknown function DUF221
m01oak01616cC-t01.1	-1.39749	DUF296 = D:PF03479 = Domain of unknown function (DUF296)	AT2G45850		AT hook motif DNA-binding family protein	AT hook motif DNA-binding family protein; FUNCTIONS IN: DNA binding; INVOLVED IN: biological_process unknown; LOCATED IN: nucleus; EXPRESSED IN: 21 plant structures; EXPRESSED DURING: 13 growth stages; CONTAINS InterPro DOMAIN/s: Protein of unknown function DUF296 (InterPro:IPR005175), AT hook, DNA-binding motif (InterPro:IPR017956); BEST Arabidopsis thaliana protein match is: AT hook motif DNA-b…
m01oak01617JT-t01.1	0.637923	DAGAT = F:PF03982 = Diacylglycerol acyltransferase
m01oak01618CC-t01.1	0.470022	Hydrolase_6 Hydrolase_like Hydrolase = D:PF13344 D:PF13242 D:PF00702 = Haloacid dehalogenase-like hydrolase ~ HAD-hyrolase-like ~ haloacid dehalogenase-like hydrolase
m01oak01620cC-t01.1	-6.56727	Reticulon = F:PF02453 = Reticulon	AT3G10260		Reticulon family protein	Reticulon family protein; CONTAINS InterPro DOMAIN/s: Reticulon (InterPro:IPR003388); BEST Arabidopsis thaliana protein match is: Reticulon family protein (TAIR:AT3G61560.1); Has 1060 Blast hits to 1060 proteins in 78 species: Archae - 0; Bacteria - 0; Metazoa - 591; Fungi - 0; Plants - 458; Viruses - 0; Other Eukaryotes - 11 (source: NCBI BLink)
m01oak01621ci-t01.1	0.489874	RRM_5 RRM_6 RRM_1 = D:PF13893 D:PF14259 D:PF00076 = RNA recognition motif. (a.k.a. RRM, RBD, or RNP domain) ~ RNA recognition motif (a.k.a. RRM, RBD, or RNP domain) ~ RNA recognition motif. (a.k.a. RRM, RBD, or RNP domain)
m01oak01622cC-t01.1	-4.61134	Histone = D:PF00125 = Core histone H2A/H2B/H3/H4
m01oak01623JC-t01.1	0.74619	Aminotran_1_2 = D:PF00155 = Aminotransferase class I and II	AT4G31990	ASP5	aspartate aminotransferase 5	Encodes a plastid-localized aspartate aminotransferase. Does not display any PAT (glutamate/aspartate-prephenate aminotransferase) activity even in the presence of a high concentration of prephenate
m01oak01624cC-t01.1	-1.76137	Thioredoxin = D:PF00085 = Thioredoxin	AT5G16400	TRXF2	thioredoxin F2	Encodes an f-type thioredoxin (Trx-f2) localized in chloroplast stroma
m01oak01625cT-t01.1	0.593418	Peptidase_C65 OTU = F:PF10275 F:PF02338 = Peptidase C65 Otubain ~ OTU-like cysteine protease	AT1G28120		unknown protein	CONTAINS InterPro DOMAIN/s: Ovarian tumour, otubain (InterPro:IPR003323), Ubiquitin thioesterase Otubain (InterPro:IPR016615), Peptidase C65, otubain (InterPro:IPR019400); Has 413 Blast hits to 411 proteins in 139 species: Archae - 0; Bacteria - 0; Metazoa - 184; Fungi - 83; Plants - 88; Viruses - 0; Other Eukaryotes - 58 (source: NCBI BLink)
m01oak01626CC-t01.1	-3.61398	Arg_tRNA_synt_N tRNA-synt_1d DALR_1 = D:PF03485 F:PF00750 D:PF05746 = Arginyl tRNA synthetase N terminal domain ~ tRNA synthetases class I (R) ~ DALR anticodon binding domain
m01oak01627CF-t01.1	0.167036	Prok-E2_B UQ_con = F:PF14461 D:PF00179 = Prokaryotic E2 family B ~ Ubiquitin-conjugating enzyme	AT5G50870	UBC27	ubiquitin-conjugating enzyme 27	ubiquitin-conjugating enzyme 27 (UBC27); CONTAINS InterPro DOMAIN/s: Ubiquitin-conjugating enzyme/RWD-like (InterPro:IPR016135), Ubiquitin-associated/translation elongation factor EF1B, N-terminal, eukaryote (InterPro:IPR015940), Ubiquitin-associated/translation elongation factor EF1B, N-terminal (InterPro:IPR000449), Ubiquitin-conjugating enzyme, E2 (InterPro:IPR000608), UBA-like (InterPro:IPR00…
m01oak01628CC-t01.1	-1.2096	HDA2-3 SNF2_N DEAD Helicase_C = F:PF11496 F:PF00176 D:PF00270 F:PF00271 = Class II histone deacetylase complex subunits 2 and 3 ~ SNF2 family N-terminal domain ~ DEAD/DEAH box helicase ~ Helicase conserved C-terminal domain	AT5G66750	CHR1	chromatin remodeling 1	Protein is similar to SWI2/SNF2 chromatin remodeling proteins. DDM1 is appears to act as a chromatin-remodeling ATPase involved in cytosine methylation in CG and non-CG contexts. Involved in gene silencing and maintenance of DNA methylation and histone methylation. Hypomethylation of many genomic regions occurs in ddm1 mutants, and can cause several phenotypic abnormalities, but some loci, such a…
m01oak01629Cz-t01.1		Rad60-SLD ubiquitin = F:PF11976 D:PF00240 = Ubiquitin-2 like Rad60 SUMO-like ~ Ubiquitin family
m01oak01630CC-t01.1	-0.7929	dCMP_cyt_deam_1 = F:PF00383 = Cytidine and deoxycytidylate deaminase zinc-binding region
m01oak01631cI-t01.1		EFG_II GTP_EFTU_D2 GTP_EFTU = D:PF14492 D:PF03144 D:PF00009 = Elongation Factor G, domain II ~ Elongation factor Tu domain 2 ~ Elongation factor Tu GTP binding domain
m01oak01632cC-t01.1	-0.544459	Chorismate_synt = F:PF01264 = Chorismate synthase	AT1G48850	EMB1144	chorismate synthase, putative / 5-enolpyruvylshikimate-3-phosphate phospholyase, putative	embryo defective 1144 (EMB1144); FUNCTIONS IN: chorismate synthase activity; INVOLVED IN: aromatic amino acid family biosynthetic process, embryo development ending in seed dormancy; LOCATED IN: nucleolus, chloroplast; EXPRESSED IN: 25 plant structures; EXPRESSED DURING: 15 growth stages; CONTAINS InterPro DOMAIN/s: Chorismate synthase, conserved site (InterPro:IPR020541), Chorismate synthase (In…
m01oak01635cC-t01.1	0.363186	Biotin_carb_C RimK Dala_Dala_lig_C CPSase_L_chain ATP-grasp ATP-grasp_4 CPSase_L_D2 = D:PF02785 D:PF08443 F:PF07478 D:PF00289 F:PF02222 D:PF13535 D:PF02786 = Biotin carboxylase C-terminal domain ~ RimK-like ATP-grasp domain ~ D-ala D-ala ligase C-terminus ~ Carbamoyl-phosphate synthase L chain, N-terminal domain ~ ATP-grasp domain ~ ATP-grasp domain ~ Carbamoyl-phosphate synthase L chain, ATP bin…	AT5G35360	CAC2	acetyl Co-enzyme a carboxylase biotin carboxylase subunit	Encodes biotin carboxylase subunit (CAC2)
m01oak01636Cz-t01.1		[no Pfam hits]
m01oak01637jF-t01.1	0.492112	Methyltransf_29 Methyltransf_11 = F:PF03141 D:PF08241 = Putative S-adenosyl-L-methionine-dependent methyltransferase ~ Methyltransferase domain	AT2G34300		S-adenosyl-L-methionine-dependent methyltransferases superfamily protein	S-adenosyl-L-methionine-dependent methyltransferases superfamily protein; CONTAINS InterPro DOMAIN/s: Protein of unknown function DUF248, methyltransferase putative (InterPro:IPR004159); BEST Arabidopsis thaliana protein match is: S-adenosyl-L-methionine-dependent methyltransferases superfamily protein (TAIR:AT1G29470.2); Has 54799 Blast hits to 24520 proteins in 1584 species: Archae - 172; Bacte…
m01oak01638Cz-t01.1	0.382425	[no Pfam hits]
m01oak01639cC-t01.1	0.172287	Ketoacyl-synt_C ketoacyl-synt = D:PF02801 D:PF00109 = Beta-ketoacyl synthase, C-terminal domain ~ Beta-ketoacyl synthase, N-terminal domain	AT5G46290	KAS I	3-ketoacyl-acyl carrier protein synthase I	3-ketoacyl-acyl carrier protein synthase I (KAS I) mRNA
m01oak01641cC-t01.1		SelR = F:PF01641 = SelR domain	AT4G04830	MSRB5	methionine sulfoxide reductase B5	methionine sulfoxide reductase B5 (MSRB5); FUNCTIONS IN: peptide-methionine-(S)-S-oxide reductase activity; INVOLVED IN: oxidation reduction; LOCATED IN: cytosol; EXPRESSED IN: 24 plant structures; EXPRESSED DURING: 14 growth stages; CONTAINS InterPro DOMAIN/s: Methionine sulphoxide reductase B (InterPro:IPR002579), Mss4-like (InterPro:IPR011057); BEST Arabidopsis thaliana protein match is: methi…
m01oak01642cC-t01.1	-0.12306	GATA = D:PF00320 = GATA zinc finger
m01oak01643CC-t01.1	-1.12463	Lipocalin_2 Lipocalin = D:PF08212 D:PF00061 = Lipocalin-like domain ~ Lipocalin / cytosolic fatty-acid binding protein family	AT5G58070	TIL	temperature-induced lipocalin	Encodes a temperature-induced lipocalin TIL1. Involved in thermotolerance. Peripherally associated with plasma membrane
m01oak01645CC-t01.1	0.124667	vATP-synt_AC39 = F:PF01992 = ATP synthase (C/AC39) subunit
m01oak01646cF-t01.1		[no Pfam hits]
[truncated: 27,174 more rows]
